# Supplementary material for: Deep Proteome Profiling of White Adipose Tissue Reveals Marked Conservation and Distinct Features Between Different Anatomical Depots
Source: Mol Cell Proteomics. 2023 Feb 12;22(3):100508. doi: 10.1016/j.mcpro.2023.100508 (PMC10014311; doi:10.1016/j.mcpro.2023.100508)
Supplement: Supplemental Table 1 [file mmc2.xlsx]

## Sheet: Legend - Supplementary Table 1
Madsen et al. - Deep proteome profiling of white adipose tissue reveals marked conservation and distinct features between different anatomical depots
Supplementary Table 1 - Adipose Tissue and Adipocyte Cell Proteomes
Protein IDs	UniProtKB accession numbers
Protein names	Protein names
Gene names	Gene names
LFQ	Label-free quantitation (LFQ) Intensities
Identification type	Mode of identification - either via MS/MS or via "match between runs" (abreviated "Identification")
Razor + unique peptides	Total number of unique and razor (shared) peptides in a protein group (abreviated "RUP")
Unique peptides	Number of unique peptides in a protein group (abreviated "UP")
Sequence coverage	Percentage sequence coverage (abreviated "SeqC")
Intensity	Raw MS intensity
iBAQ values	intensity Based Absolute Quantification (abreviated "iBAQ")
SC	subcutaneous adipose depot
VIS	viceral adipose depot
adipocytes	adipocyte enriched samples
tissue	whole tissue preparations
chow	animalls fed chow diet
HF	animals fed high fat diet

## Sheet: Supplementary Table 1
Madsen et al. - Deep proteome profiling of white adipose tissue reveals marked conservation and distinct features between different anatomical depots
Supplementary Table 1 - Adipose Tissue and Adipocyte Cell Proteomes
			LFQ intensity																								Identification type
Protein IDs	Protein names	Gene names	LFQ_adipocytes_Chow_SC_1	LFQ_adipocytes_Chow_SC_2	LFQ_adipocytes_Chow_SC_3	LFQ_adipocytes_Chow_VIS_1	LFQ_adipocytes_Chow_VIS_2	LFQ_adipocytes_Chow_VIS_3	LFQ_adipocytes_HF_SC_1	LFQ_adipocytes_HF_SC_2	LFQ_adipocytes_HF_SC_3	LFQ_adipocytes_HF_VIS_1	LFQ_adipocytes_HF_VIS_2	LFQ_adipocytes_HF_VIS_3	LFQ_tissue_Chow_SC_1	LFQ_tissue_Chow_SC_2	LFQ_tissue_Chow_SC_3	LFQ_tissue_Chow_VIS_1	LFQ_tissue_Chow_VIS_2	LFQ_tissue_Chow_VIS_3	LFQ_tissue_HF_SC_1	LFQ_tissue_HF_SC_2	LFQ_tissue_HF_SC_3	LFQ_tissue_HF_VIS_1	LFQ_tissue_HF_VIS_2	LFQ_tissue_HF_VIS_3	Identification_ adipocytes_Chow_SC_1	Identification_ adipocytes_Chow_SC_2	Identification_ adipocytes_Chow_SC_3	Identification_ adipocytes_Chow_VIS_1	Identification_ adipocytes_Chow_VIS_2	Identification_ adipocytes_Chow_VIS_3	Identification_ adipocytes_HF_SC_1	Identification_ adipocytes_HF_SC_2	Identification_ adipocytes_HF_SC_3	Identification_ adipocytes_HF_VIS_1	Identification_ adipocytes_HF_VIS_2	Identification_ adipocytes_HF_VIS_3	Identification_ tissue_Chow_SC_1	Identification_ tissue_Chow_SC_2	Identification_ tissue_Chow_SC_3	Identification_ tissue_Chow_VIS_1	Identification_ tissue_Chow_VIS_2	Identification_ tissue_Chow_VIS_3	Identification_ tissue_HF_SC_1	Identification_ tissue_HF_SC_2	Identification_ tissue_HF_SC_3	Identification_ tissue_HF_VIS_1	Identification_ tissue_HF_VIS_2
Q91VB8;P01942;P06467;Q78PA4;A7M7S6	Hemoglobin subunit alpha	haemaglobin alpha 2;Hba	340269760512	560030482432	689899241472	841939353600	810401005568	615260684288	802600321024	961189707776	1161099345920	1116601188352	1163099635712	1116400386048	1390901198848	1942598713344	1367601446912	1800602124288	1785199591424	1423501819904	1252601495552	1243999895552	1378099396608	1157800525824	1085598990336	1315199778816	By MS/MS	By MS/MS	By MS/MS	By MS/MS	By MS/MS	By MS/MS	By MS/MS	By MS/MS	By MS/MS	By MS/MS	By MS/MS	By MS/MS	By MS/MS	By MS/MS	By MS/MS	By MS/MS	By MS/MS	By MS/MS	By MS/MS	By MS/MS	By MS/MS	By MS/MS	By MS/MS
A8DUK4;CON__Q3SX09		Hbbt1	578990637056	808870346752	954261176320	1276801581056	1268100890624	1017499025408	1252300029952	1394399510528	1736699019264	1768100069376	1841699618816	1663798738944	2234401423360	2712903090176	1896098430976	2592299548672	2127298822144	2030499266560	1826998583296	1735197982720	1861601853440	1659199029248	1484200607744	1839699329024	By MS/MS	By MS/MS	By MS/MS	By MS/MS	By MS/MS	By MS/MS	By MS/MS	By MS/MS	By MS/MS	By MS/MS	By MS/MS	By MS/MS	By MS/MS	By MS/MS	By MS/MS	By MS/MS	By MS/MS	By MS/MS	By MS/MS	By MS/MS	By MS/MS	By MS/MS	By MS/MS
P04117;Q542H7	Fatty acid-binding protein, adipocyte	Fabp4	745339092992	752820027392	755260456960	1066299228160	984889753600	1711100395520	1762098020352	899839295488	800639680512	828911058944	1222401064960	898009137152	1380199956480	828569157632	939000528896	1071598862336	905110618112	866869837824	845450706944	790870556672	847209627648	635779612672	608549470208	760820531200	By MS/MS	By MS/MS	By MS/MS	By MS/MS	By MS/MS	By MS/MS	By MS/MS	By MS/MS	By MS/MS	By MS/MS	By MS/MS	By MS/MS	By MS/MS	By MS/MS	By MS/MS	By MS/MS	By MS/MS	By MS/MS	By MS/MS	By MS/MS	By MS/MS	By MS/MS	By MS/MS
P16015	Carbonic anhydrase 3	Ca3	1230001012736	1282801401856	1186000273408	1381901533184	1476700274688	2080702726144	1201399791616	873429336064	766559387648	743370915840	815018999808	645250154496	1681000497152	1315801530368	1407799263232	1953002160128	1681698455552	1639400341504	1268399341568	1080598659072	1209000001536	741029642240	884159938560	952400871424	By MS/MS	By MS/MS	By MS/MS	By MS/MS	By MS/MS	By MS/MS	By MS/MS	By MS/MS	By MS/MS	By MS/MS	By MS/MS	By MS/MS	By MS/MS	By MS/MS	By MS/MS	By MS/MS	By MS/MS	By MS/MS	By MS/MS	By MS/MS	By MS/MS	By MS/MS	By MS/MS
P07724;Q546G4	Serum albumin	Alb	561189617664	573989322752	561930567680	754260639744	370740232192	582049792000	1149400121344	1228898959360	1016799756288	783939534848	645789515776	884910653440	8032297680896	5816797626368	4157698998272	4381900275712	3348799160320	3295602016256	3524196040704	2804802125824	3193299795968	2705796628480	2613600845824	2736396435456	By MS/MS	By MS/MS	By MS/MS	By MS/MS	By MS/MS	By MS/MS	By MS/MS	By MS/MS	By MS/MS	By MS/MS	By MS/MS	By MS/MS	By MS/MS	By MS/MS	By MS/MS	By MS/MS	By MS/MS	By MS/MS	By MS/MS	By MS/MS	By MS/MS	By MS/MS	By MS/MS
P63260;Q4KL81;B1ATY1;G3UYG0	Actin, cytoplasmic 2;Actin, cytoplasmic 2, N-terminally processed	Actg1	603859386368	668520480768	738959556608	936488796160	843550425088	838349488128	1220698963968	1109798813696	1213201514496	1842800623616	2053798887424	1534700552192	1328698884096	1113199214592	1181399384064	1154898984960	892680077312	978100682752	1076899151872	1123599646720	1218599452672	1403098365952	1207000498176	1221199396864	By MS/MS	By MS/MS	By MS/MS	By MS/MS	By MS/MS	By MS/MS	By MS/MS	By MS/MS	By MS/MS	By MS/MS	By MS/MS	By MS/MS	By MS/MS	By MS/MS	By MS/MS	By MS/MS	By MS/MS	By MS/MS	By MS/MS	By MS/MS	By MS/MS	By MS/MS	By MS/MS
P31786;Q548W7;Q4VWZ5;M0QWU8	Acyl-CoA-binding protein	Dbi	193479933952	154850066432	170740121600	201660137472	238740094976	301419986944	225520254976	109020012544	103460020224	111419908096	115119923200	107760132096	283720056832	169030025216	252350234624	321359904768	296660041728	286749655040	272840228864	260010131456	247170220032	220899753984	156900098048	226180153344	By MS/MS	By MS/MS	By MS/MS	By MS/MS	By MS/MS	By MS/MS	By MS/MS	By MS/MS	By MS/MS	By MS/MS	By MS/MS	By MS/MS	By MS/MS	By MS/MS	By MS/MS	By MS/MS	By MS/MS	By MS/MS	By MS/MS	By MS/MS	By MS/MS	By MS/MS	By MS/MS
P16045	Galectin-1	Lgals1	409259900928	339339837440	316599697408	482989834240	473020432384	651180507136	488900362240	361949986816	316000043008	349209690112	393529589760	399570075648	495240577024	412290252800	534150053888	661100625920	547080372224	659039387648	545159839744	453999525888	499620413440	459120476160	390559662080	451900014592	By MS/MS	By MS/MS	By MS/MS	By MS/MS	By MS/MS	By MS/MS	By MS/MS	By MS/MS	By MS/MS	By MS/MS	By MS/MS	By MS/MS	By MS/MS	By MS/MS	By MS/MS	By MS/MS	By MS/MS	By MS/MS	By MS/MS	By MS/MS	By MS/MS	By MS/MS	By MS/MS
Q6GSS7;F8WIX8;B2RWH3;Q64523;Q149V4	Histone H2A type 2-A;Histone H2A;Histone H2A type 2-C	Hist2h2aa1;Hist1h2al;Hist2h2ac	103309942784	379620491264	336940105728	238849966080	221410246656	202299932672	310609608704	373239545856	550429261824	594799755264	613569527808	352369770496	181440233472	100489912320	92806938624	83959070720	117489958912	74363928576	147039813632	89223061504	98576130048	97579008000	110299865088	77746085888	By MS/MS	By MS/MS	By MS/MS	By MS/MS	By MS/MS	By MS/MS	By MS/MS	By MS/MS	By MS/MS	By MS/MS	By MS/MS	By MS/MS	By MS/MS	By MS/MS	By MS/MS	By MS/MS	By MS/MS	By MS/MS	By MS/MS	By MS/MS	By MS/MS	By MS/MS	By MS/MS
P49817;H3BKG0;D3Z148;P51637	Caveolin-1;Caveolin	Cav1	421019779072	438379511808	507120386048	677969395712	434210340864	600060133376	403940343808	543720275968	468649443328	414200266752	360400027648	375749738496	220290220032	73996943360	184299798528	417959542784	339009798144	434129960960	226320138240	246550134784	315269775360	222370103296	202489921536	226030075904	By MS/MS	By MS/MS	By MS/MS	By MS/MS	By MS/MS	By MS/MS	By MS/MS	By MS/MS	By MS/MS	By MS/MS	By MS/MS	By MS/MS	By MS/MS	By MS/MS	By MS/MS	By MS/MS	By MS/MS	By MS/MS	By MS/MS	By MS/MS	By MS/MS	By MS/MS	By MS/MS
Q6ZWY9;Q64478;P10854;Q64525;B2RTK3	Histone H2B type 1-C/E/G;Histone H2B type 1-H;Histone H2B type 1-M;Histone H2B type 2-B;Histone H2B	Hist1h2bc;Hist1h2bh;Hist1h2bm;Hist2h2bb	97461936128	374399959040	454019940352	210170068992	295509983232	194289926144	340220280832	402859819008	588089262080	493940637696	570820001792	497320460288	424279638016	171479859200	129459994624	155620098048	187169783808	68901060608	190669914112	84638015488	84358062080	96534011904	104129945600	96299974656	By MS/MS	By MS/MS	By MS/MS	By MS/MS	By MS/MS	By MS/MS	By MS/MS	By MS/MS	By MS/MS	By MS/MS	By MS/MS	By MS/MS	By MS/MS	By MS/MS	By MS/MS	By MS/MS	By MS/MS	By MS/MS	By MS/MS	By MS/MS	By MS/MS	By MS/MS	By MS/MS
P20152;Q5FWJ3;A0A0A6YWC8;A2AKJ2;P03995;P03995-2	Vimentin	Vim	1155998810112	1078301032448	890320453632	1433901727744	1612598607872	1223998832640	1315001466880	1214398595072	917209612288	1232400285696	1198699446272	1137899995136	1322099933184	1020999892992	990130274304	841859203072	658919194624	1076899151872	1039498936320	968498872320	926219698176	939219091456	865239367680	981450424320	By MS/MS	By MS/MS	By MS/MS	By MS/MS	By MS/MS	By MS/MS	By MS/MS	By MS/MS	By MS/MS	By MS/MS	By MS/MS	By MS/MS	By MS/MS	By MS/MS	By MS/MS	By MS/MS	By MS/MS	By MS/MS	By MS/MS	By MS/MS	By MS/MS	By MS/MS	By MS/MS
P07356;Q542G9;B0V2N5;B0V2N7;B0V2N8;REV__F6WNG1;REV__Q8BND4	Annexin A2;Annexin	Anxa2	1160899854336	1188301111296	1368198217728	2067299958784	1405199712256	1989697470464	1343799820288	1557701459968	1303601217536	1607298711552	1287000686592	1315401498624	463919972352	381170450432	497140334592	204569903104	234850091008	228869914624	480829997056	293420204032	208810196992	215330013184	230230114304	318819991552	By MS/MS	By MS/MS	By MS/MS	By MS/MS	By MS/MS	By MS/MS	By MS/MS	By MS/MS	By MS/MS	By MS/MS	By MS/MS	By MS/MS	By MS/MS	By MS/MS	By MS/MS	By MS/MS	By MS/MS	By MS/MS	By MS/MS	By MS/MS	By MS/MS	By MS/MS	By MS/MS
O70423;O70423-2	Membrane primary amine oxidase	Aoc3	1051199078400	1099098882048	1258600660992	1489401675776	986920517632	1660599140352	893830299648	1234200297472	981941026816	938829283328	858888929280	796619046912	783450505216	663429644288	896761004032	965259689984	846759526400	971779735552	801660731392	680140210176	741409882112	434410160128	412760375296	485739560960	By MS/MS	By MS/MS	By MS/MS	By MS/MS	By MS/MS	By MS/MS	By MS/MS	By MS/MS	By MS/MS	By MS/MS	By MS/MS	By MS/MS	By MS/MS	By MS/MS	By MS/MS	By MS/MS	By MS/MS	By MS/MS	By MS/MS	By MS/MS	By MS/MS	By MS/MS	By MS/MS
Q08857;Q3UAI3;A0A0G2JFB7	Platelet glycoprotein 4	Cd36	563759611904	567540645888	702529273856	833680834560	466459983872	842799120384	568320000000	796770697216	737850556416	683240456192	684779569152	483719610368	218180157440	207719841792	288149700608	414780030976	406939893760	350659575808	310269771776	313549717504	336389963776	248050171904	197499748352	239579889664	By MS/MS	By MS/MS	By MS/MS	By MS/MS	By MS/MS	By MS/MS	By MS/MS	By MS/MS	By MS/MS	By MS/MS	By MS/MS	By MS/MS	By MS/MS	By MS/MS	By MS/MS	By MS/MS	By MS/MS	By MS/MS	By MS/MS	By MS/MS	By MS/MS	By MS/MS	By MS/MS
P62806;B2RTM0	Histone H4	Hist1h4a;Hist2h4	84702937088	275909738496	323010035712	127360016384	231589822464	139240079360	211810254848	218949943296	480809680896	317969694720	441590448128	416200523776	154039844864	169910108160	125259980800	158949949440	183460118528	51950972928	209890164736	45182058496	87358070784	66050048000	76860022784	78182916096	By MS/MS	By MS/MS	By MS/MS	By MS/MS	By MS/MS	By MS/MS	By MS/MS	By MS/MS	By MS/MS	By MS/MS	By MS/MS	By MS/MS	By MS/MS	By MS/MS	By MS/MS	By MS/MS	By MS/MS	By MS/MS	By MS/MS	By MS/MS	By MS/MS	By MS/MS	By MS/MS
P16858;D2KHZ9;A0A0A0MQF6;S4R257;D3YYI5;V9GX06;S4R1N5;V9GXA7;V9GXK0	Glyceraldehyde-3-phosphate dehydrogenase	Gapdh;GAPDH;Gm7293	265229811712	234650222592	259449733120	319560155136	376600166400	521089744896	329599877120	212839890944	254920146944	325199626240	424660140032	269879787520	277570060288	345409617920	395910250496	490359422976	331289690112	347340275712	307959955456	250470285312	295850082304	330359832576	317510123520	273970167808	By MS/MS	By MS/MS	By MS/MS	By MS/MS	By MS/MS	By MS/MS	By MS/MS	By MS/MS	By MS/MS	By MS/MS	By MS/MS	By MS/MS	By MS/MS	By MS/MS	By MS/MS	By MS/MS	By MS/MS	By MS/MS	By MS/MS	By MS/MS	By MS/MS	By MS/MS	By MS/MS
P56395;Q544Z9;G5E850;E0CY88	Cytochrome b5	Cyb5a	192800194560	209789747200	241279827968	262680281088	187789934592	198029983744	110479958016	197440225280	141669974016	133330059264	108510109696	122999939072	244600176640	127829983232	193739997184	159469862912	142490091520	148659847168	120429879296	93640089600	113489977344	92401942528	89011920896	91051032576	By MS/MS	By MS/MS	By MS/MS	By MS/MS	By MS/MS	By MS/MS	By MS/MS	By MS/MS	By MS/MS	By MS/MS	By MS/MS	By MS/MS	By MS/MS	By MS/MS	By MS/MS	By MS/MS	By MS/MS	By MS/MS	By MS/MS	By MS/MS	By MS/MS	By MS/MS	By MS/MS
P56480	ATP synthase subunit beta, mitochondrial	Atp5b	723850166272	912388849664	998279544832	1110300819456	755669925888	1007100231680	847579381760	1084001288192	840540225536	825409404928	827629830144	698099957760	464139583488	516420632576	447719440384	499970637824	525379993600	413119610880	506660651008	476030500864	461619560448	401879957504	367800287232	368699998208	By MS/MS	By MS/MS	By MS/MS	By MS/MS	By MS/MS	By MS/MS	By MS/MS	By MS/MS	By MS/MS	By MS/MS	By MS/MS	By MS/MS	By MS/MS	By MS/MS	By MS/MS	By MS/MS	By MS/MS	By MS/MS	By MS/MS	By MS/MS	By MS/MS	By MS/MS	By MS/MS
O54724	Polymerase I and transcript release factor	Ptrf	597560000512	673420607488	643340435456	728720343040	749489291264	851190743040	618699685888	812770131968	713739141120	469939945472	470930096128	557729579008	325679775744	151850008576	274460311552	458620567552	470800596992	256460259328	362670391296	264690352128	331490361344	264110096384	192300236800	242799804416	By MS/MS	By MS/MS	By MS/MS	By MS/MS	By MS/MS	By MS/MS	By MS/MS	By MS/MS	By MS/MS	By MS/MS	By MS/MS	By MS/MS	By MS/MS	By MS/MS	By MS/MS	By MS/MS	By MS/MS	By MS/MS	By MS/MS	By MS/MS	By MS/MS	By MS/MS	By MS/MS
P17742;Q5SVY2;F8VPN3;V9GX31	Peptidyl-prolyl cis-trans isomerase A;Peptidyl-prolyl cis-trans isomerase A, N-terminally processed;Peptidyl-prolyl cis-trans isomerase	Ppia	190179999744	151029940224	155370110976	167609843712	223789891584	246640115712	205469794304	166369984512	148350025728	156030058496	197859885056	159889965056	89157025792	95088992256	199050002432	253509910528	219440283648	236840026112	228000120832	210360205312	215159848960	216349884416	191919767552	208100261888	By MS/MS	By MS/MS	By MS/MS	By MS/MS	By MS/MS	By MS/MS	By MS/MS	By MS/MS	By MS/MS	By MS/MS	By MS/MS	By MS/MS	By MS/MS	By MS/MS	By MS/MS	By MS/MS	By MS/MS	By MS/MS	By MS/MS	By MS/MS	By MS/MS	By MS/MS	By MS/MS
O35678;D3YYS6;Q3UFN1;O35678-2;A0A0N4SUZ2	Monoglyceride lipase	Mgll	304019800064	288080363520	316149628928	505880215552	417260568576	402240339968	316350332928	556689391616	373030387712	347420196864	251389902848	320109871104	126640046080	107289886720	227239985152	264029798400	239629942784	272900112384	231920123904	304570138624	333019873280	207380135936	177909972992	236089720832	By MS/MS	By MS/MS	By MS/MS	By MS/MS	By MS/MS	By MS/MS	By MS/MS	By MS/MS	By MS/MS	By MS/MS	By MS/MS	By MS/MS	By MS/MS	By MS/MS	By MS/MS	By MS/MS	By MS/MS	By MS/MS	By MS/MS	By MS/MS	By MS/MS	By MS/MS	By MS/MS
Q8BH64	EH domain-containing protein 2	Ehd2	780850888704	724330741760	890989314048	833200390144	935479017472	968939405312	668610658304	777739436032	774970212352	497590108160	565310586880	507279966208	466749915136	364929974272	645670043648	359399849984	402839568384	363790270464	495340093440	583810023424	473599901696	311030382592	428909953024	378559987712	By MS/MS	By MS/MS	By MS/MS	By MS/MS	By MS/MS	By MS/MS	By MS/MS	By MS/MS	By MS/MS	By MS/MS	By MS/MS	By MS/MS	By MS/MS	By MS/MS	By MS/MS	By MS/MS	By MS/MS	By MS/MS	By MS/MS	By MS/MS	By MS/MS	By MS/MS	By MS/MS
A0A0R4J0X5			22064027648	15484003328	17255989248	28088991744	10341995520	16864989184	27205969920	35652960256	23794006016	21453977600	17385000960	24341014528	806640549888	866120630272	618529554432	613780422656	526769618944	495260205056	397829570560	339869630464	360839577600	277719810048	264110096384	274329714688	By MS/MS	By MS/MS	By MS/MS	By MS/MS	By MS/MS	By MS/MS	By MS/MS	By MS/MS	By MS/MS	By MS/MS	By MS/MS	By MS/MS	By MS/MS	By MS/MS	By MS/MS	By MS/MS	By MS/MS	By MS/MS	By MS/MS	By MS/MS	By MS/MS	By MS/MS	By MS/MS
P20065-2;P20065	Thymosin beta-4;Hematopoietic system regulatory peptide	Tmsb4x	10581010432	51244945408	38582018048	43638976512	34271000576	5696093696	46835027968	52408066048	23516981248	95304957952	34121986048	110439948288	61217021952	39075954688	21881018368	32736987136	19778013184	23136002048	19325011968	18340993024	24056985600	30874963968	44294991872	26581993472	By MS/MS	By MS/MS	By MS/MS	By MS/MS	By MS/MS	By MS/MS	By MS/MS	By MS/MS	By MS/MS	By MS/MS	By MS/MS	By MS/MS	By MS/MS	By MS/MS	By MS/MS	By MS/MS	By MS/MS	By MS/MS	By MS/MS	By MS/MS	By MS/MS	By MS/MS	By MS/MS
P10126;Q58E64;D3YZ68;D3Z3I8	Elongation factor 1-alpha 1;Elongation factor 1-alpha	Eef1a1	358269812736	351650316288	323749675008	409200394240	440940560384	485720293376	385010499584	354379628544	294289670144	436510359552	461009649664	373640429568	287170002944	316199796736	309629714432	368479731712	317999939584	361869606912	369739726848	338440159232	452930011136	417000259584	403629637632	367329902592	By MS/MS	By MS/MS	By MS/MS	By MS/MS	By MS/MS	By MS/MS	By MS/MS	By MS/MS	By MS/MS	By MS/MS	By MS/MS	By MS/MS	By MS/MS	By MS/MS	By MS/MS	By MS/MS	By MS/MS	By MS/MS	By MS/MS	By MS/MS	By MS/MS	By MS/MS	By MS/MS
P48036;A0A0G2JGQ0	Annexin A5	Anxa5	514889482240	517830377472	593589960704	842930585600	583839383552	777659219968	691069583360	728390893568	727640178688	712630337536	602089652224	710729728000	308259782656	213220114432	376830263296	394669588480	271960064000	457010577408	297450209280	367539748864	401300160512	387650093056	365219577856	414500454400	By MS/MS	By MS/MS	By MS/MS	By MS/MS	By MS/MS	By MS/MS	By MS/MS	By MS/MS	By MS/MS	By MS/MS	By MS/MS	By MS/MS	By MS/MS	By MS/MS	By MS/MS	By MS/MS	By MS/MS	By MS/MS	By MS/MS	By MS/MS	By MS/MS	By MS/MS	By MS/MS
Q05816;Q497I3	Fatty acid-binding protein, epidermal	Fabp5	101349957632	79369977856	62729928704	82330058752	100019912704	99385884672	209329831936	151310139392	214830120960	140809912320	157030006784	129009950720	34894987264	77473972224	67581005824	87943962624	101049991168	85854945280	169769992192	159879823360	161829896192	123950006272	109849894912	144489922560	By MS/MS	By MS/MS	By MS/MS	By MS/MS	By MS/MS	By MS/MS	By MS/MS	By MS/MS	By MS/MS	By MS/MS	By MS/MS	By MS/MS	By MS/MS	By MS/MS	By MS/MS	By MS/MS	By MS/MS	By MS/MS	By MS/MS	By MS/MS	By MS/MS	By MS/MS	By MS/MS
P05213	Tubulin alpha-1B chain	Tuba1b	368139862016	302079836160	307279986688	399579578368	410470449152	507639562240	445409853440	325829656576	339170295808	405929721856	359780188160	397419511808	305870274560	304529866752	355679797248	420859510784	334480375808	442829864960	417689960448	360099971072	398620327936	384739803136	358770343936	333249773568	By MS/MS	By MS/MS	By MS/MS	By MS/MS	By MS/MS	By MS/MS	By MS/MS	By MS/MS	By MS/MS	By MS/MS	By MS/MS	By MS/MS	By MS/MS	By MS/MS	By MS/MS	By MS/MS	By MS/MS	By MS/MS	By MS/MS	By MS/MS	By MS/MS	By MS/MS	By MS/MS
P08207;Q3TC45	Protein S100-A10	S100a10	58907992064	36971970560	60995989504	83260915712	66101063680	53727985664	44879032320	56671068160	42804948992	57533943808	24871974912	25225986048	28893974528	58181980160	77754925056	64090996736	52531957760	87340974080	27280021504	48090951680	37724950528	41950019584	29678991360	55492071424	By MS/MS	By MS/MS	By MS/MS	By MS/MS	By MS/MS	By MS/MS	By MS/MS	By MS/MS	By MS/MS	By MS/MS	By MS/MS	By MS/MS	By MS/MS	By MS/MS	By MS/MS	By MS/MS	By MS/MS	By MS/MS	By MS/MS	By MS/MS	By MS/MS	By MS/MS	By MS/MS
A6ZI44;D3YV98	Fructose-bisphosphate aldolase	Aldoa	389849808896	316159655936	270529953792	376350310400	444299444224	433079779328	498750586880	414780030976	319529746432	311209721856	357490065408	302340341760	202040131584	393160359936	391819526144	545159839744	464329867264	518039928832	491470553088	431550300160	481070350336	420740431872	344339972096	455260536832	By MS/MS	By MS/MS	By MS/MS	By MS/MS	By MS/MS	By MS/MS	By MS/MS	By MS/MS	By MS/MS	By MS/MS	By MS/MS	By MS/MS	By MS/MS	By MS/MS	By MS/MS	By MS/MS	By MS/MS	By MS/MS	By MS/MS	By MS/MS	By MS/MS	By MS/MS	By MS/MS
Q8VCT4	Carboxylesterase 1D	Ces1d	742490832896	800180469760	871440842752	691310821376	555880415232	1137400741888	607199297536	724759871488	595569344512	548800167936	415359500288	442950483968	454720356352	453899911168	684050284544	742579240960	550180421632	547969302528	413119610880	336550100992	359949533184	165789892608	224229982208	203559813120	By MS/MS	By MS/MS	By MS/MS	By MS/MS	By MS/MS	By MS/MS	By MS/MS	By MS/MS	By MS/MS	By MS/MS	By MS/MS	By MS/MS	By MS/MS	By MS/MS	By MS/MS	By MS/MS	By MS/MS	By MS/MS	By MS/MS	By MS/MS	By MS/MS	By MS/MS	By MS/MS
P41216;D3Z041;D3YVF6;F6WNZ2	Long-chain-fatty-acid--CoA ligase 1	Acsl1	1235800424448	1201599938560	1041499095040	1107099516928	835600842752	721259462656	1202801475584	1486399864832	1175099932672	979829784576	915220660224	849270865920	242159927296	285229711360	204159762432	232020099072	207909961728	142939897856	644109762560	711929692160	502330654720	303019819008	384609615872	375010295808	By MS/MS	By MS/MS	By MS/MS	By MS/MS	By MS/MS	By MS/MS	By MS/MS	By MS/MS	By MS/MS	By MS/MS	By MS/MS	By MS/MS	By MS/MS	By MS/MS	By MS/MS	By MS/MS	By MS/MS	By MS/MS	By MS/MS	By MS/MS	By MS/MS	By MS/MS	By MS/MS
P13707;E0CXN5	Glycerol-3-phosphate dehydrogenase [NAD(+)], cytoplasmic;Glycerol-3-phosphate dehydrogenase [NAD(+)]	Gpd1	405009825792	355990274048	298719969280	337509875712	428880461824	401200447488	585329475584	354479898624	256109903872	250319994880	177510088704	268459900928	365409861632	361610379264	295509983232	364620382208	340510081024	348239659008	455249690624	420230103040	480470335488	352099696640	304790077440	387490217984	By MS/MS	By MS/MS	By MS/MS	By MS/MS	By MS/MS	By MS/MS	By MS/MS	By MS/MS	By MS/MS	By MS/MS	By MS/MS	By MS/MS	By MS/MS	By MS/MS	By MS/MS	By MS/MS	By MS/MS	By MS/MS	By MS/MS	By MS/MS	By MS/MS	By MS/MS	By MS/MS
Q00623	Apolipoprotein A-I;Proapolipoprotein A-I;Truncated apolipoprotein A-I	Apoa1	58490941440	64507023360	63119929344	45055959040	34992001024	31921012736	68920008704	88311906304	68732928000	52967968768	40405946368	46876037120	306899976192	308999946240	395590041600	314999799808	347420196864	270720286720	343459758080	285160341504	303630155776	242149687296	239200092160	227959734272	By MS/MS	By MS/MS	By MS/MS	By MS/MS	By MS/MS	By MS/MS	By MS/MS	By MS/MS	By MS/MS	By MS/MS	By MS/MS	By MS/MS	By MS/MS	By MS/MS	By MS/MS	By MS/MS	By MS/MS	By MS/MS	By MS/MS	By MS/MS	By MS/MS	By MS/MS	By MS/MS
Q9Z0F7;Q5GQ64	Gamma-synuclein	Sncg	238829748224	209950113792	157110157312	234930208768	240850206720	285629710336	232839954432	206230175744	147130040320	135650009088	124249923584	122010042368	145219944448	82685009920	170670161920	156580151296	116549951488	182029844480	137989898240	150469885952	146510069760	116959928320	122020044800	150300098560	By MS/MS	By MS/MS	By MS/MS	By MS/MS	By MS/MS	By MS/MS	By MS/MS	By MS/MS	By MS/MS	By MS/MS	By MS/MS	By MS/MS	By MS/MS	By MS/MS	By MS/MS	By MS/MS	By MS/MS	By MS/MS	By MS/MS	By MS/MS	By MS/MS	By MS/MS	By MS/MS
A0A0R4J0I1			20931020800	16812984320	15815990272	22964979712	8982205440	17214017536	28710967296	23354996736	13651989504	18538016768	13348015104	17179005952	649840558080	922199719936	522230464512	566729375744	590960590848	482679619584	267709939712	233759719424	256669876224	201320218624	235509874688	203550130176	By MS/MS	By MS/MS	By MS/MS	By MS/MS	By MS/MS	By MS/MS	By MS/MS	By MS/MS	By MS/MS	By MS/MS	By MS/MS	By MS/MS	By MS/MS	By MS/MS	By MS/MS	By MS/MS	By MS/MS	By MS/MS	By MS/MS	By MS/MS	By MS/MS	By MS/MS	By MS/MS
Q9CWF2;B2RSN3	Tubulin beta-2B chain	Tubb2b	279430168576	210400264192	213209956352	297820094464	301049610240	333389922304	337850073088	246760128512	244919894016	296910389248	262849806336	285050273792	253369860096	178029969408	278699671552	297149923328	189489807360	277369749504	257399816192	285410000896	267479973888	303870312448	256120061952	273470046208	By MS/MS	By MS/MS	By MS/MS	By MS/MS	By MS/MS	By MS/MS	By MS/MS	By MS/MS	By MS/MS	By MS/MS	By MS/MS	By MS/MS	By MS/MS	By MS/MS	By MS/MS	By MS/MS	By MS/MS	By MS/MS	By MS/MS	By MS/MS	By MS/MS	By MS/MS	By MS/MS
P08228	Superoxide dismutase [Cu-Zn]	Sod1	145999986688	149269970944	142899838976	126550007808	149120057344	196260249600	136209981440	98666094592	93725057024	80971022336	89616965632	94576959488	186790084608	225950007296	155739881472	199829946368	193350025216	159190122496	133800116224	101970083840	116910145536	88589983744	76822028288	77923082240	By MS/MS	By MS/MS	By MS/MS	By MS/MS	By MS/MS	By MS/MS	By MS/MS	By MS/MS	By MS/MS	By MS/MS	By MS/MS	By MS/MS	By MS/MS	By MS/MS	By MS/MS	By MS/MS	By MS/MS	By MS/MS	By MS/MS	By MS/MS	By MS/MS	By MS/MS	By MS/MS
P08249;A0A0G2JF23;A0A0G2JGY4	Malate dehydrogenase, mitochondrial	Mdh2	411879473152	480700334080	464160456704	501200257024	403659522048	552019427328	385669726208	567450599424	411690008576	432520167424	360569667584	328640004096	186790084608	199929839616	253880188928	309679652864	334699790336	276990132224	318540218368	268780240896	294530220032	223360106496	238270267392	227080208384	By MS/MS	By MS/MS	By MS/MS	By MS/MS	By MS/MS	By MS/MS	By MS/MS	By MS/MS	By MS/MS	By MS/MS	By MS/MS	By MS/MS	By MS/MS	By MS/MS	By MS/MS	By MS/MS	By MS/MS	By MS/MS	By MS/MS	By MS/MS	By MS/MS	By MS/MS	By MS/MS
P07309;Q5M9K1	Transthyretin	Ttr	4882299392	3089101056	3884401920	7071606784	3166599936	5201496064	14450998272	13110991872	9850200064	8599911424	7140998144	10798989312	174129954816	205989838848	114029912064	122329841664	146539905024	119800078336	144220061696	94074888192	115760013312	117460140032	95152873472	114290106368	By MS/MS	By MS/MS	By MS/MS	By MS/MS	By MS/MS	By MS/MS	By MS/MS	By MS/MS	By MS/MS	By MS/MS	By MS/MS	By MS/MS	By MS/MS	By MS/MS	By MS/MS	By MS/MS	By MS/MS	By MS/MS	By MS/MS	By MS/MS	By MS/MS	By MS/MS	By MS/MS
P17182;Q5FW97;Q6PHC1;B1ARR7	Alpha-enolase	Eno1;EG433182	337690198016	277369749504	255470092288	283650293760	334010220544	458319921152	431760310272	229890064384	228900175872	253780197376	237869907968	243709919232	213540012032	243900104704	398770044928	390490488832	292940349440	368890150912	279100096512	337459904512	370559909888	304210378752	294019760128	271310061568	By MS/MS	By MS/MS	By MS/MS	By MS/MS	By MS/MS	By MS/MS	By MS/MS	By MS/MS	By MS/MS	By MS/MS	By MS/MS	By MS/MS	By MS/MS	By MS/MS	By MS/MS	By MS/MS	By MS/MS	By MS/MS	By MS/MS	By MS/MS	By MS/MS	By MS/MS	By MS/MS
P47738;Q544B1;A0A0G2JEU1;A0A0G2JFQ0;D3YYF3;A0A0G2JF60	Aldehyde dehydrogenase, mitochondrial	Aldh2	568799592448	859679555584	818030837760	629729787904	548369334272	830740955136	482869805056	581150179328	469890236416	485279989760	484500439040	407509499904	376269701120	281899925504	286139940864	318140416000	352339984384	252650012672	211619921920	184049975296	198730252288	165419876352	173699989504	147880067072	By MS/MS	By MS/MS	By MS/MS	By MS/MS	By MS/MS	By MS/MS	By MS/MS	By MS/MS	By MS/MS	By MS/MS	By MS/MS	By MS/MS	By MS/MS	By MS/MS	By MS/MS	By MS/MS	By MS/MS	By MS/MS	By MS/MS	By MS/MS	By MS/MS	By MS/MS	By MS/MS
Q03265;D3Z6F5;D6RJ16	ATP synthase subunit alpha, mitochondrial;ATP synthase subunit alpha	Atp5a1	650949820416	802530328576	875299733504	909000769536	584950415360	741309939712	617529475072	855450648576	688179380224	642689204224	580999643136	555949490176	211230277632	283089829888	288410370048	342250389504	366799978496	336970383360	302529871872	329309782016	383039602688	309120073728	289909735424	270029684736	By MS/MS	By MS/MS	By MS/MS	By MS/MS	By MS/MS	By MS/MS	By MS/MS	By MS/MS	By MS/MS	By MS/MS	By MS/MS	By MS/MS	By MS/MS	By MS/MS	By MS/MS	By MS/MS	By MS/MS	By MS/MS	By MS/MS	By MS/MS	By MS/MS	By MS/MS	By MS/MS
P62737;P63268;Q3UJ36;D3YZY0;D3Z2K3	Actin, aortic smooth muscle;Actin, gamma-enteric smooth muscle	Acta2;Actg2	66169966592	61230944256	75638063104	71048077312	71360995328	73484926976	176629874688	90718912512	153689964544	125750132736	153400082432	132940005376	198619938816	449209991168	594379997184	417850130432	219929952256	170279796736	280980160512	314099859456	279979687936	162200027136	198520176640	144220061696	By MS/MS	By MS/MS	By MS/MS	By MS/MS	By MS/MS	By MS/MS	By MS/MS	By MS/MS	By MS/MS	By MS/MS	By MS/MS	By MS/MS	By MS/MS	By MS/MS	By MS/MS	By MS/MS	By MS/MS	By MS/MS	By MS/MS	By MS/MS	By MS/MS	By MS/MS	By MS/MS
P10107;Q4FJV4	Annexin A1;Annexin	Anxa1	387770023936	371980402688	473690046464	870100828160	608860110848	859409154048	463669788672	413259431936	345049989120	901489688576	638620270592	768540213248	208029843456	123230093312	206880112640	120329936896	85702082560	186579812352	162100133888	147030097920	101349957632	213380284416	182530129920	306339741696	By MS/MS	By MS/MS	By MS/MS	By MS/MS	By MS/MS	By MS/MS	By MS/MS	By MS/MS	By MS/MS	By MS/MS	By MS/MS	By MS/MS	By MS/MS	By MS/MS	By MS/MS	By MS/MS	By MS/MS	By MS/MS	By MS/MS	By MS/MS	By MS/MS	By MS/MS	By MS/MS
E9Q035;F7CJN9;P47758;E9Q2Q7;E9Q939		Gm20425	101449965568	90650099712	110120067072	118009905152	58888990720	99630055424	154750189568	152480088064	127139962880	108420055040	83518005248	116599889920	1131000889344	1680000679936	1110600318976	1260899008512	1105800462336	962888990720	961271037952	744730394624	919839899648	697299304448	724690927616	745770844160	By MS/MS	By MS/MS	By MS/MS	By MS/MS	By MS/MS	By MS/MS	By MS/MS	By MS/MS	By MS/MS	By MS/MS	By MS/MS	By MS/MS	By MS/MS	By MS/MS	By MS/MS	By MS/MS	By MS/MS	By MS/MS	By MS/MS	By MS/MS	By MS/MS	By MS/MS	By MS/MS
P62983	Ubiquitin-40S ribosomal protein S27a;Ubiquitin;40S ribosomal protein S27a	Rps27a	69699059712	72585019392	88935931904	82671017984	87484973056	92321103872	93505003520	85046075392	99385884672	88583897088	112090087424	101250048000	128340033536	92176949248	67879006208	77534019584	90297958400	57328025600	76490022912	67901087744	75583086592	65216012288	66969968640	67269013504	By MS/MS	By MS/MS	By MS/MS	By MS/MS	By MS/MS	By MS/MS	By MS/MS	By MS/MS	By MS/MS	By MS/MS	By MS/MS	By MS/MS	By MS/MS	By MS/MS	By MS/MS	By MS/MS	By MS/MS	By MS/MS	By MS/MS	By MS/MS	By MS/MS	By MS/MS	By MS/MS
P63254;A0A0G2JEK2	Cysteine-rich protein 1	Crip1	3989699328	5208693760	4900496896	10205006848	15838002176	5869692416	9467891712	14599015424	15144002560	21367021568	19193982976	34652983296	11841985536	53100064768	47475027968	61974020096	51260936192	64353013760	38975037440	33883998208	45525995520	52799049728	50942996480	47567003648	By MS/MS	By MS/MS	By MS/MS	By MS/MS	By MS/MS	By MS/MS	By MS/MS	By MS/MS	By MS/MS	By MS/MS	By MS/MS	By MS/MS	By MS/MS	By MS/MS	By MS/MS	By MS/MS	By MS/MS	By MS/MS	By MS/MS	By MS/MS	By MS/MS	By MS/MS	By MS/MS
Q6GT24;O08709;D3Z0Y2;A0A0A6YXQ7	Peroxiredoxin-6	Prdx6	178690228224	141400162304	124330115072	160770048000	227170287616	330740039680	198900056064	116819918848	104050130944	100819935232	117559877632	107120082944	175820029952	153320194048	221389766656	268040011776	280899911680	272129835008	237389873152	185229983744	231570227200	189029908480	176870096896	184310038528	By MS/MS	By MS/MS	By MS/MS	By MS/MS	By MS/MS	By MS/MS	By MS/MS	By MS/MS	By MS/MS	By MS/MS	By MS/MS	By MS/MS	By MS/MS	By MS/MS	By MS/MS	By MS/MS	By MS/MS	By MS/MS	By MS/MS	By MS/MS	By MS/MS	By MS/MS	By MS/MS
P06151;Q564E2;G5E8N5;D3Z736;D3YZQ9	L-lactate dehydrogenase A chain;L-lactate dehydrogenase	Ldha	207859941376	160649789440	156839952384	174340030464	225590034432	296229732352	311980064768	126959902720	138410131456	170639933440	171600052224	156959850496	159990185984	210330173440	224640040960	242330304512	243130007552	206120058880	201339912192	175689908224	197330092032	175880011776	171869782016	167719796736	By MS/MS	By MS/MS	By MS/MS	By MS/MS	By MS/MS	By MS/MS	By MS/MS	By MS/MS	By MS/MS	By MS/MS	By MS/MS	By MS/MS	By MS/MS	By MS/MS	By MS/MS	By MS/MS	By MS/MS	By MS/MS	By MS/MS	By MS/MS	By MS/MS	By MS/MS	By MS/MS
P14152;B1ATQ3	Malate dehydrogenase, cytoplasmic	Mdh1	192539869184	173320110080	149209989120	173509951488	211459948544	287289999360	220020113408	130009882624	125020086272	105919971328	106770006016	103780040704	132879917056	111860039680	154690043904	262220185600	252400287744	231179911168	216229773312	176820060160	184290050048	142090158080	151009968128	162209890304	By MS/MS	By MS/MS	By MS/MS	By MS/MS	By MS/MS	By MS/MS	By MS/MS	By MS/MS	By MS/MS	By MS/MS	By MS/MS	By MS/MS	By MS/MS	By MS/MS	By MS/MS	By MS/MS	By MS/MS	By MS/MS	By MS/MS	By MS/MS	By MS/MS	By MS/MS	By MS/MS
P01837;A0A075B5P2	Ig kappa chain C region	Igkc	9646806016	12207990784	10642009088	18310998016	8155105792	10652003328	12337990656	14135997440	11568001024	18741022720	25452984320	11458014208	91458084864	99340959744	42112946176	68959928320	51629027328	34315974656	42511007744	33735954432	32269975552	41518989312	40499965952	40975962112	By MS/MS	By MS/MS	By MS/MS	By MS/MS	By MS/MS	By MS/MS	By MS/MS	By MS/MS	By MS/MS	By MS/MS	By MS/MS	By MS/MS	By MS/MS	By MS/MS	By MS/MS	By MS/MS	By MS/MS	By MS/MS	By MS/MS	By MS/MS	By MS/MS	By MS/MS	By MS/MS
F8WIT2	Annexin	Anxa6	1087299649536	1002800807936	1048999952384	1274501267456	818431066112	1024799932416	1210199441408	1546100932608	1244098592768	924509405184	663889379328	899130589184	273170120704	183059873792	375280074752	193970143232	125009846272	246380036096	459099832320	393219604480	181370208256	156429926400	158779834368	352390283264	By MS/MS	By MS/MS	By MS/MS	By MS/MS	By MS/MS	By MS/MS	By MS/MS	By MS/MS	By MS/MS	By MS/MS	By MS/MS	By MS/MS	By MS/MS	By MS/MS	By MS/MS	By MS/MS	By MS/MS	By MS/MS	By MS/MS	By MS/MS	By MS/MS	By MS/MS	By MS/MS
Q99LC5	Electron transfer flavoprotein subunit alpha, mitochondrial	Etfa	342589931520	486029918208	411929575424	423789690880	351190351872	465139662848	350970347520	431070183424	287350030336	351010226176	307410010112	276679753728	202710089728	193490157568	159249907712	185220186112	197220040704	194859974656	179950026752	167499972608	185309839360	128110157824	126710054912	149590016000	By MS/MS	By MS/MS	By MS/MS	By MS/MS	By MS/MS	By MS/MS	By MS/MS	By MS/MS	By MS/MS	By MS/MS	By MS/MS	By MS/MS	By MS/MS	By MS/MS	By MS/MS	By MS/MS	By MS/MS	By MS/MS	By MS/MS	By MS/MS	By MS/MS	By MS/MS	By MS/MS
P62204;Q3UKW2;G3UZ90;G3UX57	Calmodulin	Calm1	117449891840	96833118208	110700150784	115719921664	134810083328	136109891584	122989854720	114730049536	109260111872	96916111360	102640132096	100720017408	144379936768	135340105728	158329978880	117070077952	124770099200	128779902976	130860032000	77336027136	95650070528	108580143104	97423032320	115820019712	By MS/MS	By MS/MS	By MS/MS	By MS/MS	By MS/MS	By MS/MS	By MS/MS	By MS/MS	By MS/MS	By MS/MS	By MS/MS	By MS/MS	By MS/MS	By MS/MS	By MS/MS	By MS/MS	By MS/MS	By MS/MS	By MS/MS	By MS/MS	By MS/MS	By MS/MS	By MS/MS
P35700;B1AXW5;B1AXW6;B1AXW4	Peroxiredoxin-1	Prdx1	134139830272	113610072064	125770080256	155029913600	175709896704	194739961856	140510134272	106910130176	100069908480	181249867776	158150066176	151180165120	180909916160	184319787008	162749923328	243050299392	265370107904	216689950720	181860024320	143589949440	158609883136	204999835648	202389831680	204389859328	By MS/MS	By MS/MS	By MS/MS	By MS/MS	By MS/MS	By MS/MS	By MS/MS	By MS/MS	By MS/MS	By MS/MS	By MS/MS	By MS/MS	By MS/MS	By MS/MS	By MS/MS	By MS/MS	By MS/MS	By MS/MS	By MS/MS	By MS/MS	By MS/MS	By MS/MS	By MS/MS
Q8CGN5;Q8CGN5-2;Q8CGN5-3;Q8CGN5-4	Perilipin-1	Plin1	563719372800	705740931072	770100428800	555189993472	828650225664	692360839168	439370547200	559849799680	281490259968	276260159488	310709813248	247649746944	264409858048	204220235776	301600178176	316189769728	322270396416	264390279168	377339772928	270119665664	247189831680	178409783296	158340022272	192119816192	By MS/MS	By MS/MS	By MS/MS	By MS/MS	By MS/MS	By MS/MS	By MS/MS	By MS/MS	By MS/MS	By MS/MS	By MS/MS	By MS/MS	By MS/MS	By MS/MS	By MS/MS	By MS/MS	By MS/MS	By MS/MS	By MS/MS	By MS/MS	By MS/MS	By MS/MS	By MS/MS
P14069;Q545I9	Protein S100-A6;Protein S100	S100a6	28988022784	26779029504	21555019776	22250981376	25145008128	13643003904	39857029120	26621030400	28585977856	60449927168	64202940416	47503028224	35576020992	84145086464	40082034688	52115935232	86694895616	85859033088	80503078912	61661982720	56099012608	58246012928	53494935552	65199976448	By MS/MS	By MS/MS	By MS/MS	By MS/MS	By MS/MS	By MS/MS	By MS/MS	By MS/MS	By MS/MS	By MS/MS	By MS/MS	By MS/MS	By MS/MS	By MS/MS	By MS/MS	By MS/MS	By MS/MS	By MS/MS	By MS/MS	By MS/MS	By MS/MS	By MS/MS	By MS/MS
P62962;Q5SX50;Q5SX49;J3QMC2	Profilin-1;Profilin	Pfn1	65278980096	51855044608	46152011776	59325972480	84223000576	98694012928	109790076928	64890052608	77267959808	128230129664	171400085504	139670028288	69556928512	87175086080	87877017600	123870068736	100250001408	124719964160	81605951488	91352948736	117380038656	140559925248	131779837952	131860004864	By MS/MS	By MS/MS	By MS/MS	By MS/MS	By MS/MS	By MS/MS	By MS/MS	By MS/MS	By MS/MS	By MS/MS	By MS/MS	By MS/MS	By MS/MS	By MS/MS	By MS/MS	By MS/MS	By MS/MS	By MS/MS	By MS/MS	By MS/MS	By MS/MS	By MS/MS	By MS/MS
P62259;Q5SS40;D6REF3;F6WA09	14-3-3 protein epsilon	Ywhae	232400158720	220080046080	169880010752	209950113792	231790149632	257779859456	250720092160	207790161920	197679988736	220130099200	182140092416	238139883520	349540384768	222460084224	250909769728	221809885184	193170145280	192170115072	250390167552	172909969408	216349884416	167059865600	171219795968	167150010368	By MS/MS	By MS/MS	By MS/MS	By MS/MS	By MS/MS	By MS/MS	By MS/MS	By MS/MS	By MS/MS	By MS/MS	By MS/MS	By MS/MS	By MS/MS	By MS/MS	By MS/MS	By MS/MS	By MS/MS	By MS/MS	By MS/MS	By MS/MS	By MS/MS	By MS/MS	By MS/MS
P17751;H7BXC3	Triosephosphate isomerase	Tpi1	197910118400	180419788800	161359888384	221590061056	253219831808	318830116864	271210364928	162100133888	142090158080	197229936640	200710045696	150719954944	238760296448	179370000384	213020065792	255260082176	207750053888	271870197760	237420003328	205939736576	233809788928	203650252800	189949820928	214869884928	By MS/MS	By MS/MS	By MS/MS	By MS/MS	By MS/MS	By MS/MS	By MS/MS	By MS/MS	By MS/MS	By MS/MS	By MS/MS	By MS/MS	By MS/MS	By MS/MS	By MS/MS	By MS/MS	By MS/MS	By MS/MS	By MS/MS	By MS/MS	By MS/MS	By MS/MS	By MS/MS
P28654;Q3UKR1	Decorin	Dcn	58242932736	253079928832	212559806464	124079857664	117630148608	62714007552	155239940096	189350068224	252879929344	240059924480	306139725824	208469803008	457730129920	618089742336	547479781376	145949802496	178919997440	132200030208	333479837696	136319877120	145420140544	106080010240	94512955392	104669896704	By MS/MS	By MS/MS	By MS/MS	By MS/MS	By MS/MS	By MS/MS	By MS/MS	By MS/MS	By MS/MS	By MS/MS	By MS/MS	By MS/MS	By MS/MS	By MS/MS	By MS/MS	By MS/MS	By MS/MS	By MS/MS	By MS/MS	By MS/MS	By MS/MS	By MS/MS	By MS/MS
P19324	Serpin H1	Serpinh1	304559685632	226189721600	242709938176	440140300288	256450084864	252010168320	331740250112	426909532160	286779998208	421119983616	409080299520	342379823104	90468114432	97968087040	125679992832	144800104448	98588901376	162910093312	195389849600	177879859200	165450055680	213049917440	133560115200	198159892480	By MS/MS	By MS/MS	By MS/MS	By MS/MS	By MS/MS	By MS/MS	By MS/MS	By MS/MS	By MS/MS	By MS/MS	By MS/MS	By MS/MS	By MS/MS	By MS/MS	By MS/MS	By MS/MS	By MS/MS	By MS/MS	By MS/MS	By MS/MS	By MS/MS	By MS/MS	By MS/MS
Q9DCW4;A0A0N4SVE0;A0A0N4SWE9	Electron transfer flavoprotein subunit beta	Etfb	220219752448	271789686784	222929977344	238100217856	210210078720	260730257408	216590270464	261120065536	157579870208	219400241152	170060218368	180270055424	98046091264	88406990848	99019964416	107760132096	127360016384	91743887360	115299966976	112139894784	114410143744	88258912256	92192063488	86952017920	By MS/MS	By MS/MS	By MS/MS	By MS/MS	By MS/MS	By MS/MS	By MS/MS	By MS/MS	By MS/MS	By MS/MS	By MS/MS	By MS/MS	By MS/MS	By MS/MS	By MS/MS	By MS/MS	By MS/MS	By MS/MS	By MS/MS	By MS/MS	By MS/MS	By MS/MS	By MS/MS
G5E8R3;E9QPD7;Q05920	Pyruvate carboxylase;Pyruvate carboxylase, mitochondrial	Pcx;Pc	856210997248	939569315840	918670802944	1277801398272	944571154432	1266499190784	830809047040	980221100032	667319533568	877990903808	735880740864	695919706112	311629676544	456910274560	251330084864	498999885824	634620739584	434569838592	421600165888	374309879808	422699663360	315219738624	309940158464	320500301824	By MS/MS	By MS/MS	By MS/MS	By MS/MS	By MS/MS	By MS/MS	By MS/MS	By MS/MS	By MS/MS	By MS/MS	By MS/MS	By MS/MS	By MS/MS	By MS/MS	By MS/MS	By MS/MS	By MS/MS	By MS/MS	By MS/MS	By MS/MS	By MS/MS	By MS/MS	By MS/MS
P63017;Q504P4;D3Z5E2;D3YW43	Heat shock cognate 71 kDa protein	Hspa8	354150121472	311900078080	317339729920	394660184064	436729708544	436819787776	393490038784	323220209664	295570145280	383460147200	375629545472	350320394240	308649623552	290930262016	342169878528	402409488384	329839640576	381620224000	381579886592	347430289408	371169853440	421940330496	369319575552	397549862912	By MS/MS	By MS/MS	By MS/MS	By MS/MS	By MS/MS	By MS/MS	By MS/MS	By MS/MS	By MS/MS	By MS/MS	By MS/MS	By MS/MS	By MS/MS	By MS/MS	By MS/MS	By MS/MS	By MS/MS	By MS/MS	By MS/MS	By MS/MS	By MS/MS	By MS/MS	By MS/MS
Q9WVL0	Maleylacetoacetate isomerase	Gstz1	177200119808	153379799040	133129961472	147070140416	177589911552	270419820544	148849819648	93217898496	77196083200	61662961664	57142034432	64756015104	108909944832	100539875328	155379974144	189079896064	186700218368	165259870208	123359846400	122070065152	129320058880	94040072192	95397994496	113469874176	By MS/MS	By MS/MS	By MS/MS	By MS/MS	By MS/MS	By MS/MS	By MS/MS	By MS/MS	By MS/MS	By MS/MS	By MS/MS	By MS/MS	By MS/MS	By MS/MS	By MS/MS	By MS/MS	By MS/MS	By MS/MS	By MS/MS	By MS/MS	By MS/MS	By MS/MS	By MS/MS
A0A075B5P3;P01867-2;P01867;A0A0A6YVP0	Ig gamma-2B chain C region	Ighg2b;Igh-3	5003899392	4651200000	4979297280	8678492160	2569201152	4534297088	11871989760	8923309056	10910004224	8548198912	9476407296	11075007488	248329732096	354589573120	82481930240	252050161664	212249788416	61340000256	192089833472	107490074624	80742047744	161969881088	118780018688	59574026240	By MS/MS	By MS/MS	By MS/MS	By MS/MS	By MS/MS	By MS/MS	By MS/MS	By MS/MS	By MS/MS	By MS/MS	By MS/MS	By MS/MS	By MS/MS	By MS/MS	By MS/MS	By MS/MS	By MS/MS	By MS/MS	By MS/MS	By MS/MS	By MS/MS	By MS/MS	By MS/MS
P50543	Protein S100-A11	S100a11	47061954560	35700031488	36375998464	75617067008	55441035264	83395092480	69165916160	56767950848	44551057408	66877952000	58839961600	47190048768	36067983360	31619018752	33950992384	57457930240	36292030464	42971992064	54278012928	49733955584	51852988416	46072999936	40023044096	48017002496	By MS/MS	By MS/MS	By MS/MS	By MS/MS	By MS/MS	By MS/MS	By MS/MS	By MS/MS	By MS/MS	By MS/MS	By MS/MS	By MS/MS	By MS/MS	By MS/MS	By MS/MS	By MS/MS	By MS/MS	By MS/MS	By MS/MS	By MS/MS	By MS/MS	By MS/MS	By MS/MS
P18760;F8WGL3	Cofilin-1	Cfl1	67707998208	58005024768	61593055232	78998962176	107099979776	97029955584	129210007552	80836894720	98962907136	164519985152	199100006400	176820060160	91217059840	87419994112	103550066688	133470093312	103639908352	132230094848	117810061312	107329888256	121670156288	154750189568	136620097536	150820028416	By MS/MS	By MS/MS	By MS/MS	By MS/MS	By MS/MS	By MS/MS	By MS/MS	By MS/MS	By MS/MS	By MS/MS	By MS/MS	By MS/MS	By MS/MS	By MS/MS	By MS/MS	By MS/MS	By MS/MS	By MS/MS	By MS/MS	By MS/MS	By MS/MS	By MS/MS	By MS/MS
P99029;P99029-2;H3BJQ7;G3UZJ4	Peroxiredoxin-5, mitochondrial	Prdx5	145930125312	160770048000	146870009856	183850074112	177699815424	237920239616	159799934976	173349912576	122959945728	127710052352	133609914368	120680112128	73554911232	61714018304	144660037632	151220142080	128779902976	157689905152	137460039680	139470012416	148270022656	139780128768	135570046976	140249939968	By MS/MS	By MS/MS	By MS/MS	By MS/MS	By MS/MS	By MS/MS	By MS/MS	By MS/MS	By MS/MS	By MS/MS	By MS/MS	By MS/MS	By MS/MS	By MS/MS	By MS/MS	By MS/MS	By MS/MS	By MS/MS	By MS/MS	By MS/MS	By MS/MS	By MS/MS	By MS/MS
P24270;A2AL20;Q8BI29;Q8BI29-2	Catalase	Cat	463049850880	499670614016	603749220352	594749423616	362720264192	483769516032	483879518208	587540660224	442180501504	495070347264	293130174464	358989561856	144270016512	157820059648	184920227840	267039719424	248440061952	242559811584	199110000640	206350172160	226829959168	149829894144	152530092032	172039831552	By MS/MS	By MS/MS	By MS/MS	By MS/MS	By MS/MS	By MS/MS	By MS/MS	By MS/MS	By MS/MS	By MS/MS	By MS/MS	By MS/MS	By MS/MS	By MS/MS	By MS/MS	By MS/MS	By MS/MS	By MS/MS	By MS/MS	By MS/MS	By MS/MS	By MS/MS	By MS/MS
P51885;CON__Q05443	Lumican	Lum	5730597888	18110017536	16590018560	12528996352	9934608384	6654606848	49178972160	29778034688	35083997184	44412035072	75592081408	70222938112	459010015232	475329921024	422450495488	139919900672	182719905792	116950032384	251910242304	175550136320	170469916672	133390000128	108279963648	112040009728	By MS/MS	By MS/MS	By MS/MS	By MS/MS	By MS/MS	By MS/MS	By MS/MS	By MS/MS	By MS/MS	By MS/MS	By MS/MS	By MS/MS	By MS/MS	By MS/MS	By MS/MS	By MS/MS	By MS/MS	By MS/MS	By MS/MS	By MS/MS	By MS/MS	By MS/MS	By MS/MS
P10649;A2AE89	Glutathione S-transferase Mu 1	Gstm1	66974928896	64621060096	80963100672	127619923968	159699828736	189849894912	75136933888	50079956992	67616038912	115649871872	112330121216	128900161536	97921990656	89868967936	170519953408	278310125568	200660172800	332410224640	97525096448	105860055040	117470076928	148969914368	156549922816	161300168704	By MS/MS	By MS/MS	By MS/MS	By MS/MS	By MS/MS	By MS/MS	By MS/MS	By MS/MS	By MS/MS	By MS/MS	By MS/MS	By MS/MS	By MS/MS	By MS/MS	By MS/MS	By MS/MS	By MS/MS	By MS/MS	By MS/MS	By MS/MS	By MS/MS	By MS/MS	By MS/MS
A0A0R4J083;P51174	Long-chain specific acyl-CoA dehydrogenase, mitochondrial	Acadl	223200116736	252849831936	236570263552	253280092160	201570041856	239730065408	301059964928	303220195328	267219828736	241949999104	231159742464	246910255104	105410076672	112900055040	113459978240	97418911744	126090076160	113269932032	138019815424	148190068736	140939902976	111949987840	118939983872	130610102272	By MS/MS	By MS/MS	By MS/MS	By MS/MS	By MS/MS	By MS/MS	By MS/MS	By MS/MS	By MS/MS	By MS/MS	By MS/MS	By MS/MS	By MS/MS	By MS/MS	By MS/MS	By MS/MS	By MS/MS	By MS/MS	By MS/MS	By MS/MS	By MS/MS	By MS/MS	By MS/MS
P29699;Q3UEK9;CON__P12763	Alpha-2-HS-glycoprotein	Ahsg	4669499392	5037699072	4336504832	3820801792	1468700288	4017498368	6989995520	7666101248	5049594880	5515000832	4406200832	4950900224	161909932032	229589975040	162799861760	133560115200	136740085760	107350040576	121459941376	85690073088	96167911424	76248915968	67633917952	74518052864	By MS/MS	By MS/MS	By MS/MS	By MS/MS	By MS/MS	By MS/MS	By MS/MS	By MS/MS	By MS/MS	By MS/MS	By MS/MS	By MS/MS	By MS/MS	By MS/MS	By MS/MS	By MS/MS	By MS/MS	By MS/MS	By MS/MS	By MS/MS	By MS/MS	By MS/MS	By MS/MS
Q9EQ20	Methylmalonate-semialdehyde dehydrogenase [acylating], mitochondrial	Aldh6a1	425569484800	558439399424	595470123008	517270667264	462709587968	668269543424	333449854976	409930301440	302150123520	301640056832	262740017152	248459771904	143790178304	166140067840	224729759744	270900019200	322800025600	218330202112	140249939968	148310016000	148960067584	100770095104	131630088192	115889864704	By MS/MS	By MS/MS	By MS/MS	By MS/MS	By MS/MS	By MS/MS	By MS/MS	By MS/MS	By MS/MS	By MS/MS	By MS/MS	By MS/MS	By MS/MS	By MS/MS	By MS/MS	By MS/MS	By MS/MS	By MS/MS	By MS/MS	By MS/MS	By MS/MS	By MS/MS	By MS/MS
P63038;P63038-2;D3Z2F2;D3Z7J9	60 kDa heat shock protein, mitochondrial	Hspd1	437699641344	548980129792	551640039424	562720079872	452030300160	590279671808	414469750784	535949606912	387309928448	430139932672	390139576320	399390507008	152929894400	158549917696	193269776384	217529810944	242749718528	225659846656	177380130816	177009983488	185019990016	181200027648	176920150016	178280103936	By MS/MS	By MS/MS	By MS/MS	By MS/MS	By MS/MS	By MS/MS	By MS/MS	By MS/MS	By MS/MS	By MS/MS	By MS/MS	By MS/MS	By MS/MS	By MS/MS	By MS/MS	By MS/MS	By MS/MS	By MS/MS	By MS/MS	By MS/MS	By MS/MS	By MS/MS	By MS/MS
P00405;Q7JCZ1	Cytochrome c oxidase subunit 2	Mtco2;mt-Co2	106140049408	130499977216	157949886464	125179854848	75413004288	115280150528	78723088384	134380167168	105560137728	71294042112	72675090432	68996956160	44281995264	34733981696	29985994752	50007973888	46172028928	40336986112	39993950208	28202035200	38446981120	34304997376	29817980928	33698957312	By MS/MS	By MS/MS	By MS/MS	By MS/MS	By MS/MS	By MS/MS	By MS/MS	By MS/MS	By MS/MS	By MS/MS	By MS/MS	By MS/MS	By MS/MS	By MS/MS	By MS/MS	By MS/MS	By MS/MS	By MS/MS	By MS/MS	By MS/MS	By MS/MS	By MS/MS	By MS/MS
Q91VJ2	Protein kinase C delta-binding protein	Prkcdbp	190870159360	182469820416	189910138880	222740250624	195169878016	258430255104	161400012800	183399989248	169020194816	150040018944	133390000128	143429812224	53310947328	16523999232	35769954304	65581051904	62143033344	34932006912	68258050048	51710046208	46997041152	38038966272	40784961536	52735008768	By MS/MS	By MS/MS	By MS/MS	By MS/MS	By MS/MS	By MS/MS	By MS/MS	By MS/MS	By MS/MS	By MS/MS	By MS/MS	By MS/MS	By MS/MS	By MS/MS	By MS/MS	By MS/MS	By MS/MS	By MS/MS	By MS/MS	By MS/MS	By MS/MS	By MS/MS	By MS/MS
P20029	78 kDa glucose-regulated protein	Hspa5	391059800064	405630353408	434469896192	452019519488	318300258304	385069547520	379220197376	535919853568	426079551488	514569633792	397120143360	420220108800	193209991168	188459974656	212079820800	209970102272	232099872768	217419972608	229569937408	192589774848	218370048000	263519961088	299109613568	228730159104	By MS/MS	By MS/MS	By MS/MS	By MS/MS	By MS/MS	By MS/MS	By MS/MS	By MS/MS	By MS/MS	By MS/MS	By MS/MS	By MS/MS	By MS/MS	By MS/MS	By MS/MS	By MS/MS	By MS/MS	By MS/MS	By MS/MS	By MS/MS	By MS/MS	By MS/MS	By MS/MS
P14211;B2MWM9	Calreticulin	Calr	271970140160	250529906688	287249760256	317779738624	183619796992	218739900416	245539782656	359479672832	281319866368	343130243072	236900139008	295749943296	211539918848	198580027392	185880084480	182410002432	187460026368	168210104320	208920100864	169310044160	172650020864	216140038144	221710204928	193850163200	By MS/MS	By MS/MS	By MS/MS	By MS/MS	By MS/MS	By MS/MS	By MS/MS	By MS/MS	By MS/MS	By MS/MS	By MS/MS	By MS/MS	By MS/MS	By MS/MS	By MS/MS	By MS/MS	By MS/MS	By MS/MS	By MS/MS	By MS/MS	By MS/MS	By MS/MS	By MS/MS
P00920;A0A0A6YX78	Carbonic anhydrase 2	Ca2;Car2	14670991360	18523023360	23952005120	19486023680	33198026752	16023003136	45088018432	33678022656	66458054656	40726986752	48012050432	55308963840	53825957888	128459874304	85333049344	138830168064	161710129152	118699958272	83653935104	109640097792	123749916672	91027922944	89797951488	130290008064	By MS/MS	By MS/MS	By MS/MS	By MS/MS	By MS/MS	By MS/MS	By MS/MS	By MS/MS	By MS/MS	By MS/MS	By MS/MS	By MS/MS	By MS/MS	By MS/MS	By MS/MS	By MS/MS	By MS/MS	By MS/MS	By MS/MS	By MS/MS	By MS/MS	By MS/MS	By MS/MS
Q9WVC3;Q924U4;D3Z147	Caveolin-2;Caveolin	Cav2	106329939968	107790057472	148439875584	130960064512	91920900096	115220119552	92361883648	112749993984	98918957056	60315013120	51265003520	75218042880	36018044928	12865006592	34118017024	67187064832	63776055296	67033923584	54412947456	49008013312	57653030912	31929032704	30259988480	47861972992	By MS/MS	By MS/MS	By MS/MS	By MS/MS	By MS/MS	By MS/MS	By MS/MS	By MS/MS	By MS/MS	By MS/MS	By MS/MS	By MS/MS	By MS/MS	By MS/MS	By MS/MS	By MS/MS	By MS/MS	By MS/MS	By MS/MS	By MS/MS	By MS/MS	By MS/MS	By MS/MS
P63101;D3YXN6;D3YXF4	14-3-3 protein zeta/delta	Ywhaz	112769966080	118730088448	102450061312	116800151552	151870078976	148250034176	204649971712	143860137984	167180058624	177919852544	157219864576	179220185088	130989850624	115960061952	107130003456	148670070784	107160035328	135039836160	140079824896	131569893376	167560216576	149290106880	172230082560	122320142336	By MS/MS	By MS/MS	By MS/MS	By MS/MS	By MS/MS	By MS/MS	By MS/MS	By MS/MS	By MS/MS	By MS/MS	By MS/MS	By MS/MS	By MS/MS	By MS/MS	By MS/MS	By MS/MS	By MS/MS	By MS/MS	By MS/MS	By MS/MS	By MS/MS	By MS/MS	By MS/MS
P09813	Apolipoprotein A-II;Proapolipoprotein A-II	Apoa2	7074598912	5970404864	6976608256	7329504768	2152500480	3078899712	8997989376	11060988928	7524599296	4846401536	3558199808	4033597696	51568996352	49989066752	53419032576	52317933568	50576990208	43334037504	57615998976	51608965120	45180026880	42796007424	36727017472	36187009024	By MS/MS	By MS/MS	By MS/MS	By MS/MS	By MS/MS	By MS/MS	By MS/MS	By MS/MS	By MS/MS	By MS/MS	By MS/MS	By MS/MS	By MS/MS	By MS/MS	By MS/MS	By MS/MS	By MS/MS	By MS/MS	By MS/MS	By MS/MS	By MS/MS	By MS/MS	By MS/MS
P19096	Fatty acid synthase;[Acyl-carrier-protein] S-acetyltransferase;[Acyl-carrier-protein] S-malonyltransferase;3-oxoacyl-[acyl-carrier-protein] synthase;3-oxoacyl-[acyl-carrier-protein] reductase;3-hydroxyacyl-[acyl-carrier-protein] dehydratase;Enoyl-[acyl-carrier-protein] reductase;Oleoyl-[acyl-carrier-protein] hydrolase	Fasn	967910031360	905658826752	911050866688	1051199078400	1355200462848	2026899898368	1017999523840	544700203008	395359977472	392710488064	337379622912	405980151808	993639399424	1681698455552	788600651776	1476399726592	1809498636288	1131398692864	721509351424	720609476608	758370205696	659109117952	570210582528	650999693312	By MS/MS	By MS/MS	By MS/MS	By MS/MS	By MS/MS	By MS/MS	By MS/MS	By MS/MS	By MS/MS	By MS/MS	By MS/MS	By MS/MS	By MS/MS	By MS/MS	By MS/MS	By MS/MS	By MS/MS	By MS/MS	By MS/MS	By MS/MS	By MS/MS	By MS/MS	By MS/MS
P62874;Q3TQ70;H3BKR2;H3BLF7;Q61011;Q54AE3	Guanine nucleotide-binding protein G(I)/G(S)/G(T) subunit beta-1	Gnb1	135429955584	158309892096	179029786624	171719884800	141629898752	176909860864	115770114048	145039966208	126140096512	155409956864	127209906176	103259963392	84127956992	62544928768	85899911168	96573071360	85379088384	101540134912	76683010048	72614969344	76468985856	72291008512	59603963904	84966957056	By MS/MS	By MS/MS	By MS/MS	By MS/MS	By MS/MS	By MS/MS	By MS/MS	By MS/MS	By MS/MS	By MS/MS	By MS/MS	By MS/MS	By MS/MS	By MS/MS	By MS/MS	By MS/MS	By MS/MS	By MS/MS	By MS/MS	By MS/MS	By MS/MS	By MS/MS	By MS/MS
Q61425	Hydroxyacyl-coenzyme A dehydrogenase, mitochondrial	Hadh	153079988224	149730099200	184520196096	148210057216	117539987456	126509858816	137600040960	162849800192	97761075200	142099922944	98243059712	107970052096	39237992448	59608059904	91328077824	104990048256	100730134528	81831100416	49914044416	89743114240	85049901056	52214972416	60903964672	65011986432	By MS/MS	By MS/MS	By MS/MS	By MS/MS	By MS/MS	By MS/MS	By MS/MS	By MS/MS	By MS/MS	By MS/MS	By MS/MS	By MS/MS	By MS/MS	By MS/MS	By MS/MS	By MS/MS	By MS/MS	By MS/MS	By MS/MS	By MS/MS	By MS/MS	By MS/MS	By MS/MS
P09103;E9Q8G8	Protein disulfide-isomerase	P4hb	315319779328	287170002944	341999812608	463499395072	267310284800	332349571072	345380421632	469720072192	358880411648	377740066816	287239897088	355739992064	239879716864	179389923328	190650253312	232160018432	188790145024	217950093312	217540165632	188840083456	193640120320	217529810944	199130021888	211180011520	By MS/MS	By MS/MS	By MS/MS	By MS/MS	By MS/MS	By MS/MS	By MS/MS	By MS/MS	By MS/MS	By MS/MS	By MS/MS	By MS/MS	By MS/MS	By MS/MS	By MS/MS	By MS/MS	By MS/MS	By MS/MS	By MS/MS	By MS/MS	By MS/MS	By MS/MS	By MS/MS
P84228;B9EI85	Histone H3.2;Histone H3	Hist1h3b;Hist2h3b	21970997248	77515980800	78951981056	31786000384	40903004160	26242029568	87253032960	75170914304	129610014720	136599871488	109969924096	101640060928	50715058176	24364003328	13426989056	19089010688	21619978240	6256502784	36008996864	8169890304	12638999552	11383004160	16052007936	11266998272	By MS/MS	By MS/MS	By MS/MS	By MS/MS	By MS/MS	By MS/MS	By MS/MS	By MS/MS	By MS/MS	By MS/MS	By MS/MS	By MS/MS	By MS/MS	By MS/MS	By MS/MS	By MS/MS	By MS/MS	By MS/MS	By MS/MS	By MS/MS	By MS/MS	By MS/MS	By MS/MS
Q99KI0	Aconitate hydratase, mitochondrial	Aco2	459300175872	603280113664	559679602688	461690339328	414590337024	541679714304	412969992192	488949481472	402390319104	428410109952	378079838208	342800171008	168750022656	220599730176	276079771648	267489886208	288240369664	272270180352	225730265088	242370035712	252619948032	201339912192	209059905536	192870055936	By MS/MS	By MS/MS	By MS/MS	By MS/MS	By MS/MS	By MS/MS	By MS/MS	By MS/MS	By MS/MS	By MS/MS	By MS/MS	By MS/MS	By MS/MS	By MS/MS	By MS/MS	By MS/MS	By MS/MS	By MS/MS	By MS/MS	By MS/MS	By MS/MS	By MS/MS	By MS/MS
Q91X72	Hemopexin	Hpx	8228099072	7812598784	8197999616	9765192704	4100398336	8138002432	18756986880	14545994752	14539996160	13436010496	9744403456	13737992192	513030389760	731660812288	322619965440	321840349184	432530456576	227020177408	286799691776	218150158336	233780117504	167789871104	190339973120	157800022016	By MS/MS	By MS/MS	By MS/MS	By MS/MS	By MS/MS	By MS/MS	By MS/MS	By MS/MS	By MS/MS	By MS/MS	By MS/MS	By MS/MS	By MS/MS	By MS/MS	By MS/MS	By MS/MS	By MS/MS	By MS/MS	By MS/MS	By MS/MS	By MS/MS	By MS/MS	By MS/MS
P61982;A8IP69;D3YW45	14-3-3 protein gamma;14-3-3 protein gamma, N-terminally processed	Ywhag	163870048256	145609834496	135179878400	152689885184	177440178176	210810126336	176270163968	132050157568	89756884992	113390092288	80038043648	100119928832	129019846656	115029860352	141879902208	123399970816	104889876480	122310115328	132689969152	91560919040	96523034624	67298009088	63252922368	77105913856	By MS/MS	By MS/MS	By MS/MS	By MS/MS	By MS/MS	By MS/MS	By MS/MS	By MS/MS	By MS/MS	By MS/MS	By MS/MS	By MS/MS	By MS/MS	By MS/MS	By MS/MS	By MS/MS	By MS/MS	By MS/MS	By MS/MS	By MS/MS	By MS/MS	By MS/MS	By MS/MS
P10639	Thioredoxin	Txn	37128028160	31685974016	28215013376	36871999488	44360044544	66554068992	37487001600	29578008576	32428988416	52109045760	72181948416	48673021952	38769983488	63828017152	58108952576	53720031232	51210948608	52133027840	47379968000	34994036736	42313969664	53409005568	56972005376	53153021952	By MS/MS	By MS/MS	By MS/MS	By MS/MS	By MS/MS	By MS/MS	By MS/MS	By MS/MS	By MS/MS	By MS/MS	By MS/MS	By MS/MS	By MS/MS	By MS/MS	By MS/MS	By MS/MS	By MS/MS	By MS/MS	By MS/MS	By MS/MS	By MS/MS	By MS/MS	By MS/MS
Q9CZU6	Citrate synthase, mitochondrial	Cs	261870272512	279230021632	279210098688	255349866496	200129757184	260129783808	219029848064	286810308608	217650053120	234090004480	189029908480	178890194944	52898963456	74235052032	94993997824	137700130816	131330064384	120910077952	105310060544	145829838848	143139979264	92407070720	95104073728	94329954304	By MS/MS	By MS/MS	By MS/MS	By MS/MS	By MS/MS	By MS/MS	By MS/MS	By MS/MS	By MS/MS	By MS/MS	By MS/MS	By MS/MS	By MS/MS	By MS/MS	By MS/MS	By MS/MS	By MS/MS	By MS/MS	By MS/MS	By MS/MS	By MS/MS	By MS/MS	By MS/MS
P18242;Q3UCD9;F6Y6L6	Cathepsin D	Ctsd	136000167936	95083962368	82293932032	165409816576	113950040064	136710078464	136300052480	177550000128	133419982848	332009668608	267610144768	227390242816	69852004352	83709026304	60483022848	94479974400	75507974144	88119934976	141270106112	110120067072	124030001152	248199757824	222390091776	216400232448	By MS/MS	By MS/MS	By MS/MS	By MS/MS	By MS/MS	By MS/MS	By MS/MS	By MS/MS	By MS/MS	By MS/MS	By MS/MS	By MS/MS	By MS/MS	By MS/MS	By MS/MS	By MS/MS	By MS/MS	By MS/MS	By MS/MS	By MS/MS	By MS/MS	By MS/MS	By MS/MS
P27773;F6Q404	Protein disulfide-isomerase A3	Pdia3	296220327936	326209830912	363490279424	384700153856	237110083584	322600337408	289869856768	387999760384	332930056192	447319474176	394760388608	397900054528	142409859072	134010077184	153480003584	230230114304	170169974784	219659714560	127719841792	169490104320	181319860224	225140129792	245899722752	238940291072	By MS/MS	By MS/MS	By MS/MS	By MS/MS	By MS/MS	By MS/MS	By MS/MS	By MS/MS	By MS/MS	By MS/MS	By MS/MS	By MS/MS	By MS/MS	By MS/MS	By MS/MS	By MS/MS	By MS/MS	By MS/MS	By MS/MS	By MS/MS	By MS/MS	By MS/MS	By MS/MS
Q9CQV8;Q9CQV8-2;A2A5N1	14-3-3 protein beta/alpha;14-3-3 protein beta/alpha, N-terminally processed	Ywhab	141870153728	145829838848	109330046976	124439961600	155509850112	191449923584	219849719808	144829956096	110639865856	74973011968	90862952448	93850042368	112019865600	68730929152	111200051200	128139968512	127009931264	143300165632	120049950720	123149959168	136149852160	97884971008	93528989696	107849924608	By MS/MS	By MS/MS	By MS/MS	By MS/MS	By MS/MS	By MS/MS	By MS/MS	By MS/MS	By MS/MS	By MS/MS	By MS/MS	By MS/MS	By MS/MS	By MS/MS	By MS/MS	By MS/MS	By MS/MS	By MS/MS	By MS/MS	By MS/MS	By MS/MS	By MS/MS	By MS/MS
Q61171;D3Z4A4	Peroxiredoxin-2	Prdx2	70947086336	64927981568	63227002880	68812939264	82629935104	85628911616	96389906432	61066993664	87594917888	86486999040	106599907328	79955976192	140929843200	145329815552	123470143488	166020186112	147300155392	127309848576	122580131840	100939964416	119750041600	115270090752	101459886080	119839997952	By MS/MS	By MS/MS	By MS/MS	By MS/MS	By MS/MS	By MS/MS	By MS/MS	By MS/MS	By MS/MS	By MS/MS	By MS/MS	By MS/MS	By MS/MS	By MS/MS	By MS/MS	By MS/MS	By MS/MS	By MS/MS	By MS/MS	By MS/MS	By MS/MS	By MS/MS	By MS/MS
Q9D6R2;Q9D6R2-2	Isocitrate dehydrogenase [NAD] subunit alpha, mitochondrial	Idh3a	237610287104	253229875200	250850066432	199270121472	177410146304	187910144000	238199717888	266280337408	193409859584	170150182912	135880114176	157389996032	68325945344	78827028480	86565928960	105000042496	113959976960	103970103296	137169928192	110169866240	117370101760	77283082240	73921069056	81708081152	By MS/MS	By MS/MS	By MS/MS	By MS/MS	By MS/MS	By MS/MS	By MS/MS	By MS/MS	By MS/MS	By MS/MS	By MS/MS	By MS/MS	By MS/MS	By MS/MS	By MS/MS	By MS/MS	By MS/MS	By MS/MS	By MS/MS	By MS/MS	By MS/MS	By MS/MS	By MS/MS
P51881;Q545A2	ADP/ATP translocase 2;ADP/ATP translocase 2, N-terminally processed	Slc25a5	296069955584	383569657856	373009678336	260970283008	231690272768	263839973376	294499844096	354400239616	337379622912	296239890432	316530196480	245210185728	38491025408	83955073024	60435062784	47339020288	63740989440	38485020672	81555906560	95589892096	59869003776	56376041472	82912043008	56016007168	By MS/MS	By MS/MS	By MS/MS	By MS/MS	By MS/MS	By MS/MS	By MS/MS	By MS/MS	By MS/MS	By MS/MS	By MS/MS	By MS/MS	By MS/MS	By MS/MS	By MS/MS	By MS/MS	By MS/MS	By MS/MS	By MS/MS	By MS/MS	By MS/MS	By MS/MS	By MS/MS
P16110;Q8C253	Galectin-3;Galectin	Lgals3	21284018176	14855002112	10530993152	36026044416	23307001856	16644017152	30497994752	30135984128	23985022976	131840131072	127959842816	110340120576	9532499968	19584995328	14629001216	18289997824	8923497472	18114998272	36499030016	37956980736	42378018816	140259950592	97827012608	100870062080	By MS/MS	By MS/MS	By MS/MS	By MS/MS	By MS/MS	By MS/MS	By MS/MS	By MS/MS	By MS/MS	By MS/MS	By MS/MS	By MS/MS	By MS/MS	By MS/MS	By MS/MS	By MS/MS	By MS/MS	By MS/MS	By MS/MS	By MS/MS	By MS/MS	By MS/MS	By MS/MS
Q62426	Cystatin-B	Cstb	35113046016	23601014784	21799997440	37739016192	35991007232	39248990208	44142993408	29547991040	28073992192	53133070336	58692034560	45412982784	33397975040	30059982848	35486957568	31758024704	32849971200	33010008064	52221046784	44118958080	45199982592	77763969024	58084986880	77293092864	By MS/MS	By MS/MS	By MS/MS	By MS/MS	By MS/MS	By MS/MS	By MS/MS	By MS/MS	By MS/MS	By MS/MS	By MS/MS	By MS/MS	By MS/MS	By MS/MS	By MS/MS	By MS/MS	By MS/MS	By MS/MS	By MS/MS	By MS/MS	By MS/MS	By MS/MS	By MS/MS
Q9DCD0	6-phosphogluconate dehydrogenase, decarboxylating	Pgd	168619786240	129749909504	118809853952	169550168064	199150026752	280079663104	209179885568	106390126592	92177924096	145180016640	144170106880	105669885952	72798945280	109090078720	114659991552	148130136064	163640131584	240929832960	130149867520	174089895936	159199805440	191660113920	142470119424	188590080000	By MS/MS	By MS/MS	By MS/MS	By MS/MS	By MS/MS	By MS/MS	By MS/MS	By MS/MS	By MS/MS	By MS/MS	By MS/MS	By MS/MS	By MS/MS	By MS/MS	By MS/MS	By MS/MS	By MS/MS	By MS/MS	By MS/MS	By MS/MS	By MS/MS	By MS/MS	By MS/MS
Q9WTP6;Q9WTP6-2	Adenylate kinase 2, mitochondrial;Adenylate kinase 2, mitochondrial, N-terminally processed	Ak2	95749013504	141270106112	129280057344	178929926144	132539891712	218800062464	115600039936	117240143872	107270029312	125849919488	108880003072	125439959040	40590020608	66945007616	68922925056	104570036224	93741907968	94449999872	72192065536	66133934080	70201958400	66541047808	60854063104	63718072320	By MS/MS	By MS/MS	By MS/MS	By MS/MS	By MS/MS	By MS/MS	By MS/MS	By MS/MS	By MS/MS	By MS/MS	By MS/MS	By MS/MS	By MS/MS	By MS/MS	By MS/MS	By MS/MS	By MS/MS	By MS/MS	By MS/MS	By MS/MS	By MS/MS	By MS/MS	By MS/MS
P68372	Tubulin beta-4B chain	Tubb4b	106009911296	94254907392	88870117376	120549990400	137400074240	194930065408	169840033792	92093874176	83161899008	120750014464	112339918848	114050113536	99969941504	80436051968	148459896832	143670083584	130909863936	197699862528	155779825664	157380001792	163709812736	146340102144	140600066048	114339987456	By MS/MS	By MS/MS	By MS/MS	By MS/MS	By MS/MS	By MS/MS	By MS/MS	By MS/MS	By MS/MS	By MS/MS	By MS/MS	By MS/MS	By MS/MS	By MS/MS	By MS/MS	By MS/MS	By MS/MS	By MS/MS	By MS/MS	By MS/MS	By MS/MS	By MS/MS	By MS/MS
Q91VS7;Q53ZD4;E9QJW0;D3YU60;A0A0N4SV17;D3YVR3;A0A0N4SVZ0	Microsomal glutathione S-transferase 1	Mgst1	57835028480	46568054784	87425081344	70875086848	48003035136	48791953408	30373015552	53857988608	48291004416	41752047616	30300020736	31746019328	11578006528	34916954112	27541010432	34047993856	44863967232	43961982976	20253999104	39882964992	36701003776	22269992960	35062018048	22252980224	By MS/MS	By MS/MS	By MS/MS	By MS/MS	By MS/MS	By MS/MS	By MS/MS	By MS/MS	By MS/MS	By MS/MS	By MS/MS	By MS/MS	By MS/MS	By MS/MS	By MS/MS	By MS/MS	By MS/MS	By MS/MS	By MS/MS	By MS/MS	By MS/MS	By MS/MS	By MS/MS
P06801;Q3TQP6	NADP-dependent malic enzyme;Malic enzyme	Me1	224320110592	175219949568	139919900672	216770183168	312410144768	307530334208	313669943296	158710153216	128069853184	111180054528	87568056320	117079982080	137080012800	244519993344	95756099584	245129805824	222230216704	199990116352	198699778048	196149739520	224330203136	146429902848	113169940480	157310107648	By MS/MS	By MS/MS	By MS/MS	By MS/MS	By MS/MS	By MS/MS	By MS/MS	By MS/MS	By MS/MS	By MS/MS	By MS/MS	By MS/MS	By MS/MS	By MS/MS	By MS/MS	By MS/MS	By MS/MS	By MS/MS	By MS/MS	By MS/MS	By MS/MS	By MS/MS	By MS/MS
Q60605-2	Myosin light polypeptide 6	Myl6	34315974656	56370970624	59041943552	64942919680	47110012928	47862984704	62548070400	93152116736	116789960704	106009911296	116229890048	101110128640	72850939904	73598099456	57060048896	57528008704	52153020416	38975037440	71608983552	59194036224	60764020736	64674054144	62206001152	50383048704	By MS/MS	By MS/MS	By MS/MS	By MS/MS	By MS/MS	By MS/MS	By MS/MS	By MS/MS	By MS/MS	By MS/MS	By MS/MS	By MS/MS	By MS/MS	By MS/MS	By MS/MS	By MS/MS	By MS/MS	By MS/MS	By MS/MS	By MS/MS	By MS/MS	By MS/MS	By MS/MS
P15105;D3YVK1;D3Z121	Glutamine synthetase	Glul	139349835776	136340062208	105740042240	115379863552	173549862912	110889984000	90357907456	71136051200	45748998144	58051977216	55492952064	68472983552	94919925760	98928107520	98494054400	154629931008	177729896448	148869890048	99094093824	90602889216	96486039552	97598873600	103460020224	103929970688	By MS/MS	By MS/MS	By MS/MS	By MS/MS	By MS/MS	By MS/MS	By MS/MS	By MS/MS	By MS/MS	By MS/MS	By MS/MS	By MS/MS	By MS/MS	By MS/MS	By MS/MS	By MS/MS	By MS/MS	By MS/MS	By MS/MS	By MS/MS	By MS/MS	By MS/MS	By MS/MS
Q00897	Alpha-1-antitrypsin 1-4	Serpina1d	5013394944	4056797440	4125198336	6019098624	2453600256	4630401024	6693005312	8026110464	5742899712	5580393984	4492504064	5512201728	231600242688	233030270976	188850061312	178739838976	146520145920	133660090368	135779909632	112330121216	125780058112	96802906112	112840065024	114300084224	By MS/MS	By MS/MS	By MS/MS	By MS/MS	By MS/MS	By MS/MS	By MS/MS	By MS/MS	By MS/MS	By MS/MS	By MS/MS	By MS/MS	By MS/MS	By MS/MS	By MS/MS	By MS/MS	By MS/MS	By MS/MS	By MS/MS	By MS/MS	By MS/MS	By MS/MS	By MS/MS
P99027	60S acidic ribosomal protein P2	Rplp2	50319941632	47288979456	44874051584	51571040256	52214972416	46865006592	59975004160	52107943936	47404027904	36080955392	44950052864	38728998912	39538040832	38349004800	38024990720	31105959936	38414974976	29857034240	33264982016	22732021760	31526019072	30101979136	29597018112	31055007744	By MS/MS	By MS/MS	By MS/MS	By MS/MS	By MS/MS	By MS/MS	By MS/MS	By MS/MS	By MS/MS	By MS/MS	By MS/MS	By MS/MS	By MS/MS	By MS/MS	By MS/MS	By MS/MS	By MS/MS	By MS/MS	By MS/MS	By MS/MS	By MS/MS	By MS/MS	By MS/MS
Q9CQX2	Cytochrome b5 type B	Cyb5b	55049986048	56353984512	67246960640	102960062464	49257054208	96757874688	54683963392	81600987136	53373005824	57421934592	36790001664	37600964608	86650888192	17365016576	17820022784	18307997696	13747003392	19343005696	36640014336	32454035456	35767021568	20233017344	16820009984	19698006016	By MS/MS	By MS/MS	By MS/MS	By MS/MS	By MS/MS	By MS/MS	By MS/MS	By MS/MS	By MS/MS	By MS/MS	By MS/MS	By MS/MS	By MS/MS	By MS/MS	By MS/MS	By MS/MS	By MS/MS	By MS/MS	By MS/MS	By MS/MS	By MS/MS	By MS/MS	By MS/MS
P45952;D6RFD7	Medium-chain specific acyl-CoA dehydrogenase, mitochondrial	Acadm	202180149248	208609869824	217419972608	229349703680	166900039680	187029782528	207199813632	273209851904	187109916672	209059905536	161099841536	160920174592	76355035136	65167056896	89944088576	76127035392	100720017408	85218959360	120449949696	99208921088	109529989120	76486983680	75929018368	86668992512	By MS/MS	By MS/MS	By MS/MS	By MS/MS	By MS/MS	By MS/MS	By MS/MS	By MS/MS	By MS/MS	By MS/MS	By MS/MS	By MS/MS	By MS/MS	By MS/MS	By MS/MS	By MS/MS	By MS/MS	By MS/MS	By MS/MS	By MS/MS	By MS/MS	By MS/MS	By MS/MS
P48771	Cytochrome c oxidase subunit 7A2, mitochondrial	Cox7a2	43211038720	44503019520	46917951488	47213015040	35484987392	41449992192	33484011520	40211968000	39581028352	32720975872	29094989824	30035988480	11969005568	17103993856	17324017664	19423010816	20152981504	15876997120	14922005504	18641979392	16662995968	13309001728	14322006016	14357989376	By MS/MS	By MS/MS	By MS/MS	By MS/MS	By MS/MS	By MS/MS	By MS/MS	By MS/MS	By MS/MS	By MS/MS	By MS/MS	By MS/MS	By MS/MS	By MS/MS	By MS/MS	By MS/MS	By MS/MS	By MS/MS	By MS/MS	By MS/MS	By MS/MS	By MS/MS	By MS/MS
Q9DBJ1;Q3U7Z6	Phosphoglycerate mutase 1	Pgam1	88843100160	65595965440	53153021952	65894969344	91258068992	121329942528	101919948800	58891014144	60836044800	66151071744	66865045504	74200907776	57184960512	56241000448	92777005056	93145956352	99607928832	94976917504	84420984832	63735934976	61892960256	73970925568	64687050752	77016055808	By MS/MS	By MS/MS	By MS/MS	By MS/MS	By MS/MS	By MS/MS	By MS/MS	By MS/MS	By MS/MS	By MS/MS	By MS/MS	By MS/MS	By MS/MS	By MS/MS	By MS/MS	By MS/MS	By MS/MS	By MS/MS	By MS/MS	By MS/MS	By MS/MS	By MS/MS	By MS/MS
Q06185;Q8BTB6	ATP synthase subunit e, mitochondrial	Atp5i;Atp5k	33036990464	44870017024	47614947328	56001048576	29823027200	35222028288	24421986304	60787965952	34847961088	33288034304	24726992896	23211982848	6629106688	9550589952	9712891904	12345007104	18441021440	13857986560	9242699776	16162016256	13993008128	9874400256	9930511360	13109016576	By MS/MS	By MS/MS	By MS/MS	By MS/MS	By MS/MS	By MS/MS	By MS/MS	By MS/MS	By MS/MS	By MS/MS	By MS/MS	By MS/MS	By MS/MS	By MS/MS	By MS/MS	By MS/MS	By MS/MS	By MS/MS	By MS/MS	By MS/MS	By MS/MS	By MS/MS	By MS/MS
P40142;E0CY51	Transketolase	Tkt	138659954688	145209966592	132709965824	145629855744	188410150912	224310034432	128150134784	69728919552	76671041536	100669956096	95352094720	96247029760	222400102400	297520234496	198699778048	311069868032	319980371968	219509915648	149079851008	132130136064	153659899904	152449843200	144859840512	136910127104	By MS/MS	By MS/MS	By MS/MS	By MS/MS	By MS/MS	By MS/MS	By MS/MS	By MS/MS	By MS/MS	By MS/MS	By MS/MS	By MS/MS	By MS/MS	By MS/MS	By MS/MS	By MS/MS	By MS/MS	By MS/MS	By MS/MS	By MS/MS	By MS/MS	By MS/MS	By MS/MS
Q9CZ13;A0A0A6YW82;A0A0A6YWX6;A0A0A6YVZ0	Cytochrome b-c1 complex subunit 1, mitochondrial	Uqcrc1	250259767296	301620101120	310049996800	255919685632	180280066048	209810276352	164180148224	263749992448	225730265088	173219774464	140529827840	139230134272	106910130176	101300125696	100839931904	107310022656	111180054528	87203905536	99391930368	84931919872	91991900160	68161921024	67361034240	62557995008	By MS/MS	By MS/MS	By MS/MS	By MS/MS	By MS/MS	By MS/MS	By MS/MS	By MS/MS	By MS/MS	By MS/MS	By MS/MS	By MS/MS	By MS/MS	By MS/MS	By MS/MS	By MS/MS	By MS/MS	By MS/MS	By MS/MS	By MS/MS	By MS/MS	By MS/MS	By MS/MS
P19783;A2RSV8	Cytochrome c oxidase subunit 4 isoform 1, mitochondrial	Cox4i1	123899871232	136420114432	151220142080	129679941632	87657013248	115469901824	68627050496	118969868288	112909901824	103100088320	85084086272	75100987392	44035043328	64567943168	48404013056	65467916288	56249028608	45191020544	62624030720	45565014016	45320015872	39477972992	42069987328	42402004992	By MS/MS	By MS/MS	By MS/MS	By MS/MS	By MS/MS	By MS/MS	By MS/MS	By MS/MS	By MS/MS	By MS/MS	By MS/MS	By MS/MS	By MS/MS	By MS/MS	By MS/MS	By MS/MS	By MS/MS	By MS/MS	By MS/MS	By MS/MS	By MS/MS	By MS/MS	By MS/MS
Q63918	Serum deprivation-response protein	Sdpr	246359851008	268269731840	289899741184	213940142080	280419762176	297459646464	240409919488	281529712640	294060195840	157919821824	187939962880	189009920000	119730094080	55190048768	82883985408	143709978624	168530198528	73480069120	127439855616	69048967168	88675991552	62895017984	51327938560	80256958464	By MS/MS	By MS/MS	By MS/MS	By MS/MS	By MS/MS	By MS/MS	By MS/MS	By MS/MS	By MS/MS	By MS/MS	By MS/MS	By MS/MS	By MS/MS	By MS/MS	By MS/MS	By MS/MS	By MS/MS	By MS/MS	By MS/MS	By MS/MS	By MS/MS	By MS/MS	By MS/MS
Q9DCX2;G3X9L6;B1ASE2	ATP synthase subunit d, mitochondrial	Atp5h;Gm10250	116029988864	133880102912	150459940864	135149854720	85259075584	107780079616	84700921856	142030045184	107620040704	110929870848	78758068224	78279106560	30949015552	40379994112	39389032448	49528053760	57477988352	47659032576	45679009792	48553992192	50711973888	40514961408	40534036480	35486019584	By MS/MS	By MS/MS	By MS/MS	By MS/MS	By MS/MS	By MS/MS	By MS/MS	By MS/MS	By MS/MS	By MS/MS	By MS/MS	By MS/MS	By MS/MS	By MS/MS	By MS/MS	By MS/MS	By MS/MS	By MS/MS	By MS/MS	By MS/MS	By MS/MS	By MS/MS	By MS/MS
P10605	Cathepsin B;Cathepsin B light chain;Cathepsin B heavy chain	Ctsb	103060029440	78774935552	77236101120	102349881344	82293063680	89879904256	104439889920	89990955008	81607892992	142760099840	134179913728	139680006144	87916994560	70209937408	75448901632	84429914112	90246873088	81931993088	102049923072	85946032128	91937914880	139989843968	117959991296	115800121344	By MS/MS	By MS/MS	By MS/MS	By MS/MS	By MS/MS	By MS/MS	By MS/MS	By MS/MS	By MS/MS	By MS/MS	By MS/MS	By MS/MS	By MS/MS	By MS/MS	By MS/MS	By MS/MS	By MS/MS	By MS/MS	By MS/MS	By MS/MS	By MS/MS	By MS/MS	By MS/MS
Q8BWT1	3-ketoacyl-CoA thiolase, mitochondrial	Acaa2	210419728384	304470294528	289879818240	222139744256	211290046464	267559911424	179990003712	262699728896	197769920512	199220068352	194139979776	185790152704	81992892416	88087085056	107620040704	102979944448	107469889536	104489885696	87208976384	78099030016	95466881024	92224004096	93571039232	93047988224	By MS/MS	By MS/MS	By MS/MS	By MS/MS	By MS/MS	By MS/MS	By MS/MS	By MS/MS	By MS/MS	By MS/MS	By MS/MS	By MS/MS	By MS/MS	By MS/MS	By MS/MS	By MS/MS	By MS/MS	By MS/MS	By MS/MS	By MS/MS	By MS/MS	By MS/MS	By MS/MS
Q543S0;Q9JK53	Prolargin	Prelp	31955976192	127040159744	137649897472	108670042112	97407066112	56445997056	138890018816	178919997440	290509783040	207229943808	288260194304	219590033408	107579924480	131700064256	223579914240	75832909824	94446010368	103610040320	136820015104	159950012416	147819855872	114740060160	119820042240	113110106112	By MS/MS	By MS/MS	By MS/MS	By MS/MS	By MS/MS	By MS/MS	By MS/MS	By MS/MS	By MS/MS	By MS/MS	By MS/MS	By MS/MS	By MS/MS	By MS/MS	By MS/MS	By MS/MS	By MS/MS	By MS/MS	By MS/MS	By MS/MS	By MS/MS	By MS/MS	By MS/MS
P52480	Pyruvate kinase PKM	Pkm	142000013312	132139925504	108739887104	131380076544	176120152064	156369960960	177519951872	107289886720	98848882688	186799964160	138339876864	180789886976	161829896192	180570128384	191409930240	280769986560	222240194560	225340243968	199789789184	181189967872	220770123776	258900131840	260030070784	234459824128	By MS/MS	By MS/MS	By MS/MS	By MS/MS	By MS/MS	By MS/MS	By MS/MS	By MS/MS	By MS/MS	By MS/MS	By MS/MS	By MS/MS	By MS/MS	By MS/MS	By MS/MS	By MS/MS	By MS/MS	By MS/MS	By MS/MS	By MS/MS	By MS/MS	By MS/MS	By MS/MS
O88844;A0A087WPT4;A0A087WRS9;D3YVY3;A0A087WRM4	Isocitrate dehydrogenase [NADP] cytoplasmic	Idh1	182779822080	149129920512	142240137216	163609853952	171799822336	244220182528	211519782912	138859905024	118009905152	140429901824	135670095872	126770036736	94078124032	107910111232	126080073728	134879969280	152590188544	169889890304	115719921664	159729811456	176820060160	167510163456	137900163072	156869820416	By MS/MS	By MS/MS	By MS/MS	By MS/MS	By MS/MS	By MS/MS	By MS/MS	By MS/MS	By MS/MS	By MS/MS	By MS/MS	By MS/MS	By MS/MS	By MS/MS	By MS/MS	By MS/MS	By MS/MS	By MS/MS	By MS/MS	By MS/MS	By MS/MS	By MS/MS	By MS/MS
Q64433;Q4KL76	10 kDa heat shock protein, mitochondrial	Hspe1	88177041408	116989927424	104439889920	134609903616	91313102848	140259950592	66344984576	117599985664	79339970560	107480121344	93848059904	78827028480	26998007808	23775012864	22530004992	38876024832	40722030592	35457974272	27735988224	19958994944	29084991488	27020005376	22311014400	27612979200	By MS/MS	By MS/MS	By MS/MS	By MS/MS	By MS/MS	By MS/MS	By MS/MS	By MS/MS	By MS/MS	By MS/MS	By MS/MS	By MS/MS	By MS/MS	By MS/MS	By MS/MS	By MS/MS	By MS/MS	By MS/MS	By MS/MS	By MS/MS	By MS/MS	By MS/MS	By MS/MS
Q99PT1	Rho GDP-dissociation inhibitor 1	Arhgdia	45971025920	39356030976	44383039488	47363059712	50101014528	66522050560	54645948416	46277996544	68557041664	84973920256	74137952256	78370021376	48244039680	68332089344	52795977728	47422959616	57390968832	60707012608	42827026432	58804035584	62126936064	74627088384	63589990400	69182013440	By MS/MS	By MS/MS	By MS/MS	By MS/MS	By MS/MS	By MS/MS	By MS/MS	By MS/MS	By MS/MS	By MS/MS	By MS/MS	By MS/MS	By MS/MS	By MS/MS	By MS/MS	By MS/MS	By MS/MS	By MS/MS	By MS/MS	By MS/MS	By MS/MS	By MS/MS	By MS/MS
O08997	Copper transport protein ATOX1	Atox1	26674016256	21121994752	20834004992	23041007616	28547983360	29126010880	31130974208	17056978944	18713985024	25878003712	27894999040	23153993728	23805018112	24218011648	24642990080	32843978752	30507995136	22651979776	33514037248	27447011328	25441007616	21916977152	20236013568	25508972544	By MS/MS	By MS/MS	By MS/MS	By MS/MS	By MS/MS	By MS/MS	By MS/MS	By MS/MS	By MS/MS	By MS/MS	By MS/MS	By MS/MS	By MS/MS	By MS/MS	By MS/MS	By MS/MS	By MS/MS	By MS/MS	By MS/MS	By MS/MS	By MS/MS	By MS/MS	By MS/MS
G3X8R0;Q60870	Receptor expression-enhancing protein;Receptor expression-enhancing protein 5	Reep5	53080973312	53154004992	48311058432	42377007104	53005934592	34641989632	43943038976	53191966720	37077995520	46480957440	30444978176	37312954368	15888000000	11919988736	31896967168	36393025536	31665035264	52517933056	37234995200	44785029120	53873942528	37907034112	39501987840	29094989824	By MS/MS	By MS/MS	By MS/MS	By MS/MS	By MS/MS	By MS/MS	By MS/MS	By MS/MS	By MS/MS	By MS/MS	By MS/MS	By MS/MS	By MS/MS	By MS/MS	By MS/MS	By MS/MS	By MS/MS	By MS/MS	By MS/MS	By MS/MS	By MS/MS	By MS/MS	By MS/MS
P63028;D3YU75	Translationally-controlled tumor protein	Tpt1	30953025536	25121017856	24084989952	28740970496	31648964608	28957990912	39394029568	25847025664	28312989696	34775982080	29236039680	27847022592	16479013888	15356993536	31097982976	42742968320	39771967488	43166044160	39785009152	43413975040	42498981888	40618041344	33617969152	50891972608	By MS/MS	By MS/MS	By MS/MS	By MS/MS	By MS/MS	By MS/MS	By MS/MS	By MS/MS	By MS/MS	By MS/MS	By MS/MS	By MS/MS	By MS/MS	By MS/MS	By MS/MS	By MS/MS	By MS/MS	By MS/MS	By MS/MS	By MS/MS	By MS/MS	By MS/MS	By MS/MS
P11499;Q71LX8;E9Q3D6;E9Q0C3;E9PX27;D3Z1R1;REV__Q8BL66	Heat shock protein HSP 90-beta	Hsp90ab1	154560036864	140139839488	131299860480	157219864576	197249761280	206170193920	156990144512	127810043904	152169955328	224629948416	190229790720	195640066048	147130040320	201719857152	178770083840	222750261248	186630127616	215349952512	160370114560	166760202240	169409904640	217220005888	205450231808	189499834368	By MS/MS	By MS/MS	By MS/MS	By MS/MS	By MS/MS	By MS/MS	By MS/MS	By MS/MS	By MS/MS	By MS/MS	By MS/MS	By MS/MS	By MS/MS	By MS/MS	By MS/MS	By MS/MS	By MS/MS	By MS/MS	By MS/MS	By MS/MS	By MS/MS	By MS/MS	By MS/MS
Q6ZWZ6;P63323	40S ribosomal protein S12	Rps12	18647007232	18165985280	18120986624	23022008320	28469964800	21497020416	32436019200	24461991936	20920008704	38985035776	43494981632	33032011776	24495972352	54422011904	36398993408	36335046656	50413965312	38451965952	41821990912	27385972736	32239015936	43304030208	42580983808	37954973696	By MS/MS	By MS/MS	By MS/MS	By MS/MS	By MS/MS	By MS/MS	By MS/MS	By MS/MS	By MS/MS	By MS/MS	By MS/MS	By MS/MS	By MS/MS	By MS/MS	By MS/MS	By MS/MS	By MS/MS	By MS/MS	By MS/MS	By MS/MS	By MS/MS	By MS/MS	By MS/MS
Q8QZT1	Acetyl-CoA acetyltransferase, mitochondrial	Acat1	225130020864	290629648384	329349857280	243689947136	211049938944	302179680256	226320138240	276889796608	208050192384	191220236288	166300057600	159129944064	76354027520	94022918144	87916060672	81713913856	75650064384	72528044032	121119989760	74601046016	57001992192	32515020800	33384996864	47929982976	By MS/MS	By MS/MS	By MS/MS	By MS/MS	By MS/MS	By MS/MS	By MS/MS	By MS/MS	By MS/MS	By MS/MS	By MS/MS	By MS/MS	By MS/MS	By MS/MS	By MS/MS	By MS/MS	By MS/MS	By MS/MS	By MS/MS	By MS/MS	By MS/MS	By MS/MS	By MS/MS
Q8BMS1	Trifunctional enzyme subunit alpha, mitochondrial;Long-chain enoyl-CoA hydratase;Long chain 3-hydroxyacyl-CoA dehydrogenase	Hadha	348690219008	437230010368	393459859456	333599768576	338170019840	327260372992	359339982848	452539744256	366799978496	433659576320	352750141440	331870109696	98185928704	102499917824	113659953152	45167964160	82435923968	79686033408	113480073216	166949912576	131230097408	124290015232	151630135296	125319946240	By MS/MS	By MS/MS	By MS/MS	By MS/MS	By MS/MS	By MS/MS	By MS/MS	By MS/MS	By MS/MS	By MS/MS	By MS/MS	By MS/MS	By MS/MS	By MS/MS	By MS/MS	By MS/MS	By MS/MS	By MS/MS	By MS/MS	By MS/MS	By MS/MS	By MS/MS	By MS/MS
Q9CQ62;Q4FJK0	2,4-dienoyl-CoA reductase, mitochondrial	Decr1	180580155392	218219970560	186839973888	202119757824	169609805824	173299957760	170970071040	234899783680	172319834112	161790115840	152370053120	137360113664	30465996800	60559994880	68712935424	94492966912	76324962304	81846034432	70537994240	91264106496	98509946880	73575915520	63078051840	76770041856	By MS/MS	By MS/MS	By MS/MS	By MS/MS	By MS/MS	By MS/MS	By MS/MS	By MS/MS	By MS/MS	By MS/MS	By MS/MS	By MS/MS	By MS/MS	By MS/MS	By MS/MS	By MS/MS	By MS/MS	By MS/MS	By MS/MS	By MS/MS	By MS/MS	By MS/MS	By MS/MS
E9PZF0;Q01768;Q5NC82;Q5NC79	Nucleoside diphosphate kinase;Nucleoside diphosphate kinase B	Gm20390;Nme2	80161095680	53372018688	61304979456	69287092224	79089041408	106050002944	87010893824	61395009536	58040004608	82406072320	69791080448	79699091456	57934974976	51259990016	85241946112	119280123904	102480134144	117480013824	124419891200	115869949952	113280114688	107019870208	102460088320	102560104448	By MS/MS	By MS/MS	By MS/MS	By MS/MS	By MS/MS	By MS/MS	By MS/MS	By MS/MS	By MS/MS	By MS/MS	By MS/MS	By MS/MS	By MS/MS	By MS/MS	By MS/MS	By MS/MS	By MS/MS	By MS/MS	By MS/MS	By MS/MS	By MS/MS	By MS/MS	By MS/MS
Q61335	B-cell receptor-associated protein 31	Bcap31	105940140032	88288092160	84931919872	116319969280	77220986880	79495995392	61222039552	110529921024	56556998656	59984044032	57309990912	49404059648	14308984832	17863000064	37007962112	66360074240	53494935552	68442935296	51732062208	54561050624	63066046464	43440041984	43416961024	60588986368	By MS/MS	By MS/MS	By MS/MS	By MS/MS	By MS/MS	By MS/MS	By MS/MS	By MS/MS	By MS/MS	By MS/MS	By MS/MS	By MS/MS	By MS/MS	By MS/MS	By MS/MS	By MS/MS	By MS/MS	By MS/MS	By MS/MS	By MS/MS	By MS/MS	By MS/MS	By MS/MS
Q8BH95;F6T930	Enoyl-CoA hydratase, mitochondrial	Echs1	166790184960	201750265856	207430041600	166000001024	119650025472	144400171008	83943972864	132389978112	94961098752	91058012160	82906996736	84468097024	44459974656	46969958400	70175973376	71354957824	94114947072	55289954304	60010061824	56791072768	54411939840	44888051712	45899001856	40487976960	By MS/MS	By MS/MS	By MS/MS	By MS/MS	By MS/MS	By MS/MS	By MS/MS	By MS/MS	By MS/MS	By MS/MS	By MS/MS	By MS/MS	By MS/MS	By MS/MS	By MS/MS	By MS/MS	By MS/MS	By MS/MS	By MS/MS	By MS/MS	By MS/MS	By MS/MS	By MS/MS
Q9DB77	Cytochrome b-c1 complex subunit 2, mitochondrial	Uqcrc2	167650181120	222270177280	215409737728	186509770752	126319992832	171709890560	122310115328	194119958528	153190121472	124740075520	110359961600	112609959936	38344036352	55733968896	54808018944	80855064576	81667039232	68025982976	46561034240	64273940480	65843941376	49019027456	47400017920	45849997312	By MS/MS	By MS/MS	By MS/MS	By MS/MS	By MS/MS	By MS/MS	By MS/MS	By MS/MS	By MS/MS	By MS/MS	By MS/MS	By MS/MS	By MS/MS	By MS/MS	By MS/MS	By MS/MS	By MS/MS	By MS/MS	By MS/MS	By MS/MS	By MS/MS	By MS/MS	By MS/MS
P34884;Q545F0	Macrophage migration inhibitory factor	Mif	8616800256	7939695104	8035899904	13472011264	15021011968	16451020800	19146993664	11872994304	14712985600	21075021824	22641979392	21361993728	15862017024	19777019904	19243020288	34788028416	41140981760	38780952576	26442000384	31715981312	27933970432	40931999744	32636039168	30695962624	By MS/MS	By MS/MS	By MS/MS	By MS/MS	By MS/MS	By MS/MS	By MS/MS	By MS/MS	By MS/MS	By MS/MS	By MS/MS	By MS/MS	By MS/MS	By MS/MS	By MS/MS	By MS/MS	By MS/MS	By MS/MS	By MS/MS	By MS/MS	By MS/MS	By MS/MS	By MS/MS
P07091;A0A0G2JGD2;Q545V2	Protein S100-A4;Protein S100	S100a4	1431600512	2769198336	1952098944	6303595520	6283393536	1524801024	5317699072	7168599552	11341993984	39361024000	37666045952	36255965184	22270994432	37195042816	16353006592	11107002368	12410989568	11346013184	17807022080	16357979136	14864983040	34161979392	24259028992	35052007424	By MS/MS	By MS/MS	By MS/MS	By MS/MS	By MS/MS	By MS/MS	By MS/MS	By MS/MS	By MS/MS	By MS/MS	By MS/MS	By MS/MS	By MS/MS	By MS/MS	By MS/MS	By MS/MS	By MS/MS	By MS/MS	By MS/MS	By MS/MS	By MS/MS	By MS/MS	By MS/MS
Q99LX0;A2A813;A2A815;A2A817;A2A816	Protein deglycase DJ-1	Park7	60824944640	49390997504	39861981184	49333047296	58836074496	83057958912	56143974400	40218984448	41549959168	37415997440	43360055296	37999964160	50782957568	48741019648	57783058432	90235904000	94421041152	79765929984	61761032192	63173025792	68996038656	55474028544	52815945728	49132052480	By MS/MS	By MS/MS	By MS/MS	By MS/MS	By MS/MS	By MS/MS	By MS/MS	By MS/MS	By MS/MS	By MS/MS	By MS/MS	By MS/MS	By MS/MS	By MS/MS	By MS/MS	By MS/MS	By MS/MS	By MS/MS	By MS/MS	By MS/MS	By MS/MS	By MS/MS	By MS/MS
Q7JCX7;P00416	Cytochrome c oxidase subunit 3	mt-Co3	6929195008	9019404288	5513192960	4673093632	4718799360	4459201536	6130992640	5145397248	5085303296	3931801600	3485100544	3138898432	1963500672	2294701312	2042499584	2849798400	3051800064	2774600192	2937000448	2665600256	3052498176	2183201280	2345299200	2492899328	By MS/MS	By MS/MS	By MS/MS	By MS/MS	By MS/MS	By MS/MS	By MS/MS	By MS/MS	By MS/MS	By MS/MS	By MS/MS	By MS/MS	By MS/MS	By MS/MS	By MS/MS	By MS/MS	By MS/MS	By MS/MS	By MS/MS	By MS/MS	By MS/MS	By MS/MS	By MS/MS
Q9DCN2;Q9DCN2-2;F2Z456;A0A0A0MQM3	NADH-cytochrome b5 reductase 3;NADH-cytochrome b5 reductase 3 membrane-bound form;NADH-cytochrome b5 reductase 3 soluble form;NADH-cytochrome b5 reductase	Cyb5r3	165159829504	167710031872	193100185600	174340030464	149679833088	173830012928	158810062848	163210182656	144470048768	138519969792	140029820928	115549921280	38276976640	31897978880	40547971072	43525005312	44485021696	35954958336	57220956160	41337040896	40793051136	35423019008	27634964480	41161981952	By MS/MS	By MS/MS	By MS/MS	By MS/MS	By MS/MS	By MS/MS	By MS/MS	By MS/MS	By MS/MS	By MS/MS	By MS/MS	By MS/MS	By MS/MS	By MS/MS	By MS/MS	By MS/MS	By MS/MS	By MS/MS	By MS/MS	By MS/MS	By MS/MS	By MS/MS	By MS/MS
P26883;F6X9I3	Peptidyl-prolyl cis-trans isomerase FKBP1A	Fkbp1a	11967992832	9271704576	9794310144	10992007168	12590002176	18259990528	11124989952	7628894720	9840308224	11434013696	11405991936	11301997568	6815101952	12908997632	21257021440	25374027776	27606992896	28132026368	30101022720	24895004672	20966027264	17874008064	17947983872	20149997568	By MS/MS	By MS/MS	By MS/MS	By MS/MS	By MS/MS	By MS/MS	By MS/MS	By MS/MS	By MS/MS	By MS/MS	By MS/MS	By MS/MS	By MS/MS	By MS/MS	By MS/MS	By MS/MS	By MS/MS	By MS/MS	By MS/MS	By MS/MS	By MS/MS	By MS/MS	By MS/MS
Q04857	Collagen alpha-1(VI) chain	Col6a1	127200157696	303149645824	294340231168	266650238976	251229749248	194390130688	287170002944	377570328576	629719760896	477569843200	504249614336	488679342080	105669885952	144029892608	72287952896	87332896768	90944921600	172690210816	173979926528	199399784448	168759853056	230590169088	226150252544	238260191232	By MS/MS	By MS/MS	By MS/MS	By MS/MS	By MS/MS	By MS/MS	By MS/MS	By MS/MS	By MS/MS	By MS/MS	By MS/MS	By MS/MS	By MS/MS	By MS/MS	By MS/MS	By MS/MS	By MS/MS	By MS/MS	By MS/MS	By MS/MS	By MS/MS	By MS/MS	By MS/MS
Q9CPX4;P29391;P49945;H3BKD3	Ferritin;Ferritin light chain 1;Ferritin light chain 2	Ftl1;Ftl2	12345986048	13003997184	17255989248	25246003200	40498040832	24497981440	21566992384	20960983040	31316983808	89123086336	125550125056	128790118400	116379959296	114849939456	89925066752	67872006144	53934944256	34331041792	66166988800	38820966400	44360982528	77136904192	71591944192	51939024896	By MS/MS	By MS/MS	By MS/MS	By MS/MS	By MS/MS	By MS/MS	By MS/MS	By MS/MS	By MS/MS	By MS/MS	By MS/MS	By MS/MS	By MS/MS	By MS/MS	By MS/MS	By MS/MS	By MS/MS	By MS/MS	By MS/MS	By MS/MS	By MS/MS	By MS/MS	By MS/MS
P32848;Q545M7	Parvalbumin alpha	Pvalb	3894701824	895069760	1268600832	1484000640	774880128	626400192	24603990016	3453101312	4400402432	649999616	1080200320	979929728	215400054784	204289900544	159569821696	72702959616	15905990656	2434401024	56260038656	26175987712	39583019008	7472098304	4252000512	4382196224	By MS/MS	By MS/MS	By MS/MS	By MS/MS	By MS/MS	By MS/MS	By MS/MS	By MS/MS	By MS/MS	By MS/MS	By MS/MS	By MS/MS	By MS/MS	By MS/MS	By MS/MS	By MS/MS	By MS/MS	By MS/MS	By MS/MS	By MS/MS	By MS/MS	By MS/MS	By MS/MS
P08113;Q3UAD6;F7C312	Endoplasmin	Hsp90b1	236979716096	229290278912	271069839360	301380141056	187469938688	235989860352	178559860736	287160139776	228620107776	336300146688	294940114944	262519881728	122390020096	141870153728	149860007936	178830131200	139219828736	151709941760	152639832064	125750132736	136329969664	188310044672	240750247936	168210104320	By MS/MS	By MS/MS	By MS/MS	By MS/MS	By MS/MS	By MS/MS	By MS/MS	By MS/MS	By MS/MS	By MS/MS	By MS/MS	By MS/MS	By MS/MS	By MS/MS	By MS/MS	By MS/MS	By MS/MS	By MS/MS	By MS/MS	By MS/MS	By MS/MS	By MS/MS	By MS/MS
Q3TNY9;P28653	Biglycan	Bgn	16867977216	67494928384	57390968832	43348021248	47453941760	18005022720	75556913152	107550056448	132280107008	101949865984	145520148480	128630161408	110189969408	159150129152	159140036608	51727003648	39898046464	61711081472	160659996672	95921070080	109589954560	79917932544	66756927488	78348058624	By MS/MS	By MS/MS	By MS/MS	By MS/MS	By MS/MS	By MS/MS	By MS/MS	By MS/MS	By MS/MS	By MS/MS	By MS/MS	By MS/MS	By MS/MS	By MS/MS	By MS/MS	By MS/MS	By MS/MS	By MS/MS	By MS/MS	By MS/MS	By MS/MS	By MS/MS	By MS/MS
P70296;Q5EBQ2;D3Z1V4;E9QLE5;Q8VIN1-2;Q8VIN1	Phosphatidylethanolamine-binding protein 1;Hippocampal cholinergic neurostimulating peptide	Pebp1	43270033408	34773958656	32837986304	32301987840	52259033088	71584940032	59879927808	23492990976	29461006336	39381950464	51412017152	38406950912	60397043712	52298014720	76304982016	75398045696	73993035776	77593903104	65897062400	62862929920	57392943104	59278929920	55089012736	59569930240	By MS/MS	By MS/MS	By MS/MS	By MS/MS	By MS/MS	By MS/MS	By MS/MS	By MS/MS	By MS/MS	By MS/MS	By MS/MS	By MS/MS	By MS/MS	By MS/MS	By MS/MS	By MS/MS	By MS/MS	By MS/MS	By MS/MS	By MS/MS	By MS/MS	By MS/MS	By MS/MS
Q9DB20;F7D3P8;F6XVM5	ATP synthase subunit O, mitochondrial	Atp5o	154270138368	193220214784	209970102272	204609929216	125340164096	137160138752	96522018816	183319986176	153709871104	102339870720	120020123648	96519979008	14279994368	16761007104	21542998016	10487005184	18031988736	11551006720	23524009984	33640998912	21440026624	18273996800	37634981888	21035995136	By MS/MS	By MS/MS	By MS/MS	By MS/MS	By MS/MS	By MS/MS	By MS/MS	By MS/MS	By MS/MS	By MS/MS	By MS/MS	By MS/MS	By MS/MS	By MS/MS	By MS/MS	By MS/MS	By MS/MS	By MS/MS	By MS/MS	By MS/MS	By MS/MS	By MS/MS	By MS/MS
P19157;P46425	Glutathione S-transferase P 1;Glutathione S-transferase P 2	Gstp1;Gstp2	46381023232	40092950528	41005985792	46960025600	56540999680	87940939776	37832036352	31959017472	30546982912	38876024832	48484970496	42285002752	48046972928	42883002368	69075992576	103570055168	109750026240	90443956224	64795066368	54672973824	61795987456	67740946432	54575046656	54208020480	By MS/MS	By MS/MS	By MS/MS	By MS/MS	By MS/MS	By MS/MS	By MS/MS	By MS/MS	By MS/MS	By MS/MS	By MS/MS	By MS/MS	By MS/MS	By MS/MS	By MS/MS	By MS/MS	By MS/MS	By MS/MS	By MS/MS	By MS/MS	By MS/MS	By MS/MS	By MS/MS
P34914;P34914-2	Bifunctional epoxide hydrolase 2;Cytosolic epoxide hydrolase 2;Lipid-phosphate phosphatase	Ephx2	180210008064	203020140544	168900018176	194969747456	189049913344	225389707264	240579706880	189069901824	170210033664	173950025728	126619959296	146840109056	67454963712	76869976064	87581949952	125809999872	129829871616	101540134912	101590089728	98779906048	130780127232	73889996800	74595917824	93181919232	By MS/MS	By MS/MS	By MS/MS	By MS/MS	By MS/MS	By MS/MS	By MS/MS	By MS/MS	By MS/MS	By MS/MS	By MS/MS	By MS/MS	By MS/MS	By MS/MS	By MS/MS	By MS/MS	By MS/MS	By MS/MS	By MS/MS	By MS/MS	By MS/MS	By MS/MS	By MS/MS
P42125	Enoyl-CoA delta isomerase 1, mitochondrial	Eci1	139290165248	173819904000	183719837696	135549976576	117779849216	165640028160	114500026368	154800111616	95237955584	101300125696	84629954560	94389084160	39545987072	65789988864	67497963520	74326974464	89485074432	69956067328	69900967936	58869063680	62829031424	49068048384	51907035136	44069056512	By MS/MS	By MS/MS	By MS/MS	By MS/MS	By MS/MS	By MS/MS	By MS/MS	By MS/MS	By MS/MS	By MS/MS	By MS/MS	By MS/MS	By MS/MS	By MS/MS	By MS/MS	By MS/MS	By MS/MS	By MS/MS	By MS/MS	By MS/MS	By MS/MS	By MS/MS	By MS/MS
P32020;P32020-2;A2APS4;A2APS5	Non-specific lipid-transfer protein	Scp2	238110294016	235499913216	243700252672	154299924480	112059858944	160770048000	171130175488	189499834368	157419962368	107589877760	79460057088	76766994432	51477037056	71527047168	82092900352	91597971456	144530046976	79749898240	80088006656	87250960384	99196067840	55197052928	52295942144	63710998528	By MS/MS	By MS/MS	By MS/MS	By MS/MS	By MS/MS	By MS/MS	By MS/MS	By MS/MS	By MS/MS	By MS/MS	By MS/MS	By MS/MS	By MS/MS	By MS/MS	By MS/MS	By MS/MS	By MS/MS	By MS/MS	By MS/MS	By MS/MS	By MS/MS	By MS/MS	By MS/MS
Q9CPQ1;D3Z6E1;A0A0G2JDA6	Cytochrome c oxidase subunit 6C	Cox6c	40475987968	53630050304	55174000640	53526065152	27084023808	36065026048	47689035776	53470048256	46515011584	43770949632	32182038528	30409015296	4793195008	8430889472	14194014208	22657970176	24407977984	19296978944	9317811200	14007001088	15769013248	15391994880	12206990336	18222995456	By MS/MS	By MS/MS	By MS/MS	By MS/MS	By MS/MS	By MS/MS	By MS/MS	By MS/MS	By MS/MS	By MS/MS	By MS/MS	By MS/MS	By MS/MS	By MS/MS	By MS/MS	By MS/MS	By MS/MS	By MS/MS	By MS/MS	By MS/MS	By MS/MS	By MS/MS	By MS/MS
Q9WTI7;Q9WTI7-4;Q5ND45	Unconventional myosin-Ic	Myo1c	396980518912	440260198400	474590216192	587309187072	401479532544	468359544832	314819936256	454510018560	354749939712	325369921536	288270090240	289040203776	118070149120	93147930624	133719834624	168790196224	160209895424	222680186880	189920182272	217950093312	175390064640	146670157824	145299832832	171580096512	By MS/MS	By MS/MS	By MS/MS	By MS/MS	By MS/MS	By MS/MS	By MS/MS	By MS/MS	By MS/MS	By MS/MS	By MS/MS	By MS/MS	By MS/MS	By MS/MS	By MS/MS	By MS/MS	By MS/MS	By MS/MS	By MS/MS	By MS/MS	By MS/MS	By MS/MS	By MS/MS
P63242;A0A0A0MQM0	Eukaryotic translation initiation factor 5A-1;Eukaryotic translation initiation factor 5A	Eif5a	35549036544	27618017280	23358023680	30208983040	33054990336	34220019712	38258966528	18931980288	25090015232	27825971200	28713017344	28052992000	18282987520	24598980608	31628969984	39827005440	38624993280	47847043072	39945019392	44995002368	41656000512	41251000320	40080019456	36073992192	By MS/MS	By MS/MS	By MS/MS	By MS/MS	By MS/MS	By MS/MS	By MS/MS	By MS/MS	By MS/MS	By MS/MS	By MS/MS	By MS/MS	By MS/MS	By MS/MS	By MS/MS	By MS/MS	By MS/MS	By MS/MS	By MS/MS	By MS/MS	By MS/MS	By MS/MS	By MS/MS
O08749	Dihydrolipoyl dehydrogenase, mitochondrial	Dld	126429929472	137409880064	146450038784	135549976576	120990031872	129759862784	81325924352	133909839872	94653005824	81174028288	78983921664	82841919488	54281027584	93994082304	61701943296	59562053632	83955073024	56984059904	50227953664	42217971712	46926016512	39402991616	39738015744	48655007744	By MS/MS	By MS/MS	By MS/MS	By MS/MS	By MS/MS	By MS/MS	By MS/MS	By MS/MS	By MS/MS	By MS/MS	By MS/MS	By MS/MS	By MS/MS	By MS/MS	By MS/MS	By MS/MS	By MS/MS	By MS/MS	By MS/MS	By MS/MS	By MS/MS	By MS/MS	By MS/MS
P43277;Q149Z9	Histone H1.3	Hist1h1d	21230004224	83482902528	78450049024	32762011648	77774045184	36178014208	103090003968	100469989376	216799985664	129079902208	263020134400	210350194688	55963004928	28592025600	23214989312	27582988288	44535980032	24681007104	28341004288	24740988928	27992010752	41756024832	39645028352	33390028800	By MS/MS	By MS/MS	By MS/MS	By MS/MS	By MS/MS	By MS/MS	By MS/MS	By MS/MS	By MS/MS	By MS/MS	By MS/MS	By MS/MS	By MS/MS	By MS/MS	By MS/MS	By MS/MS	By MS/MS	By MS/MS	By MS/MS	By MS/MS	By MS/MS	By MS/MS	By MS/MS
P06728	Apolipoprotein A-IV	Apoa4	3817701376	3595999744	4169402112	4390999552	2310998784	3294099712	9351996416	17038002176	13860001792	8828797952	7678496768	9405189120	102890119168	107239964672	92983058432	101579882496	134309830656	88582021120	198950027264	172339871744	201949872128	187949891584	178339987456	198110117888	By MS/MS	By MS/MS	By MS/MS	By MS/MS	By MS/MS	By MS/MS	By MS/MS	By MS/MS	By MS/MS	By MS/MS	By MS/MS	By MS/MS	By MS/MS	By MS/MS	By MS/MS	By MS/MS	By MS/MS	By MS/MS	By MS/MS	By MS/MS	By MS/MS	By MS/MS	By MS/MS
E9QK82;P27573	Myelin protein P0	Mpz	2781898496	33978023936	61982052352	108860016	17772006	145640080	101419925504	38834003968	164140220416	8064701	300009856	260630016	187729870848	124360032256	118720045056	893300032	9910197	6.0512e+06	105090039808	38036049920	46907035648	121190000	44543996	29313992	By MS/MS	By MS/MS	By MS/MS	By matching	By matching	By matching	By MS/MS	By MS/MS	By MS/MS	By matching	By MS/MS	By MS/MS	By MS/MS	By MS/MS	By MS/MS	By MS/MS	By MS/MS	By matching	By MS/MS	By MS/MS	By MS/MS	By matching	By matching
P19536;Q9D881;A0A0A6YVR0;F7C106	Cytochrome c oxidase subunit 5B, mitochondrial	Cox5b	53592059904	67222958080	71307993088	69069963264	36195045376	60367028224	44104962048	77344006144	49692024832	54684975104	33115002880	36973047808	19758985216	26180001792	19332014080	31530020864	32647000064	25004978176	26151012352	19983972352	20156018688	17191002112	18207004672	21221978112	By MS/MS	By MS/MS	By MS/MS	By MS/MS	By MS/MS	By MS/MS	By MS/MS	By MS/MS	By MS/MS	By MS/MS	By MS/MS	By MS/MS	By MS/MS	By MS/MS	By MS/MS	By MS/MS	By MS/MS	By MS/MS	By MS/MS	By MS/MS	By MS/MS	By MS/MS	By MS/MS
Q60932-2;Q60932;F2Z471	Voltage-dependent anion-selective channel protein 1	Vdac1	154010124288	182560063488	193319862272	197769920512	144539975680	199439859712	117599985664	178939871232	135159865344	143870033920	132720148480	119609851904	32943042560	46893019136	54802944000	56874020864	48822022144	56046972928	39494991872	41722032128	48995962880	48050024448	49339047936	51407937536	By MS/MS	By MS/MS	By MS/MS	By MS/MS	By MS/MS	By MS/MS	By MS/MS	By MS/MS	By MS/MS	By MS/MS	By MS/MS	By MS/MS	By MS/MS	By MS/MS	By MS/MS	By MS/MS	By MS/MS	By MS/MS	By MS/MS	By MS/MS	By MS/MS	By MS/MS	By MS/MS
Q9ES97-3;Q9ES97;Q9ES97-4;Q9ES97-5;Q9ES97-2	Reticulon-3	Rtn3	26275983360	18838001664	20284012544	25615022080	20808019968	27742001152	20334006272	22439991296	20040009728	12586007552	23349008384	21101004800	4198897408	7785501696	18170982400	29329029120	20721981440	32280983552	30986027008	38498050048	37922975744	31397990400	19321997312	24087984128	By MS/MS	By MS/MS	By MS/MS	By MS/MS	By MS/MS	By MS/MS	By MS/MS	By MS/MS	By MS/MS	By MS/MS	By MS/MS	By MS/MS	By MS/MS	By MS/MS	By MS/MS	By MS/MS	By MS/MS	By MS/MS	By MS/MS	By MS/MS	By MS/MS	By MS/MS	By MS/MS
A0A075B5P6;P01872;A0A075B6A0;P01872-2	Ig mu chain C region	Ighm	15548991488	31263039488	29056012288	20811980800	23549028352	24079005696	42925998080	41935048704	40387039232	98740994048	119389937664	50700042240	187029782528	188149776384	124910059520	153409814528	125760110592	95623012352	105349890048	88147902464	65788076032	89372991488	230840287232	76404916224	By MS/MS	By MS/MS	By MS/MS	By MS/MS	By MS/MS	By MS/MS	By MS/MS	By MS/MS	By MS/MS	By MS/MS	By MS/MS	By MS/MS	By MS/MS	By MS/MS	By MS/MS	By MS/MS	By MS/MS	By MS/MS	By MS/MS	By MS/MS	By MS/MS	By MS/MS	By MS/MS
Q62000;Q543C5	Mimecan	Ogn	5689801728	32738977792	17071010816	13438000128	14083988480	5754604032	49135947776	38675988480	68404940800	55122960384	72813961216	63580069888	98047909888	179630096384	161090043904	35510984704	53570949120	34846027776	101900009472	46409973760	41896034304	42171002880	38613045248	32131022848	By MS/MS	By MS/MS	By MS/MS	By MS/MS	By MS/MS	By MS/MS	By MS/MS	By MS/MS	By MS/MS	By MS/MS	By MS/MS	By MS/MS	By MS/MS	By MS/MS	By MS/MS	By MS/MS	By MS/MS	By MS/MS	By MS/MS	By MS/MS	By MS/MS	By MS/MS	By MS/MS
P09411;S4R2M7;P09041	Phosphoglycerate kinase 1;Phosphoglycerate kinase	Pgk1	97476116480	86516047872	75646066688	73558024192	103539933184	127910117376	137270075392	82425896960	84408041472	97605066752	111899975680	99185057792	68297949184	116459995136	128919928832	136539922432	127169888256	136300052480	111690096640	127099969536	131860004864	137349947392	120460140544	127769837568	By MS/MS	By MS/MS	By MS/MS	By MS/MS	By MS/MS	By MS/MS	By MS/MS	By MS/MS	By MS/MS	By MS/MS	By MS/MS	By MS/MS	By MS/MS	By MS/MS	By MS/MS	By MS/MS	By MS/MS	By MS/MS	By MS/MS	By MS/MS	By MS/MS	By MS/MS	By MS/MS
P97450;E9QAD6	ATP synthase-coupling factor 6, mitochondrial	Atp5j	43248988160	54736039936	58893975552	57407967232	33793003520	40698994688	22874982400	63398932480	45418024960	33421031424	20304994304	29736962048	21429995520	28910022656	19037999104	17489987584	23619993600	15557011456	20325998592	19034023936	17429004288	13466989568	15281004544	12922008576	By MS/MS	By MS/MS	By MS/MS	By MS/MS	By MS/MS	By MS/MS	By MS/MS	By MS/MS	By MS/MS	By MS/MS	By MS/MS	By MS/MS	By MS/MS	By MS/MS	By MS/MS	By MS/MS	By MS/MS	By MS/MS	By MS/MS	By MS/MS	By MS/MS	By MS/MS	By MS/MS
Q9Z0J0	Epididymal secretory protein E1	Npc2	35891032064	32202041344	31264032768	69259067392	48385970176	64572039168	81788051456	67861061632	50863050752	109020012544	96257974272	87635927040	30294972416	28112990208	20835987456	25899976704	18441021440	39922950144	29001975808	26308030464	31677009920	37471047680	34374004736	36496039936	By MS/MS	By MS/MS	By MS/MS	By MS/MS	By MS/MS	By MS/MS	By MS/MS	By MS/MS	By MS/MS	By MS/MS	By MS/MS	By MS/MS	By MS/MS	By MS/MS	By MS/MS	By MS/MS	By MS/MS	By MS/MS	By MS/MS	By MS/MS	By MS/MS	By MS/MS	By MS/MS
Q62425;A0A0N4SVQ1	Cytochrome c oxidase subunit NDUFA4	Ndufa4	56217952256	78833074176	73647931392	73859915776	54090043392	79355076608	55989055488	63685058560	47706062848	64758071296	60011012096	42725003264	11048010752	10119987200	12289997824	11010012160	15615986688	11460014080	8982395904	18404001792	8342100992	19268018176	14905010176	18426984448	By MS/MS	By MS/MS	By MS/MS	By MS/MS	By MS/MS	By MS/MS	By MS/MS	By MS/MS	By MS/MS	By MS/MS	By MS/MS	By MS/MS	By MS/MS	By MS/MS	By MS/MS	By MS/MS	By MS/MS	By MS/MS	By MS/MS	By MS/MS	By MS/MS	By MS/MS	By MS/MS
Q07417	Short-chain specific acyl-CoA dehydrogenase, mitochondrial	Acads	146030100480	163990126592	148600111104	164499980288	135199899648	167919910912	118470115328	159690113024	110399946752	114239954944	91614920704	91963932672	36886040576	41198022656	47728013312	72369045504	61627916288	58432974848	57036967936	62563950592	67797929984	42468990976	41868017664	51088007168	By MS/MS	By MS/MS	By MS/MS	By MS/MS	By MS/MS	By MS/MS	By MS/MS	By MS/MS	By MS/MS	By MS/MS	By MS/MS	By MS/MS	By MS/MS	By MS/MS	By MS/MS	By MS/MS	By MS/MS	By MS/MS	By MS/MS	By MS/MS	By MS/MS	By MS/MS	By MS/MS
P60766;P60766-1;G3UZM2	Cell division control protein 42 homolog	Cdc42	37230956544	35187957760	36573032448	37169971200	43717971968	49564995584	36628000768	43677995008	44106010624	47841984512	56130023424	43736010752	37743009792	24935981056	32247967744	28658026496	30338981888	30660028416	28263997440	28468006912	32818976768	27692019712	30842978304	36792045568	By MS/MS	By MS/MS	By MS/MS	By MS/MS	By MS/MS	By MS/MS	By MS/MS	By MS/MS	By MS/MS	By MS/MS	By MS/MS	By MS/MS	By MS/MS	By MS/MS	By MS/MS	By MS/MS	By MS/MS	By MS/MS	By MS/MS	By MS/MS	By MS/MS	By MS/MS	By MS/MS
Q3TML0;Q922R8	Protein disulfide-isomerase A6	Pdia6	138959814656	143479881728	140470009856	179130171392	97200979968	129700175872	116240031744	186299793408	132100096000	157330079744	127580110848	121139847168	37198979072	25485983744	47845019648	35719954432	35722031104	59158048768	38574981120	59002925056	56500051968	70753935360	85792088064	62549065728	By MS/MS	By MS/MS	By MS/MS	By MS/MS	By MS/MS	By MS/MS	By MS/MS	By MS/MS	By MS/MS	By MS/MS	By MS/MS	By MS/MS	By MS/MS	By MS/MS	By MS/MS	By MS/MS	By MS/MS	By MS/MS	By MS/MS	By MS/MS	By MS/MS	By MS/MS	By MS/MS
Q99L47;F8WJK8;E9Q1V0;E9Q1X9;E9Q5V1	Hsc70-interacting protein	St13	38873042944	30752993280	29875988480	37397999616	39387054080	60289978368	39680999424	26673029120	20975009792	28583030784	25260025856	25480996864	22153998336	43096023040	47232995328	85410021376	75563900928	76378054656	56029929472	42727038976	53813006336	46948974592	48980029440	52856041472	By MS/MS	By MS/MS	By MS/MS	By MS/MS	By MS/MS	By MS/MS	By MS/MS	By MS/MS	By MS/MS	By MS/MS	By MS/MS	By MS/MS	By MS/MS	By MS/MS	By MS/MS	By MS/MS	By MS/MS	By MS/MS	By MS/MS	By MS/MS	By MS/MS	By MS/MS	By MS/MS
Q9D0K2;Q3UJQ9	Succinyl-CoA:3-ketoacid coenzyme A transferase 1, mitochondrial;Succinyl-CoA:3-ketoacid-coenzyme A transferase	Oxct1	149800189952	183549886464	155959934976	169240215552	131290136576	194090188800	157280157696	165929779200	127080136704	182530129920	143610068992	120379899904	27353985024	38252998656	46971944960	74369040384	63568973824	73105072128	69697953792	79030091776	83433029632	70987055104	67919941632	69400035328	By MS/MS	By MS/MS	By MS/MS	By MS/MS	By MS/MS	By MS/MS	By MS/MS	By MS/MS	By MS/MS	By MS/MS	By MS/MS	By MS/MS	By MS/MS	By MS/MS	By MS/MS	By MS/MS	By MS/MS	By MS/MS	By MS/MS	By MS/MS	By MS/MS	By MS/MS	By MS/MS
Q9CPQ8;J3QNM7	ATP synthase subunit g, mitochondrial	Atp5l	55403958272	71953088512	66477916160	45838962688	36488032256	42721951744	30649004032	61763969024	46860050432	43024973824	37084958720	33629970432	7369303040	18489016320	8014997504	8914205696	13273015296	9973509120	14102993920	11865995264	13933012992	12423991296	15481015296	12810999808	By MS/MS	By MS/MS	By MS/MS	By MS/MS	By MS/MS	By MS/MS	By MS/MS	By MS/MS	By MS/MS	By MS/MS	By MS/MS	By MS/MS	By MS/MS	By MS/MS	By MS/MS	By MS/MS	By MS/MS	By MS/MS	By MS/MS	By MS/MS	By MS/MS	By MS/MS	By MS/MS
P47955;Q58E35	60S acidic ribosomal protein P1	Rplp1	6323895808	5807400960	5453703680	14536997888	15106009088	17077015552	23727974400	10592011264	5859101696	10084993024	28726001664	13883991040	15172980736	13933012992	9614898176	10029998080	12862999552	10225993728	10196995072	8142307328	6847506944	12097004544	11813994496	13985018880	By MS/MS	By MS/MS	By MS/MS	By MS/MS	By MS/MS	By MS/MS	By MS/MS	By MS/MS	By MS/MS	By MS/MS	By MS/MS	By MS/MS	By MS/MS	By MS/MS	By MS/MS	By MS/MS	By MS/MS	By MS/MS	By MS/MS	By MS/MS	By MS/MS	By MS/MS	By MS/MS
Q99JY0;D3YXU1	Trifunctional enzyme subunit beta, mitochondrial;3-ketoacyl-CoA thiolase	Hadhb	191390203904	234869964800	216969740288	172469796864	138809982976	155189870592	168709881856	224190251008	169220079616	193879883776	154580058112	146130141184	48652947456	41389973504	50284032000	64119980032	66300964864	72424939520	51987939328	82201935872	86702915584	72928034816	62554025984	78926929920	By MS/MS	By MS/MS	By MS/MS	By MS/MS	By MS/MS	By MS/MS	By MS/MS	By MS/MS	By MS/MS	By MS/MS	By MS/MS	By MS/MS	By MS/MS	By MS/MS	By MS/MS	By MS/MS	By MS/MS	By MS/MS	By MS/MS	By MS/MS	By MS/MS	By MS/MS	By MS/MS
Q9D172	ES1 protein homolog, mitochondrial	D10Jhu81e	77084917760	85069914112	97074094080	74529087488	64236052480	89179897856	53229957120	73958998016	48095019008	53999013888	47735967744	43399974912	21742028800	43631013888	45964947456	51880964096	47372955648	41046016000	31603974144	27474022400	38480953344	27274035200	28446035968	31930974208	By MS/MS	By MS/MS	By MS/MS	By MS/MS	By MS/MS	By MS/MS	By MS/MS	By MS/MS	By MS/MS	By MS/MS	By MS/MS	By MS/MS	By MS/MS	By MS/MS	By MS/MS	By MS/MS	By MS/MS	By MS/MS	By MS/MS	By MS/MS	By MS/MS	By MS/MS	By MS/MS
Q91VA7;V9GXV0	Isocitrate dehydrogenase [NAD] subunit, mitochondrial	Idh3b	118960119808	151679860736	137589850112	129459994624	98757967872	114839920640	96757874688	146950029312	104159969280	90030940160	68490006528	79515967488	19719006208	33308020736	32327024640	38756966400	40165953536	30018996224	39909969920	48583016448	45446975488	36350996480	43083034624	35256971264	By MS/MS	By MS/MS	By MS/MS	By MS/MS	By MS/MS	By MS/MS	By MS/MS	By MS/MS	By MS/MS	By MS/MS	By MS/MS	By MS/MS	By MS/MS	By MS/MS	By MS/MS	By MS/MS	By MS/MS	By MS/MS	By MS/MS	By MS/MS	By MS/MS	By MS/MS	By MS/MS
Q60994	Adiponectin	Adipoq	45932023808	52902043648	60721942528	58026041344	39551004672	62070943744	45711028224	55667986432	76375023616	52967968768	46955057152	44037021696	43725025280	39018962944	42019958784	60361920512	54268973056	56962969600	51118952448	51942043648	45512032256	40382984192	38037962752	44710961152	By MS/MS	By MS/MS	By MS/MS	By MS/MS	By MS/MS	By MS/MS	By MS/MS	By MS/MS	By MS/MS	By MS/MS	By MS/MS	By MS/MS	By MS/MS	By MS/MS	By MS/MS	By MS/MS	By MS/MS	By MS/MS	By MS/MS	By MS/MS	By MS/MS	By MS/MS	By MS/MS
O35945;B2RTL5	Aldehyde dehydrogenase, cytosolic 1	Aldh1a7	121179889664	82876096512	77272047616	92033015808	114280136704	129829871616	139739840512	65206009856	54983069696	58441936896	48934981632	51805020160	83491954688	65589026816	93810098176	129569923072	132260167680	118969868288	140019826688	115420143616	126630002688	86972940288	87249108992	87701995520	By MS/MS	By MS/MS	By MS/MS	By MS/MS	By MS/MS	By MS/MS	By MS/MS	By MS/MS	By MS/MS	By MS/MS	By MS/MS	By MS/MS	By MS/MS	By MS/MS	By MS/MS	By MS/MS	By MS/MS	By MS/MS	By MS/MS	By MS/MS	By MS/MS	By MS/MS	By MS/MS
Q9D855;Q9CQB4	Cytochrome b-c1 complex subunit 7	Uqcrb	54576058368	68208074752	61827043328	55496036352	25785997312	24268974080	28736030720	81303994368	45648945152	29167009792	18470008832	24334000128	15128993792	16366979072	23640987648	12863986688	24900995072	19547021312	15297013760	12045998080	14807003136	11566991360	11625986048	10116000768	By MS/MS	By MS/MS	By MS/MS	By MS/MS	By MS/MS	By MS/MS	By MS/MS	By MS/MS	By MS/MS	By MS/MS	By MS/MS	By MS/MS	By MS/MS	By MS/MS	By MS/MS	By MS/MS	By MS/MS	By MS/MS	By MS/MS	By MS/MS	By MS/MS	By MS/MS	By MS/MS
P38647	Stress-70 protein, mitochondrial	Hspa9	284999778304	318610145280	319349817344	327779975168	275250282496	273700093952	239429795840	355850059776	244980121600	259139846144	194019901440	237700153344	76036907008	102979944448	113950040064	148390035456	159799934976	129389838336	129500045312	145110171648	146739970048	125190119424	108800000000	142459944960	By MS/MS	By MS/MS	By MS/MS	By MS/MS	By MS/MS	By MS/MS	By MS/MS	By MS/MS	By MS/MS	By MS/MS	By MS/MS	By MS/MS	By MS/MS	By MS/MS	By MS/MS	By MS/MS	By MS/MS	By MS/MS	By MS/MS	By MS/MS	By MS/MS	By MS/MS	By MS/MS
P13020	Gelsolin	Gsn	61961076736	57696034816	54920011776	64286007296	46311047168	63015038976	71444062208	60621996032	57640988672	88870117376	69177982976	91573993472	148880130048	145039966208	186480181248	172430131200	196519886848	174489911296	170459987968	163160129536	173289865216	195229761536	156120023040	190030200832	By MS/MS	By MS/MS	By MS/MS	By MS/MS	By MS/MS	By MS/MS	By MS/MS	By MS/MS	By MS/MS	By MS/MS	By MS/MS	By MS/MS	By MS/MS	By MS/MS	By MS/MS	By MS/MS	By MS/MS	By MS/MS	By MS/MS	By MS/MS	By MS/MS	By MS/MS	By MS/MS
Q5BMX4;Q99P87	Resistin	Retn	29977036800	38686011392	38006996992	44781002752	35995955200	60235005952	23324016640	30485014528	32109025280	17223989248	16221011968	13084983296	13316006912	18258976768	15542003712	34063032320	47265976320	29471991808	12123004928	14448018432	9984195584	1320999296	5250398208	5680496640	By MS/MS	By MS/MS	By MS/MS	By MS/MS	By MS/MS	By MS/MS	By MS/MS	By MS/MS	By MS/MS	By MS/MS	By MS/MS	By MS/MS	By MS/MS	By MS/MS	By MS/MS	By MS/MS	By MS/MS	By MS/MS	By MS/MS	By MS/MS	By MS/MS	By MS/MS	By MS/MS
P09528	Ferritin heavy chain;Ferritin heavy chain, N-terminally processed	Fth1	14298999808	15651992576	14185985024	16120019968	22251980800	19119015936	21008979968	14598010880	20594980864	59298996224	73107005440	74708041728	81461936128	72777965568	60203958272	42779037696	39579041792	28856029184	36333989888	21479010304	26130968576	42885042176	37806034944	30442964992	By MS/MS	By MS/MS	By MS/MS	By MS/MS	By MS/MS	By MS/MS	By MS/MS	By MS/MS	By MS/MS	By MS/MS	By MS/MS	By MS/MS	By MS/MS	By MS/MS	By MS/MS	By MS/MS	By MS/MS	By MS/MS	By MS/MS	By MS/MS	By MS/MS	By MS/MS	By MS/MS
Q921H8;H3BKL5;H3BJZ9;H3BKA1;H3BJC1	3-ketoacyl-CoA thiolase A, peroxisomal	Acaa1a	179590201344	157769990144	188369797120	171079958528	121610010624	195610066944	142060093440	157669900288	129569923072	123899871232	109450084352	92154044416	41410994176	41385050112	57614016512	85923987456	89562005504	87407050752	70549004288	72333074432	84218101760	58809942016	59481944064	64546947072	By MS/MS	By MS/MS	By MS/MS	By MS/MS	By MS/MS	By MS/MS	By MS/MS	By MS/MS	By MS/MS	By MS/MS	By MS/MS	By MS/MS	By MS/MS	By MS/MS	By MS/MS	By MS/MS	By MS/MS	By MS/MS	By MS/MS	By MS/MS	By MS/MS	By MS/MS	By MS/MS
P09671;Q4FJX9	Superoxide dismutase [Mn], mitochondrial;Superoxide dismutase	Sod2	52918972416	47804047360	56841998336	62523928576	51002032128	58041999360	34313979904	54397984768	37444005888	60917010432	46521040896	35183030272	29179969536	41919971328	42543058944	31508019200	34448982016	33536997376	21888020480	21358999552	22218997760	23787024384	22701027328	26866976768	By MS/MS	By MS/MS	By MS/MS	By MS/MS	By MS/MS	By MS/MS	By MS/MS	By MS/MS	By MS/MS	By MS/MS	By MS/MS	By MS/MS	By MS/MS	By MS/MS	By MS/MS	By MS/MS	By MS/MS	By MS/MS	By MS/MS	By MS/MS	By MS/MS	By MS/MS	By MS/MS
Q61838;D3YUI3;Q6GQT1	Alpha-2-macroglobulin;Alpha-2-macroglobulin 165 kDa subunit;Alpha-2-macroglobulin 35 kDa subunit	A2m	19419979776	13538001920	14156008448	12912992256	12237012992	13621016576	41760993280	25723006976	31092967424	29048023040	28414988288	32081020928	479419564032	623920545792	413049683968	403480248320	365040009216	287090311168	312150065152	252609937408	308790034432	211480084480	186700218368	229820170240	By MS/MS	By MS/MS	By MS/MS	By MS/MS	By MS/MS	By MS/MS	By MS/MS	By MS/MS	By MS/MS	By MS/MS	By MS/MS	By MS/MS	By MS/MS	By MS/MS	By MS/MS	By MS/MS	By MS/MS	By MS/MS	By MS/MS	By MS/MS	By MS/MS	By MS/MS	By MS/MS
P01887	Beta-2-microglobulin	B2m	35206012928	32982962176	36241973248	28703983616	17509005312	15527996416	18464002048	29907998720	37756985344	24730001408	17007979520	19502983168	11389988864	14682983424	20932016128	19323990016	25607979008	28067979264	17903996928	24675981312	22051022848	22623010816	22311014400	29469030400	By MS/MS	By MS/MS	By MS/MS	By MS/MS	By MS/MS	By MS/MS	By MS/MS	By MS/MS	By MS/MS	By MS/MS	By MS/MS	By MS/MS	By MS/MS	By MS/MS	By MS/MS	By MS/MS	By MS/MS	By MS/MS	By MS/MS	By MS/MS	By MS/MS	By MS/MS	By MS/MS
P68254;F6VW30;F6YY69;P68254-2	14-3-3 protein theta	Ywhaq	86395117568	60638990336	57680932864	71850049536	88188928000	99427942400	97581072384	81849065472	74145013760	49538007040	48551038976	60214939648	56599035904	44317954048	65477955584	77582008320	54023008256	96646897664	72614002688	49552941056	79792087040	56875073536	55574007808	67898036224	By MS/MS	By MS/MS	By MS/MS	By MS/MS	By MS/MS	By MS/MS	By MS/MS	By MS/MS	By MS/MS	By MS/MS	By MS/MS	By MS/MS	By MS/MS	By MS/MS	By MS/MS	By MS/MS	By MS/MS	By MS/MS	By MS/MS	By MS/MS	By MS/MS	By MS/MS	By MS/MS
P06745;F6SAC3	Glucose-6-phosphate isomerase	Gpi;Gm1840	72977022976	50718007296	50212020224	46125047808	71284989952	67742916608	69440970752	38221049856	38205997056	63508996096	53883060224	59136000000	64151015424	77420937216	116989927424	112820076544	112200097792	104579989504	106220068864	99988971520	95470919680	98398003200	89777053696	102110117888	By MS/MS	By MS/MS	By MS/MS	By MS/MS	By MS/MS	By MS/MS	By MS/MS	By MS/MS	By MS/MS	By MS/MS	By MS/MS	By MS/MS	By MS/MS	By MS/MS	By MS/MS	By MS/MS	By MS/MS	By MS/MS	By MS/MS	By MS/MS	By MS/MS	By MS/MS	By MS/MS
P63158;A0A0J9YUD8;A0A0J9YUZ4;Q58EV5;D3YZ18;D3YVC6	High mobility group protein B1	Hmgb1	9890600960	10459009024	14160014336	12569013248	25557989376	9518093312	19084015616	25472980992	31267999744	23873978368	35083997184	37163978752	11939009536	7462502400	34152044544	13409001472	28993005568	30018996224	21235001344	37677998080	29178966016	36708962304	39107997696	38682021888	By MS/MS	By MS/MS	By MS/MS	By MS/MS	By MS/MS	By MS/MS	By MS/MS	By MS/MS	By MS/MS	By MS/MS	By MS/MS	By MS/MS	By MS/MS	By MS/MS	By MS/MS	By MS/MS	By MS/MS	By MS/MS	By MS/MS	By MS/MS	By MS/MS	By MS/MS	By MS/MS
Q61753;F6ZSB7	D-3-phosphoglycerate dehydrogenase	Phgdh	112579895296	94442012672	94689058816	131319996416	180179992576	251709833216	86346014720	47706943488	44176039936	43293036544	48850948096	47438008320	53052067840	50425962496	113950040064	135519870976	106340065280	177510088704	54044008448	68623060992	72038948864	79730925568	77099999232	96186990592	By MS/MS	By MS/MS	By MS/MS	By MS/MS	By MS/MS	By MS/MS	By MS/MS	By MS/MS	By MS/MS	By MS/MS	By MS/MS	By MS/MS	By MS/MS	By MS/MS	By MS/MS	By MS/MS	By MS/MS	By MS/MS	By MS/MS	By MS/MS	By MS/MS	By MS/MS	By MS/MS
P51660	Peroxisomal multifunctional enzyme type 2;(3R)-hydroxyacyl-CoA dehydrogenase;Enoyl-CoA hydratase 2	Hsd17b4	274599673856	251880259584	273509810176	361779658752	212519911424	296319811584	264200192000	307899727872	264279851008	255559942144	219010170880	194789916672	48488943616	45229989888	70058991616	131619995648	116119920640	147440041984	99575013376	122469982208	142249918464	89048883200	90026893312	104640012288	By MS/MS	By MS/MS	By MS/MS	By MS/MS	By MS/MS	By MS/MS	By MS/MS	By MS/MS	By MS/MS	By MS/MS	By MS/MS	By MS/MS	By MS/MS	By MS/MS	By MS/MS	By MS/MS	By MS/MS	By MS/MS	By MS/MS	By MS/MS	By MS/MS	By MS/MS	By MS/MS
O35459;F7B227	Delta(3,5)-Delta(2,4)-dienoyl-CoA isomerase, mitochondrial	Ech1	137969827840	148069826560	167769915392	136719835136	96195125248	125580009472	136960090112	189049913344	131700064256	106659962880	74538942464	93713907712	29584969728	25296988160	49135947776	45730009088	58574983168	44071968768	62266064896	61930938368	66415013888	40768032768	36636041216	45111029760	By MS/MS	By MS/MS	By MS/MS	By MS/MS	By MS/MS	By MS/MS	By MS/MS	By MS/MS	By MS/MS	By MS/MS	By MS/MS	By MS/MS	By MS/MS	By MS/MS	By MS/MS	By MS/MS	By MS/MS	By MS/MS	By MS/MS	By MS/MS	By MS/MS	By MS/MS	By MS/MS
P03930;Q7JCZ0	ATP synthase protein 8	Mtatp8;mt-Atp8	25433004032	27076003840	30008997888	27244986368	21676015616	29703014400	20823982080	35902042112	29990039552	26374965248	27605970944	18709979136	3208199680	3867701504	6753107968	10880993280	8942606336	9461910528	4986794496	8460903936	7176394240	7664702976	8960998400	6676902400	By MS/MS	By MS/MS	By MS/MS	By MS/MS	By MS/MS	By MS/MS	By MS/MS	By MS/MS	By MS/MS	By MS/MS	By MS/MS	By MS/MS	By MS/MS	By MS/MS	By MS/MS	By MS/MS	By MS/MS	By MS/MS	By MS/MS	By MS/MS	By MS/MS	By MS/MS	By MS/MS
P99028;Q9D2Q7	Cytochrome b-c1 complex subunit 6, mitochondrial	Uqcrh	65111941120	88682094592	86314967040	79220064256	52373987328	45349023744	40122007552	84229898240	58965028864	32576032768	22712014848	36274954240	36808974336	37129994240	21864015872	15644007424	20121991168	14080005120	11388994560	12998016000	10514994176	8294197760	7846405632	8801503232	By MS/MS	By MS/MS	By MS/MS	By MS/MS	By MS/MS	By MS/MS	By MS/MS	By MS/MS	By MS/MS	By MS/MS	By MS/MS	By MS/MS	By MS/MS	By MS/MS	By MS/MS	By MS/MS	By MS/MS	By MS/MS	By MS/MS	By MS/MS	By MS/MS	By MS/MS	By MS/MS
Q9DAS9;A0A0N4SVT3;A0A0N4SW28	Guanine nucleotide-binding protein G(I)/G(S)/G(O) subunit gamma-12	Gng12	29737984000	32997965824	39988981760	38019960832	23165016064	32122017792	20210026496	33612990464	31509018624	25295984640	19291009024	24379983872	7504193536	6320903680	12013998080	12750002176	15548991488	9533105152	2361300224	8740092928	8410605568	8340094464	7791597568	10067009536	By MS/MS	By MS/MS	By MS/MS	By MS/MS	By MS/MS	By MS/MS	By MS/MS	By MS/MS	By MS/MS	By MS/MS	By MS/MS	By MS/MS	By MS/MS	By MS/MS	By MS/MS	By MS/MS	By MS/MS	By MS/MS	By MS/MS	By MS/MS	By MS/MS	By MS/MS	By MS/MS
P15626;D3YX76	Glutathione S-transferase Mu 2	Gstm2	39312035840	28148023296	35797012480	42739015680	49132052480	64014950400	43917950976	26977028096	27541010432	30375022592	33498003456	34293026816	30658973696	42329972736	59378073600	93575987200	84717944832	84515012608	56042971136	45596954624	55764041728	55557992448	57227010048	58315051008	By MS/MS	By MS/MS	By MS/MS	By MS/MS	By MS/MS	By MS/MS	By MS/MS	By MS/MS	By MS/MS	By MS/MS	By MS/MS	By MS/MS	By MS/MS	By MS/MS	By MS/MS	By MS/MS	By MS/MS	By MS/MS	By MS/MS	By MS/MS	By MS/MS	By MS/MS	By MS/MS
A2AQ53		Fbn1	75957936128	217269993472	240670048256	173520044032	106159980544	185080184832	112909901824	154760003584	506759806976	207890169856	131600162816	196929781760	539080654848	1181699276800	988599877632	743919517696	578360180736	690120032256	826180239360	509029384192	734300536832	772809359360	535749853184	592899801088	By MS/MS	By MS/MS	By MS/MS	By MS/MS	By MS/MS	By MS/MS	By MS/MS	By MS/MS	By MS/MS	By MS/MS	By MS/MS	By MS/MS	By MS/MS	By MS/MS	By MS/MS	By MS/MS	By MS/MS	By MS/MS	By MS/MS	By MS/MS	By MS/MS	By MS/MS	By MS/MS
Q8R2Y2;Q8R2Y2-2;F7ATH5	Cell surface glycoprotein MUC18	Mcam	175359934464	182520004608	203899731968	189279993856	141070024704	231090061312	101759991808	161130086400	119069941760	75741937664	74648993792	76688072704	95764963328	60112969728	100309925888	118869876736	102419996672	147539886080	101579882496	106209959936	119780122624	74003013632	74074079232	85291089920	By MS/MS	By MS/MS	By MS/MS	By MS/MS	By MS/MS	By MS/MS	By MS/MS	By MS/MS	By MS/MS	By MS/MS	By MS/MS	By MS/MS	By MS/MS	By MS/MS	By MS/MS	By MS/MS	By MS/MS	By MS/MS	By MS/MS	By MS/MS	By MS/MS	By MS/MS	By MS/MS
Q9CYH2;Q3U125;D3Z252;D3YYG8;D3Z398;D3Z0A8;D3YWL4;D3Z143	Redox-regulatory protein FAM213A	Fam213a	131749871616	133050081280	137500016640	165439995904	114149974016	121110061056	103370055680	153199837184	113480073216	109289873408	66238935040	79054962688	19797004288	26327027712	30679003136	20836978688	26325985280	36409004032	26309005312	45929959424	32973979648	31328993280	31931987968	31920001024	By MS/MS	By MS/MS	By MS/MS	By MS/MS	By MS/MS	By MS/MS	By MS/MS	By MS/MS	By MS/MS	By MS/MS	By MS/MS	By MS/MS	By MS/MS	By MS/MS	By MS/MS	By MS/MS	By MS/MS	By MS/MS	By MS/MS	By MS/MS	By MS/MS	By MS/MS	By MS/MS
Q9D1D4;Q9D1D4-2	Transmembrane emp24 domain-containing protein 10	Tmed10	75128987648	71923990528	78139924480	76485976064	46260015104	44495962112	47154003968	74421960704	58848051200	56198037504	37953970176	50689048576	20050980864	21170976768	22772027392	25488005120	23162015744	28130985984	21847025664	29570031616	28649996288	28050989056	28243005440	27870005248	By MS/MS	By MS/MS	By MS/MS	By MS/MS	By MS/MS	By MS/MS	By MS/MS	By MS/MS	By MS/MS	By MS/MS	By MS/MS	By MS/MS	By MS/MS	By MS/MS	By MS/MS	By MS/MS	By MS/MS	By MS/MS	By MS/MS	By MS/MS	By MS/MS	By MS/MS	By MS/MS
P20108	Thioredoxin-dependent peroxide reductase, mitochondrial	Prdx3	86804078592	104339963904	105269977088	105759891456	83208093696	131189850112	80858062848	91684962304	65137942528	93451116544	79683919872	76324962304	51704029184	69223915520	48722980864	50286956544	77789061120	54858039296	47730032640	32357982208	30146025472	33161967616	32000958464	32379035648	By MS/MS	By MS/MS	By MS/MS	By MS/MS	By MS/MS	By MS/MS	By MS/MS	By MS/MS	By MS/MS	By MS/MS	By MS/MS	By MS/MS	By MS/MS	By MS/MS	By MS/MS	By MS/MS	By MS/MS	By MS/MS	By MS/MS	By MS/MS	By MS/MS	By MS/MS	By MS/MS
Q9WTP7;F6RP11	GTP:AMP phosphotransferase AK3, mitochondrial	Ak3	94413045760	114470060032	113499881472	123279958016	94070915072	116180115456	62325035008	96481951744	69113077760	76149981184	58009014272	67114090496	36432982016	35541045248	42479996928	47704043520	55486058496	61839958016	39056949248	35595968512	47439011840	41829953536	34348019712	46251941888	By MS/MS	By MS/MS	By MS/MS	By MS/MS	By MS/MS	By MS/MS	By MS/MS	By MS/MS	By MS/MS	By MS/MS	By MS/MS	By MS/MS	By MS/MS	By MS/MS	By MS/MS	By MS/MS	By MS/MS	By MS/MS	By MS/MS	By MS/MS	By MS/MS	By MS/MS	By MS/MS
P54071;D6RIL6	Isocitrate dehydrogenase [NADP], mitochondrial	Idh2	186719961088	208000139264	197910118400	139199954944	110590148608	143569829888	150049931264	170350051328	121720037376	129270145024	99630055424	111260049408	52751048704	48453955584	66551078912	38858964992	43387006976	61639979008	48658993152	68961935360	62518972416	49753948160	55031943168	49005031424	By MS/MS	By MS/MS	By MS/MS	By MS/MS	By MS/MS	By MS/MS	By MS/MS	By MS/MS	By MS/MS	By MS/MS	By MS/MS	By MS/MS	By MS/MS	By MS/MS	By MS/MS	By MS/MS	By MS/MS	By MS/MS	By MS/MS	By MS/MS	By MS/MS	By MS/MS	By MS/MS
P12787	Cytochrome c oxidase subunit 5A, mitochondrial	Cox5a	57896996864	65925992448	77585080320	66902007808	46126022656	63185055744	45840056320	83181912064	60099936256	72239996928	49421959168	44326039552	29699008512	43391021056	31568977920	35668045824	36734013440	29787013120	34705981440	29427994624	27171964928	20230983680	20005015552	23684974592	By MS/MS	By MS/MS	By MS/MS	By MS/MS	By MS/MS	By MS/MS	By MS/MS	By MS/MS	By MS/MS	By MS/MS	By MS/MS	By MS/MS	By MS/MS	By MS/MS	By MS/MS	By MS/MS	By MS/MS	By MS/MS	By MS/MS	By MS/MS	By MS/MS	By MS/MS	By MS/MS
P26443	Glutamate dehydrogenase 1, mitochondrial	Glud1	183549886464	197859885056	205909786624	198250020864	144619880448	164519985152	149410152448	223899975680	175610036224	161079820288	135229931520	149770092544	60338941952	86077939712	97542889472	102620053504	102419996672	89576931328	80480944128	106910130176	110710104064	103270072320	88010956800	87123935232	By MS/MS	By MS/MS	By MS/MS	By MS/MS	By MS/MS	By MS/MS	By MS/MS	By MS/MS	By MS/MS	By MS/MS	By MS/MS	By MS/MS	By MS/MS	By MS/MS	By MS/MS	By MS/MS	By MS/MS	By MS/MS	By MS/MS	By MS/MS	By MS/MS	By MS/MS	By MS/MS
A3KGU7;A3KGU9		Sptan1	405910388736	376010145792	369269768192	351109578752	452950360064	374590078976	447150391296	429629571072	437430059008	313859932160	320340164608	335619686400	571850293248	482559655936	579600252928	655459418112	479879954432	650820714496	715579719680	580640243712	656859529216	458960240640	428410109952	469429518336	By MS/MS	By MS/MS	By MS/MS	By MS/MS	By MS/MS	By MS/MS	By MS/MS	By MS/MS	By MS/MS	By MS/MS	By MS/MS	By MS/MS	By MS/MS	By MS/MS	By MS/MS	By MS/MS	By MS/MS	By MS/MS	By MS/MS	By MS/MS	By MS/MS	By MS/MS	By MS/MS
P03953;P03953-2	Complement factor D	Cfd	22265989120	33600995328	42219982848	22841016320	18413979648	30108983296	5166105088	6720599040	6160405504	3216200704	2965800704	3382702080	83925999616	112270139392	83837943808	70819069952	114559991808	63112921088	25394970624	20177987584	21031989248	11002998784	14279012352	13843008512	By MS/MS	By MS/MS	By MS/MS	By MS/MS	By MS/MS	By MS/MS	By MS/MS	By MS/MS	By MS/MS	By MS/MS	By MS/MS	By MS/MS	By MS/MS	By MS/MS	By MS/MS	By MS/MS	By MS/MS	By MS/MS	By MS/MS	By MS/MS	By MS/MS	By MS/MS	By MS/MS
O35887;Q3TUF3;G3UWR0;G3V004;G3UY49;G3UWV3;G3UXA8;G3UXA3	Calumenin	Calu	92055896064	76143943680	96111984640	87273103360	44900044800	53829943296	80790953984	134670065664	103030054912	80178053120	52672995328	80980017152	62719979520	33445961728	54042009600	40124022784	41135976448	46821036032	57895923712	47031971840	49758945280	49171042304	40704053248	46435995648	By MS/MS	By MS/MS	By MS/MS	By MS/MS	By MS/MS	By MS/MS	By MS/MS	By MS/MS	By MS/MS	By MS/MS	By MS/MS	By MS/MS	By MS/MS	By MS/MS	By MS/MS	By MS/MS	By MS/MS	By MS/MS	By MS/MS	By MS/MS	By MS/MS	By MS/MS	By MS/MS
Q9D051	Pyruvate dehydrogenase E1 component subunit beta, mitochondrial	Pdhb	116680073216	148159905792	153280069632	108459917312	95485059072	110340120576	76790956032	111530147840	78991024128	80749092864	59717070848	59568037888	55390044160	72152940544	55627964416	92767928320	79381938176	69396914176	49926057984	55128064000	54088040448	44219043840	42513031168	54173061120	By MS/MS	By MS/MS	By MS/MS	By MS/MS	By MS/MS	By MS/MS	By MS/MS	By MS/MS	By MS/MS	By MS/MS	By MS/MS	By MS/MS	By MS/MS	By MS/MS	By MS/MS	By MS/MS	By MS/MS	By MS/MS	By MS/MS	By MS/MS	By MS/MS	By MS/MS	By MS/MS
P40936	Indolethylamine N-methyltransferase	Inmt	2008000384	2669299712	4406305792	10140987392	14516985856	32026015744	4618198016	2603899392	2964201472	23405010944	40140046336	35186003968	34912985088	42151047168	47552036864	62617075712	58587066368	53427933184	20776022016	15713987584	14070998016	36338987008	42527985664	42610040832	By MS/MS	By MS/MS	By MS/MS	By MS/MS	By MS/MS	By MS/MS	By MS/MS	By MS/MS	By MS/MS	By MS/MS	By MS/MS	By MS/MS	By MS/MS	By MS/MS	By MS/MS	By MS/MS	By MS/MS	By MS/MS	By MS/MS	By MS/MS	By MS/MS	By MS/MS	By MS/MS
P57780;Q3ULT2;E9Q2W9;D3Z0L8;D3Z761	Alpha-actinin-4	Actn4	119470145536	104389910528	109869940736	104679866368	135820124160	112719888384	195570237440	151009968128	200730214400	162409889792	160220069888	184179965952	159220006912	148869890048	184939773952	195939811328	161309982720	193510113280	241179688960	217810108416	233529901056	211839942656	171329847296	219259895808	By MS/MS	By MS/MS	By MS/MS	By MS/MS	By MS/MS	By MS/MS	By MS/MS	By MS/MS	By MS/MS	By MS/MS	By MS/MS	By MS/MS	By MS/MS	By MS/MS	By MS/MS	By MS/MS	By MS/MS	By MS/MS	By MS/MS	By MS/MS	By MS/MS	By MS/MS	By MS/MS
P10493	Nidogen-1	Nid1	65928953856	72351055872	65619038208	76461907968	59623981056	66754985984	123309948928	117079982080	96668876800	139959861248	118190088192	120040112128	228009771008	157280157696	198279905280	212079820800	187400060928	229849956352	272510025728	206770192384	211920060416	161190166528	134460137472	182249947136	By MS/MS	By MS/MS	By MS/MS	By MS/MS	By MS/MS	By MS/MS	By MS/MS	By MS/MS	By MS/MS	By MS/MS	By MS/MS	By MS/MS	By MS/MS	By MS/MS	By MS/MS	By MS/MS	By MS/MS	By MS/MS	By MS/MS	By MS/MS	By MS/MS	By MS/MS	By MS/MS
Q9D1G1;Q0PD66	Ras-related protein Rab-1B	Rab1b	89562955776	81984004096	85578891264	111659974656	86064054272	111559933952	77416022016	78824947712	55513939968	63814008832	65836974080	48822022144	61600059392	34988023808	59113017344	71732920320	51734933504	56756994048	41720045568	48994017280	42875973632	46429978624	44349018112	37201043456	By MS/MS	By MS/MS	By MS/MS	By MS/MS	By MS/MS	By MS/MS	By MS/MS	By MS/MS	By MS/MS	By MS/MS	By MS/MS	By MS/MS	By MS/MS	By MS/MS	By MS/MS	By MS/MS	By MS/MS	By MS/MS	By MS/MS	By MS/MS	By MS/MS	By MS/MS	By MS/MS
P56379	6.8 kDa mitochondrial proteolipid	Mp68	14596003840	24719017984	19918979072	20557983744	12394001408	16899004416	17306984448	22060003328	17647980544	19044997120	8177908736	4112798720	2538000128	3395898368	2554900480	2259500288	3325799168	1862099328	3010098432	3895798784	3084098048	2921200896	3319899392	3089599488	By MS/MS	By MS/MS	By MS/MS	By MS/MS	By MS/MS	By MS/MS	By MS/MS	By MS/MS	By MS/MS	By MS/MS	By MS/MS	By MS/MS	By MS/MS	By MS/MS	By MS/MS	By MS/MS	By MS/MS	By MS/MS	By MS/MS	By MS/MS	By MS/MS	By MS/MS	By MS/MS
P54310-2;P54310;E9Q4M2	Hormone-sensitive lipase	Lipe	211660210176	186020200448	191210127360	184449957888	197100126208	251930214400	125719879680	133739986944	95543902208	80161947648	73129050112	69458968576	102620053504	106450059264	134550118400	101310038016	142240137216	117619884032	125400162304	148670070784	125079937024	75261009920	109419986944	94579957760	By MS/MS	By MS/MS	By MS/MS	By MS/MS	By MS/MS	By MS/MS	By MS/MS	By MS/MS	By MS/MS	By MS/MS	By MS/MS	By MS/MS	By MS/MS	By MS/MS	By MS/MS	By MS/MS	By MS/MS	By MS/MS	By MS/MS	By MS/MS	By MS/MS	By MS/MS	By MS/MS
Q00612;Q790Y8;A3KG36	Glucose-6-phosphate 1-dehydrogenase X;Glucose-6-phosphate 1-dehydrogenase	G6pdx	87499087872	80053075968	102480134144	132989935616	136880078848	158260084736	123570085888	86513991680	55606935552	88105025536	61457055744	81215037440	69347024896	51679014912	71702962176	138909859840	109680107520	148990001152	87970938880	91660959744	122630062080	111260049408	88031903744	130689900544	By MS/MS	By MS/MS	By MS/MS	By MS/MS	By MS/MS	By MS/MS	By MS/MS	By MS/MS	By MS/MS	By MS/MS	By MS/MS	By MS/MS	By MS/MS	By MS/MS	By MS/MS	By MS/MS	By MS/MS	By MS/MS	By MS/MS	By MS/MS	By MS/MS	By MS/MS	By MS/MS
O88569;O88569-2;O88569-3;A0A0N4SUM2	Heterogeneous nuclear ribonucleoproteins A2/B1	Hnrnpa2b1	51407937536	51093950464	42629988352	34000041984	49136988160	32187996160	40194002944	41260052480	50981941248	46888062976	65105051648	47414059008	73690005504	52339933184	85152956416	81583079424	96196902912	51656065024	81865080832	72491999232	80575905792	89172115456	85534097408	71414038528	By MS/MS	By MS/MS	By MS/MS	By MS/MS	By MS/MS	By MS/MS	By MS/MS	By MS/MS	By MS/MS	By MS/MS	By MS/MS	By MS/MS	By MS/MS	By MS/MS	By MS/MS	By MS/MS	By MS/MS	By MS/MS	By MS/MS	By MS/MS	By MS/MS	By MS/MS	By MS/MS
Q61598;Q61598-2	Rab GDP dissociation inhibitor beta	Gdi2	76580077568	62821056512	64593043456	70385033216	87518060544	94039080960	101120016384	53307985920	66865926144	72919932928	77566009344	80076996608	87490985984	83853910016	97531027456	102280085504	87259955200	112360120320	104539906048	103210016768	109189931008	120320073728	110439948288	115710132224	By MS/MS	By MS/MS	By MS/MS	By MS/MS	By MS/MS	By MS/MS	By MS/MS	By MS/MS	By MS/MS	By MS/MS	By MS/MS	By MS/MS	By MS/MS	By MS/MS	By MS/MS	By MS/MS	By MS/MS	By MS/MS	By MS/MS	By MS/MS	By MS/MS	By MS/MS	By MS/MS
Q91WU0	Carboxylic ester hydrolase	Ces1f	214210150400	247970168832	215189995520	92904906752	97439006720	131649929216	195130146816	191449923584	191559811072	114039857152	66506924032	85719072768	111230042112	95530008576	95746981888	69092065280	100019912704	56034967552	84395991040	81172103168	79583068160	20758999040	36613959680	34391007232	By MS/MS	By MS/MS	By MS/MS	By MS/MS	By MS/MS	By MS/MS	By MS/MS	By MS/MS	By MS/MS	By MS/MS	By MS/MS	By MS/MS	By MS/MS	By MS/MS	By MS/MS	By MS/MS	By MS/MS	By MS/MS	By MS/MS	By MS/MS	By MS/MS	By MS/MS	By MS/MS
P21614;A0A0G2JGM6	Vitamin D-binding protein	Gc	2899400192	3218501888	2461999872	3800900864	1441000064	2824401408	9979102208	8779097088	6150997504	3903599360	3562600960	5564304384	141900169216	222170284032	96009879552	157000105984	126679900160	112270139392	129270145024	82707095552	100420059136	95036956672	93247979520	95797125120	By MS/MS	By MS/MS	By MS/MS	By MS/MS	By MS/MS	By MS/MS	By MS/MS	By MS/MS	By MS/MS	By MS/MS	By MS/MS	By MS/MS	By MS/MS	By MS/MS	By MS/MS	By MS/MS	By MS/MS	By MS/MS	By MS/MS	By MS/MS	By MS/MS	By MS/MS	By MS/MS
Q91WS0	CDGSH iron-sulfur domain-containing protein 1	Cisd1	30725033984	43558047744	45715984384	43403988992	27654993920	35354992640	26600976384	44148015104	32275009536	26912978944	16879979520	22067996672	5789401600	11427002368	13431996416	16158982144	16563982336	11501998080	12390986752	11702009856	11642013696	8764601344	7487504896	9766794240	By MS/MS	By MS/MS	By MS/MS	By MS/MS	By MS/MS	By MS/MS	By MS/MS	By MS/MS	By MS/MS	By MS/MS	By MS/MS	By MS/MS	By MS/MS	By MS/MS	By MS/MS	By MS/MS	By MS/MS	By MS/MS	By MS/MS	By MS/MS	By MS/MS	By MS/MS	By MS/MS
Q9D7N9	Adipocyte plasma membrane-associated protein	Apmap	143709978624	145279860736	178679824384	189219946496	90145038336	145430134784	125829955584	159369953280	127169888256	132879917056	106630070272	84904075264	47869063168	38908006400	40025055232	40616001536	36098990080	30259027968	67047043072	53773037568	44631941120	29685035008	31414018048	30544963584	By MS/MS	By MS/MS	By MS/MS	By MS/MS	By MS/MS	By MS/MS	By MS/MS	By MS/MS	By MS/MS	By MS/MS	By MS/MS	By MS/MS	By MS/MS	By MS/MS	By MS/MS	By MS/MS	By MS/MS	By MS/MS	By MS/MS	By MS/MS	By MS/MS	By MS/MS	By MS/MS
P22599	Alpha-1-antitrypsin 1-2	Serpina1b	3224102144	1849899264	2073201280	3430100992	1217499776	1752799744	4232600320	7765599744	4217300992	3295397888	2374799872	3475598848	177540136960	157719937024	96851042304	86082035712	62844981248	76548898816	66425024512	47401021440	52252954624	44905029632	41712984064	63727001600	By MS/MS	By MS/MS	By MS/MS	By MS/MS	By MS/MS	By MS/MS	By MS/MS	By MS/MS	By MS/MS	By MS/MS	By MS/MS	By MS/MS	By MS/MS	By MS/MS	By MS/MS	By MS/MS	By MS/MS	By MS/MS	By MS/MS	By MS/MS	By MS/MS	By MS/MS	By MS/MS
Q9D819;Q4FK49	Inorganic pyrophosphatase	Ppa1	69231050752	56726986752	44250038272	40328986624	61389004800	74967064576	54597996544	30284961792	27598964736	25623015424	28235016192	25717022720	50160001024	84849090560	75388084224	87724023808	97154981888	76356042752	57171050496	61364011008	66094075904	50533011456	50193035264	48896954368	By MS/MS	By MS/MS	By MS/MS	By MS/MS	By MS/MS	By MS/MS	By MS/MS	By MS/MS	By MS/MS	By MS/MS	By MS/MS	By MS/MS	By MS/MS	By MS/MS	By MS/MS	By MS/MS	By MS/MS	By MS/MS	By MS/MS	By MS/MS	By MS/MS	By MS/MS	By MS/MS
Q9DBS1	Transmembrane protein 43	Tmem43	117679923200	122100080640	154829996032	152959811584	94104002560	134560079872	65314029568	85250056192	79555084288	87163101184	78206074880	73711058944	44607045632	24379983872	43430969344	56627929088	38909960192	65564925952	39673970688	37388009472	43532029952	36579028992	32986974208	39803949056	By MS/MS	By MS/MS	By MS/MS	By MS/MS	By MS/MS	By MS/MS	By MS/MS	By MS/MS	By MS/MS	By MS/MS	By MS/MS	By MS/MS	By MS/MS	By MS/MS	By MS/MS	By MS/MS	By MS/MS	By MS/MS	By MS/MS	By MS/MS	By MS/MS	By MS/MS	By MS/MS
Q61646;Q3UBS3	Haptoglobin;Haptoglobin alpha chain;Haptoglobin beta chain	Hp	20691978240	14354990080	22119989248	33117978624	9320693760	13579015168	19089010688	27320010752	18422016000	24542003200	16462987264	19657005056	101340037120	237519831040	57872048128	83052904448	171999805440	47503028224	77194035200	66168913920	62644068352	66032934912	77427081216	67995049984	By MS/MS	By MS/MS	By MS/MS	By MS/MS	By MS/MS	By MS/MS	By MS/MS	By MS/MS	By MS/MS	By MS/MS	By MS/MS	By MS/MS	By MS/MS	By MS/MS	By MS/MS	By MS/MS	By MS/MS	By MS/MS	By MS/MS	By MS/MS	By MS/MS	By MS/MS	By MS/MS
Q9DCT8;Q4FJU3;A0A0G2JF37	Cysteine-rich protein 2	Crip2	7871091712	11106003968	14379986944	12624003072	23108976640	10459009024	20917022720	22251980800	33032011776	18768992256	26102999040	22174978048	2737200128	23081009152	42753028096	40493006848	39524032512	47917944832	36600020992	36728963072	39256981504	31144970240	33741039616	33183019008	By MS/MS	By MS/MS	By MS/MS	By MS/MS	By MS/MS	By MS/MS	By MS/MS	By MS/MS	By MS/MS	By MS/MS	By MS/MS	By MS/MS	By MS/MS	By MS/MS	By MS/MS	By MS/MS	By MS/MS	By MS/MS	By MS/MS	By MS/MS	By MS/MS	By MS/MS	By MS/MS
P45376;Q3UDY1;D3YVJ7	Aldose reductase	Akr1b1;Akr1b3	66762932224	43392057344	44554002432	55408062464	61573025792	86757040128	73253101568	38515970048	42092015616	60860018688	55425056768	53004955648	54724026368	54348959744	67849936896	84625932288	58616041472	66214068224	78902099968	54715056128	65641943040	68710936576	66330075136	72094965760	By MS/MS	By MS/MS	By MS/MS	By MS/MS	By MS/MS	By MS/MS	By MS/MS	By MS/MS	By MS/MS	By MS/MS	By MS/MS	By MS/MS	By MS/MS	By MS/MS	By MS/MS	By MS/MS	By MS/MS	By MS/MS	By MS/MS	By MS/MS	By MS/MS	By MS/MS	By MS/MS
P70349;B0R1E3	Histidine triad nucleotide-binding protein 1	Hint1	9250694144	7297905664	8833607680	6634191872	12198988800	12293995520	9800190976	7686703616	10235001856	14603995136	11317997568	11946999808	24910016512	28414988288	25515988992	25352032256	30921041920	24791019520	23898990592	18644985856	19260989440	18881986560	19447009280	16637021184	By MS/MS	By MS/MS	By MS/MS	By MS/MS	By MS/MS	By MS/MS	By MS/MS	By MS/MS	By MS/MS	By MS/MS	By MS/MS	By MS/MS	By MS/MS	By MS/MS	By MS/MS	By MS/MS	By MS/MS	By MS/MS	By MS/MS	By MS/MS	By MS/MS	By MS/MS	By MS/MS
Q9CQ69;I7HPX6	Cytochrome b-c1 complex subunit 8	Uqcrq	39867043840	52833964032	42507972608	38485020672	28535984128	35468009472	24375988224	42416021504	32882995200	29193011200	26086991872	23665004544	6268392448	4744196096	6640597504	12307005440	12268990464	9313796096	5152994816	8777588736	11521996800	9017209856	8521501696	7803493888	By MS/MS	By MS/MS	By MS/MS	By MS/MS	By MS/MS	By MS/MS	By MS/MS	By MS/MS	By MS/MS	By MS/MS	By MS/MS	By MS/MS	By MS/MS	By MS/MS	By MS/MS	By MS/MS	By MS/MS	By MS/MS	By MS/MS	By MS/MS	By MS/MS	By MS/MS	By MS/MS
Q93092	Transaldolase	Taldo1	55597965312	49942032384	47734956032	44094001152	56931950592	71648944128	65106087936	36675002368	35882967040	43334955008	41251979264	43532029952	40864952320	59647004672	44572028928	59262005248	85596094464	61644050432	44001988608	50246021120	60123938816	52008009728	47820988416	56130023424	By MS/MS	By MS/MS	By MS/MS	By MS/MS	By MS/MS	By MS/MS	By MS/MS	By MS/MS	By MS/MS	By MS/MS	By MS/MS	By MS/MS	By MS/MS	By MS/MS	By MS/MS	By MS/MS	By MS/MS	By MS/MS	By MS/MS	By MS/MS	By MS/MS	By MS/MS	By MS/MS
P07310;A2RTA0	Creatine kinase M-type	Ckm	3819301888	2063300096	2911800320	2420300032	4571701760	4335897088	26759000064	2566200320	3736602368	4606197760	4658203136	7459109376	142030045184	270499905536	365079592960	122469982208	19183022080	4941105152	82454020096	64738041856	69257052160	7573102592	6487607296	4898294784	By MS/MS	By MS/MS	By MS/MS	By MS/MS	By MS/MS	By MS/MS	By MS/MS	By MS/MS	By MS/MS	By MS/MS	By MS/MS	By MS/MS	By MS/MS	By MS/MS	By MS/MS	By MS/MS	By MS/MS	By MS/MS	By MS/MS	By MS/MS	By MS/MS	By MS/MS	By MS/MS
P37040;Q05DV1;E9Q997;E9PVT9;F6R7H8	NADPH--cytochrome P450 reductase	Por	134899941376	161699872768	152370053120	151630135296	125030006784	157020045312	75496996864	96370024448	62804946944	81029922816	73813057536	69113995264	104990048256	68596027392	109999874048	133429862400	120940134400	109549969408	73306963968	75353006080	75744935936	62548070400	56490041344	57071968256	By MS/MS	By MS/MS	By MS/MS	By MS/MS	By MS/MS	By MS/MS	By MS/MS	By MS/MS	By MS/MS	By MS/MS	By MS/MS	By MS/MS	By MS/MS	By MS/MS	By MS/MS	By MS/MS	By MS/MS	By MS/MS	By MS/MS	By MS/MS	By MS/MS	By MS/MS	By MS/MS
Q9WUM5;A0A0N4SVU4	Succinyl-CoA ligase [ADP/GDP-forming] subunit alpha, mitochondrial	Suclg1	50691997696	61114970112	58323070976	54966063104	51381981184	60064034816	53220950016	64154066944	46833045504	48442937344	40867975168	38146035712	11237008384	20248002560	20534026240	29388025856	30802960384	26808997888	19027984384	24952008704	28301015040	19092998144	21544022016	19637004288	By MS/MS	By MS/MS	By MS/MS	By MS/MS	By MS/MS	By MS/MS	By MS/MS	By MS/MS	By MS/MS	By MS/MS	By MS/MS	By MS/MS	By MS/MS	By MS/MS	By MS/MS	By MS/MS	By MS/MS	By MS/MS	By MS/MS	By MS/MS	By MS/MS	By MS/MS	By MS/MS
Q5NCU4;Q5NCU5;P07214;Q5NCU3	SPARC	Sparc	59727015936	52320976896	49154011136	62265077760	28612974592	31947020288	63991934976	85057093632	66946953216	52481978368	35927019520	47658024960	28913997824	23228006400	30901016576	20200996864	12449015808	22153000960	47587004416	35204988928	36243984384	31007008768	19945015296	29550022656	By MS/MS	By MS/MS	By MS/MS	By MS/MS	By MS/MS	By MS/MS	By MS/MS	By MS/MS	By MS/MS	By MS/MS	By MS/MS	By MS/MS	By MS/MS	By MS/MS	By MS/MS	By MS/MS	By MS/MS	By MS/MS	By MS/MS	By MS/MS	By MS/MS	By MS/MS	By MS/MS
Q9QUI0;Q4VAE6;A0A0A6YXF6;Q9CR99;A0A0A6YWJ1	Transforming protein RhoA	Rhoa	25151989760	29509029888	32626978816	32177018880	31518017536	32179996672	26590007296	32613007360	29987977216	21676015616	23671011328	30640982016	18768992256	14772003840	25674014720	16066998272	17900021760	25544003584	16068995072	19086991360	17629976576	23397027840	23679025152	22226989056	By MS/MS	By MS/MS	By MS/MS	By MS/MS	By MS/MS	By MS/MS	By MS/MS	By MS/MS	By MS/MS	By MS/MS	By MS/MS	By MS/MS	By MS/MS	By MS/MS	By MS/MS	By MS/MS	By MS/MS	By MS/MS	By MS/MS	By MS/MS	By MS/MS	By MS/MS	By MS/MS
Q9D0M3;Q9D0M3-2	Cytochrome c1, heme protein, mitochondrial	Cyc1	74947043328	86745112576	85549031424	67382054912	44114059264	53397991424	44109041664	80086097920	64837058560	44931989504	35724017664	37274988544	17633986560	24210008064	25246003200	30919979008	33384996864	26508994560	18064009216	24807018496	26480971776	21297022976	20397010944	22034993152	By MS/MS	By MS/MS	By MS/MS	By MS/MS	By MS/MS	By MS/MS	By MS/MS	By MS/MS	By MS/MS	By MS/MS	By MS/MS	By MS/MS	By MS/MS	By MS/MS	By MS/MS	By MS/MS	By MS/MS	By MS/MS	By MS/MS	By MS/MS	By MS/MS	By MS/MS	By MS/MS
Q8JZU2;F6VVY4	Tricarboxylate transport protein, mitochondrial	Slc25a1	116090134528	125159997440	124110045184	71535935488	70736912384	63432970240	113269932032	143389999104	102540042240	71187046400	60475027456	64668921856	15303001088	43625017344	12269996032	17246001152	30487996416	11544013824	34626969600	25496971264	29608994816	15538018304	15301989376	15851996160	By MS/MS	By MS/MS	By MS/MS	By MS/MS	By MS/MS	By MS/MS	By MS/MS	By MS/MS	By MS/MS	By MS/MS	By MS/MS	By MS/MS	By MS/MS	By MS/MS	By MS/MS	By MS/MS	By MS/MS	By MS/MS	By MS/MS	By MS/MS	By MS/MS	By MS/MS	By MS/MS
P08752;A0A0A6YWA9;P20612;P50149;Q3V3I2;A2AE32;B2RVZ3;A2AE33;A0A0A6YXN0;A0A0A6YXC2;A2AE31;F6QPU5	Guanine nucleotide-binding protein G(i) subunit alpha-2	Gnai2	54800048128	61020024832	69998993408	85819998208	54914928640	79667912704	49287020544	70649995264	67454963712	72274960384	67492966400	57524969472	45623001088	37585956864	49638969344	67309932544	44343975936	61701943296	41642016768	37660966912	46428999680	44485021696	42592018432	49193017344	By MS/MS	By MS/MS	By MS/MS	By MS/MS	By MS/MS	By MS/MS	By MS/MS	By MS/MS	By MS/MS	By MS/MS	By MS/MS	By MS/MS	By MS/MS	By MS/MS	By MS/MS	By MS/MS	By MS/MS	By MS/MS	By MS/MS	By MS/MS	By MS/MS	By MS/MS	By MS/MS
P97807-2;P97807;H3BKG7	Fumarate hydratase, mitochondrial	Fh	128040058880	144849879040	138130079744	116689944576	105110044672	139689967616	111549906944	130129911808	90365075456	112590012416	94025900032	86436020224	36829028352	38757990400	57373974528	58475016192	64540975104	71970979840	49654063104	70316957696	72896995328	46140051456	53674029056	49407062016	By MS/MS	By MS/MS	By MS/MS	By MS/MS	By MS/MS	By MS/MS	By MS/MS	By MS/MS	By MS/MS	By MS/MS	By MS/MS	By MS/MS	By MS/MS	By MS/MS	By MS/MS	By MS/MS	By MS/MS	By MS/MS	By MS/MS	By MS/MS	By MS/MS	By MS/MS	By MS/MS
P35486;Q3UFJ3	Pyruvate dehydrogenase E1 component subunit alpha, somatic form, mitochondrial;Pyruvate dehydrogenase E1 component subunit alpha	Pdha1	114629984256	139680006144	138559897600	104180072448	84942020608	123699863552	75478032384	103400128512	80249110528	72604983296	52463939584	58751967232	25724979200	60296036352	47848939520	61674049536	73311035392	55683002368	53145010176	40722030592	42194980864	36879020032	31577995264	39208951808	By MS/MS	By MS/MS	By MS/MS	By MS/MS	By MS/MS	By MS/MS	By MS/MS	By MS/MS	By MS/MS	By MS/MS	By MS/MS	By MS/MS	By MS/MS	By MS/MS	By MS/MS	By MS/MS	By MS/MS	By MS/MS	By MS/MS	By MS/MS	By MS/MS	By MS/MS	By MS/MS
P24369;Q9DCY1	Peptidyl-prolyl cis-trans isomerase B;Peptidyl-prolyl cis-trans isomerase	Ppib	62900006912	58424012800	67795062784	76407947264	52593946624	61653016576	47860961280	85666054144	59747078144	63802032128	45412982784	56593051648	13654985728	25996032000	33091981312	20813027328	20557006848	23707029504	26207012864	35373039616	27887034368	32132976640	38612025344	30595969024	By MS/MS	By MS/MS	By MS/MS	By MS/MS	By MS/MS	By MS/MS	By MS/MS	By MS/MS	By MS/MS	By MS/MS	By MS/MS	By MS/MS	By MS/MS	By MS/MS	By MS/MS	By MS/MS	By MS/MS	By MS/MS	By MS/MS	By MS/MS	By MS/MS	By MS/MS	By MS/MS
P01645;P01644;P01648;P04946;A0A075B5L0;P01649	Ig kappa chain V-V region HP 93G7;Ig kappa chain V-V region HP R16.7;Ig kappa chain V-V region HP 91A3		3418601728	1185299712	940579904	5445706240	467570176	624689920	893810368	1419699840	1187100160	1029999680	1296400128	1166299648	21077975040	91025997824	7490494976	13173995520	60085002240	5314902016	11423014912	25816014848	6712500736	6792704000	27181019136	4188700928	By MS/MS	By MS/MS	By MS/MS	By MS/MS	By MS/MS	By MS/MS	By MS/MS	By MS/MS	By MS/MS	By MS/MS	By MS/MS	By MS/MS	By MS/MS	By MS/MS	By MS/MS	By MS/MS	By MS/MS	By MS/MS	By MS/MS	By MS/MS	By MS/MS	By MS/MS	By MS/MS
P17563;Q63836;A0A0R4J135;G3UYY2;D6RHN2;G3UWK0;G3UZT2	Selenium-binding protein 1;Selenium-binding protein 2	Selenbp1;Selenbp2	119389937664	79299067904	74106986496	77134053376	105209864192	152050089984	87950942208	45355020288	41134997504	43610025984	52668956672	46745948160	111510093824	101209899008	151270129664	163199827968	141669974016	142539833344	97896103936	88450015232	88425930752	55941996544	71120068608	62058962944	By MS/MS	By MS/MS	By MS/MS	By MS/MS	By MS/MS	By MS/MS	By MS/MS	By MS/MS	By MS/MS	By MS/MS	By MS/MS	By MS/MS	By MS/MS	By MS/MS	By MS/MS	By MS/MS	By MS/MS	By MS/MS	By MS/MS	By MS/MS	By MS/MS	By MS/MS	By MS/MS
Q62087;H3BL07;D6RJ12	Serum paraoxonase/lactonase 3	Pon3	72610930688	80185057280	95709020160	105320087552	61241954304	88590925824	44601032704	62063067136	49193017344	55810949120	61853040640	44785029120	23568025600	23363026944	30976032768	25998024704	29497016320	33879967744	28663027712	28939008000	24992022528	21399984128	25245001728	24218972160	By MS/MS	By MS/MS	By MS/MS	By MS/MS	By MS/MS	By MS/MS	By MS/MS	By MS/MS	By MS/MS	By MS/MS	By MS/MS	By MS/MS	By MS/MS	By MS/MS	By MS/MS	By MS/MS	By MS/MS	By MS/MS	By MS/MS	By MS/MS	By MS/MS	By MS/MS	By MS/MS
Q9CR21;F6ZFT1;F8WJ64;Q569N0	Acyl carrier protein, mitochondrial;Acyl carrier protein	Ndufab1	26442979328	34587987968	36819001344	35950964736	27265021952	38645014528	31962988544	37197008896	35862953984	31289999360	26730006528	27950002176	26808997888	12624003072	14125983744	12253007872	16526009344	10983988224	14539996160	11658987520	10546988032	9382808576	8088704000	7888593408	By MS/MS	By MS/MS	By MS/MS	By MS/MS	By MS/MS	By MS/MS	By MS/MS	By MS/MS	By MS/MS	By MS/MS	By MS/MS	By MS/MS	By MS/MS	By MS/MS	By MS/MS	By MS/MS	By MS/MS	By MS/MS	By MS/MS	By MS/MS	By MS/MS	By MS/MS	By MS/MS
P09602;E9Q2Z4;Q5BL14;Q5XK38;A3KGL9;B7ZCQ3;F6W687;J3QM43;A0A087WR34	Non-histone chromosomal protein HMG-17	Hmgn2;Gm16494;Gm6594;Gm20379	3810001920	5971604480	7784698880	2933500160	5047699456	3107998208	1159800064	5488393728	8420707840	6853194752	6510807040	7200590848	2845498880	12328012800	13911993344	4808402432	8148596224	2383600896	5227306496	9009298432	7775092224	8282209792	14065009664	9110509568	By MS/MS	By MS/MS	By MS/MS	By MS/MS	By MS/MS	By MS/MS	By MS/MS	By MS/MS	By MS/MS	By MS/MS	By MS/MS	By MS/MS	By MS/MS	By MS/MS	By MS/MS	By MS/MS	By MS/MS	By MS/MS	By MS/MS	By MS/MS	By MS/MS	By MS/MS	By MS/MS
Q9R0H0-2;A2A848	Peroxisomal acyl-coenzyme A oxidase 1	Acox1	259359883264	271610085376	302389919744	292969775104	178879791104	243539869696	130630131712	190630084608	147799932928	142990180352	93985882112	105000042496	76176973824	96913039360	68113993728	88772886528	121190146048	79734087680	53076058112	46317047808	58533953536	28764993536	31834025984	34205997056	By MS/MS	By MS/MS	By MS/MS	By MS/MS	By MS/MS	By MS/MS	By MS/MS	By MS/MS	By MS/MS	By MS/MS	By MS/MS	By MS/MS	By MS/MS	By MS/MS	By MS/MS	By MS/MS	By MS/MS	By MS/MS	By MS/MS	By MS/MS	By MS/MS	By MS/MS	By MS/MS
Q9ESU7	Amino acid transporter	Slc1a5	137169928192	155839971328	182649864192	183360225280	119660150784	173389791232	68534026240	114730049536	88515993600	61839958016	47808978944	53503000576	60014981120	37815033856	54240997376	74001055744	89635921920	71086981120	34429038592	46152986624	47491977216	33400006656	34448982016	30687035392	By MS/MS	By MS/MS	By MS/MS	By MS/MS	By MS/MS	By MS/MS	By MS/MS	By MS/MS	By MS/MS	By MS/MS	By MS/MS	By MS/MS	By MS/MS	By MS/MS	By MS/MS	By MS/MS	By MS/MS	By MS/MS	By MS/MS	By MS/MS	By MS/MS	By MS/MS	By MS/MS
P47754;Q5DQJ3;D6RCW7;A0A0N4SVM0	F-actin-capping protein subunit alpha-2	Capza2	29829967872	24278986752	24946006016	29297018880	33558020096	30719023104	33047998464	22986971136	24407977984	44716044288	45020946432	42721050624	32839983104	34140037120	30549002240	42335010816	40783020032	45138952192	36477997056	41816018944	47988060160	58185981952	45260976128	46851006464	By MS/MS	By MS/MS	By MS/MS	By MS/MS	By MS/MS	By MS/MS	By MS/MS	By MS/MS	By MS/MS	By MS/MS	By MS/MS	By MS/MS	By MS/MS	By MS/MS	By MS/MS	By MS/MS	By MS/MS	By MS/MS	By MS/MS	By MS/MS	By MS/MS	By MS/MS	By MS/MS
P11352;A0A0A6YVV2;A0A0A6YY34	Glutathione peroxidase 1;Glutathione peroxidase	Gpx1	41113034752	41434980352	42688983040	54918995968	56418988032	81363992576	26413979648	22218997760	23178985472	35427987456	45196996608	38074990592	38142001152	34774970368	45127016448	68029038592	84741021696	59269058560	34927017984	29672007680	28071987200	42714951680	41850970112	38061002752	By MS/MS	By MS/MS	By MS/MS	By MS/MS	By MS/MS	By MS/MS	By MS/MS	By MS/MS	By MS/MS	By MS/MS	By MS/MS	By MS/MS	By MS/MS	By MS/MS	By MS/MS	By MS/MS	By MS/MS	By MS/MS	By MS/MS	By MS/MS	By MS/MS	By MS/MS	By MS/MS
A2AKU9;A2AKV2;A2AKV3;A2AKV1;A2AKV0	ATP synthase subunit gamma	Atp5c1	59341975552	75933032448	80740982784	79345008640	55900004352	66094075904	64938971136	85377966080	70559080448	59311071232	50251997184	42290036736	14532001792	21870028800	14371016704	9558395904	15663005696	15563018240	17156989952	20939986944	17274021888	14267011072	22435008512	17711978496	By MS/MS	By MS/MS	By MS/MS	By MS/MS	By MS/MS	By MS/MS	By MS/MS	By MS/MS	By MS/MS	By MS/MS	By MS/MS	By MS/MS	By MS/MS	By MS/MS	By MS/MS	By MS/MS	By MS/MS	By MS/MS	By MS/MS	By MS/MS	By MS/MS	By MS/MS	By MS/MS
P35564;Q5SUC3;Q3V063	Calnexin	Canx	163429990400	171140136960	212999782400	197900173312	109230071808	123109916672	82652004352	163400171520	160719896576	140269961216	122199883776	130489974784	71358914560	68312035328	83839049728	83870097408	87641022464	76103081984	75949899776	65494925312	71684005888	84723097600	83837943808	79300960256	By MS/MS	By MS/MS	By MS/MS	By MS/MS	By MS/MS	By MS/MS	By MS/MS	By MS/MS	By MS/MS	By MS/MS	By MS/MS	By MS/MS	By MS/MS	By MS/MS	By MS/MS	By MS/MS	By MS/MS	By MS/MS	By MS/MS	By MS/MS	By MS/MS	By MS/MS	By MS/MS
Q02788;D3Z7D5	Collagen alpha-2(VI) chain	Col6a2	77917102080	210670256128	178359795712	182490087424	174140080128	123699863552	207020195840	271990276096	420630331392	325320015872	325350129664	327210172416	80335945728	91542036480	39861981184	57484066816	50722971648	104560082944	99777953792	108560048128	98945900544	129469923328	133289869312	131299860480	By MS/MS	By MS/MS	By MS/MS	By MS/MS	By MS/MS	By MS/MS	By MS/MS	By MS/MS	By MS/MS	By MS/MS	By MS/MS	By MS/MS	By MS/MS	By MS/MS	By MS/MS	By MS/MS	By MS/MS	By MS/MS	By MS/MS	By MS/MS	By MS/MS	By MS/MS	By MS/MS
P00329;Q3UKA4	Alcohol dehydrogenase 1	Adh1	28880988160	25964980224	26388011008	30059982848	43137974272	49061040128	54004011008	30185988096	38793977856	40331014144	37052022784	45970051072	21574977536	48102014976	51556044800	64771944448	75749949440	59417968640	40225046528	54253047808	68150026240	41887948800	46409973760	50321006592	By MS/MS	By MS/MS	By MS/MS	By MS/MS	By MS/MS	By MS/MS	By MS/MS	By MS/MS	By MS/MS	By MS/MS	By MS/MS	By MS/MS	By MS/MS	By MS/MS	By MS/MS	By MS/MS	By MS/MS	By MS/MS	By MS/MS	By MS/MS	By MS/MS	By MS/MS	By MS/MS
A2AEX8;P97447;A2AEX6;A2AEY1;Q8CDC8	Four and a half LIM domains protein 1	Fhl1	21694994432	15693019136	13269997568	18068977664	23017990144	14549995520	24959991808	16395999232	14855984128	12603991040	14517983232	14403009536	3869798400	31960031232	75598077952	63058042880	45911015424	63513026560	80304930816	66079920128	69699059712	53545033728	46553034752	44975972352	By MS/MS	By MS/MS	By MS/MS	By MS/MS	By MS/MS	By MS/MS	By MS/MS	By MS/MS	By MS/MS	By MS/MS	By MS/MS	By MS/MS	By MS/MS	By MS/MS	By MS/MS	By MS/MS	By MS/MS	By MS/MS	By MS/MS	By MS/MS	By MS/MS	By MS/MS	By MS/MS
P56135;F8WHP8	ATP synthase subunit f, mitochondrial	Atp5j2	25686032384	27640008704	34215043072	29339035648	22617985024	24236011520	25021976576	30442964992	23474984960	17043994624	20470003712	22691006464	4081797632	5573301248	1139899776	2905201920	4079898624	3197102080	4543201792	3555599360	4415694848	3117298432	3203499520	3144900864	By MS/MS	By MS/MS	By MS/MS	By MS/MS	By MS/MS	By MS/MS	By MS/MS	By MS/MS	By MS/MS	By MS/MS	By MS/MS	By MS/MS	By MS/MS	By MS/MS	By MS/MS	By MS/MS	By MS/MS	By MS/MS	By MS/MS	By MS/MS	By MS/MS	By MS/MS	By MS/MS
Q9JHI5	Isovaleryl-CoA dehydrogenase, mitochondrial	Ivd	138980016128	198269943808	195969859584	138669850624	131089981440	162910093312	82291974144	106650091520	83693092864	69756952576	58456928256	59930931200	45194006528	57179062272	52360003584	67633025024	74567917568	55081000960	41849974784	30586990592	31659008000	19948021760	25088026624	26685022208	By MS/MS	By MS/MS	By MS/MS	By MS/MS	By MS/MS	By MS/MS	By MS/MS	By MS/MS	By MS/MS	By MS/MS	By MS/MS	By MS/MS	By MS/MS	By MS/MS	By MS/MS	By MS/MS	By MS/MS	By MS/MS	By MS/MS	By MS/MS	By MS/MS	By MS/MS	By MS/MS
Q8R1I1;Q5NCJ9	Cytochrome b-c1 complex subunit 9	Uqcr10	25072971776	27117989888	34086998016	33451976704	18533017600	22756016128	16232982528	33757014016	26565971968	16495012864	10548996096	17774987264	3988697344	5891492352	5973199360	9885111296	9268591616	9075790848	5499303424	6638104576	8674201600	5242796032	6440893952	6739996672	By MS/MS	By MS/MS	By MS/MS	By MS/MS	By MS/MS	By MS/MS	By MS/MS	By MS/MS	By MS/MS	By MS/MS	By MS/MS	By MS/MS	By MS/MS	By MS/MS	By MS/MS	By MS/MS	By MS/MS	By MS/MS	By MS/MS	By MS/MS	By MS/MS	By MS/MS	By MS/MS
Q9D0M5;D6RIN4	Dynein light chain 2, cytoplasmic	Dynll2	11840013312	11074011136	9449010176	11412990976	16036989952	13935002624	9929198592	10757011456	10216993792	6911207936	4622693888	9811988480	14413981696	16257982464	11581007872	14812994560	9505895424	16361007104	16076007424	11926988800	11967992832	10099990528	10787003392	11809996800	By MS/MS	By MS/MS	By MS/MS	By MS/MS	By MS/MS	By MS/MS	By MS/MS	By MS/MS	By MS/MS	By MS/MS	By MS/MS	By MS/MS	By MS/MS	By MS/MS	By MS/MS	By MS/MS	By MS/MS	By MS/MS	By MS/MS	By MS/MS	By MS/MS	By MS/MS	By MS/MS
Q91V76	Ester hydrolase C11orf54 homolog		55651942400	40441004032	27552008192	41147944960	48822022144	63715041280	91232010240	45798985728	39424040960	38469963776	35791998976	32667033600	34057988096	35275993088	40695984128	57893015552	51486023680	59444998144	74995023872	84764999680	78241030144	59151949824	57865928704	62618071040	By MS/MS	By MS/MS	By MS/MS	By MS/MS	By MS/MS	By MS/MS	By MS/MS	By MS/MS	By MS/MS	By MS/MS	By MS/MS	By MS/MS	By MS/MS	By MS/MS	By MS/MS	By MS/MS	By MS/MS	By MS/MS	By MS/MS	By MS/MS	By MS/MS	By MS/MS	By MS/MS
Q8K2B3	Succinate dehydrogenase [ubiquinone] flavoprotein subunit, mitochondrial	Sdha	141559889920	166399901696	164270047232	153349799936	118939983872	135969964032	89014042624	130429952000	109790076928	119570014208	95307988992	89896067072	69515927552	75418984448	79722913792	88937111552	78809939968	71311949824	69735923712	45060009984	59647950848	53469057024	56863043584	51897978880	By MS/MS	By MS/MS	By MS/MS	By MS/MS	By MS/MS	By MS/MS	By MS/MS	By MS/MS	By MS/MS	By MS/MS	By MS/MS	By MS/MS	By MS/MS	By MS/MS	By MS/MS	By MS/MS	By MS/MS	By MS/MS	By MS/MS	By MS/MS	By MS/MS	By MS/MS	By MS/MS
Q8BMF4	Dihydrolipoyllysine-residue acetyltransferase component of pyruvate dehydrogenase complex, mitochondrial	Dlat	207060156416	241320017920	243169869824	194839887872	154649968640	179029786624	219400241152	278399909888	200120238080	180540047360	169250062336	147779993600	48340959232	83028975616	72169922560	82188902400	83252985856	67209986048	94966874112	100539875328	106060095488	70221078528	70494928896	72119943168	By MS/MS	By MS/MS	By MS/MS	By MS/MS	By MS/MS	By MS/MS	By MS/MS	By MS/MS	By MS/MS	By MS/MS	By MS/MS	By MS/MS	By MS/MS	By MS/MS	By MS/MS	By MS/MS	By MS/MS	By MS/MS	By MS/MS	By MS/MS	By MS/MS	By MS/MS	By MS/MS
Q792Z7;P01899;A7VMS6;E9Q0G4;G3UXE9	H-2 class I histocompatibility antigen, D-B alpha chain	H2-D1	85490909184	107079876608	103250141184	82357059584	52953964544	46581968896	52960964608	83755966464	76077932544	75998920704	69885992960	59398959104	70358056960	58912976896	50106978304	34014969856	40469028864	34728013824	51875065856	46357970944	46483046400	43570950144	65886957568	46923038720	By MS/MS	By MS/MS	By MS/MS	By MS/MS	By MS/MS	By MS/MS	By MS/MS	By MS/MS	By MS/MS	By MS/MS	By MS/MS	By MS/MS	By MS/MS	By MS/MS	By MS/MS	By MS/MS	By MS/MS	By MS/MS	By MS/MS	By MS/MS	By MS/MS	By MS/MS	By MS/MS
P30115;A0A087WQI6;P13745;P10648;D3Z6A6;D3YZV3;E9Q6L7;F6SC55	Glutathione S-transferase A3	Gsta3	30856030208	30061015040	23130007552	29054015488	50735980544	70554042368	8708996096	5488698880	4374601728	5718095360	6478008320	7492694016	17863991296	13505002496	26955995136	69655027712	81086939136	54605938688	9368406016	11325989888	10011000832	12224012288	12477983744	12065985536	By MS/MS	By MS/MS	By MS/MS	By MS/MS	By MS/MS	By MS/MS	By MS/MS	By MS/MS	By MS/MS	By MS/MS	By MS/MS	By MS/MS	By MS/MS	By MS/MS	By MS/MS	By MS/MS	By MS/MS	By MS/MS	By MS/MS	By MS/MS	By MS/MS	By MS/MS	By MS/MS
A2BI31;O55186	CD59A glycoprotein	Cd59a	18059999232	12143987712	18760011776	18146015232	8565801984	9989609472	11575986176	21974018048	16489998336	10585012224	7573302784	9471697920	1839599872	6230600704	4035997952	7332994048	7480005120	6850893312	9624411136	7003093504	9816503296	3621898240	2712799488	4507103232	By MS/MS	By MS/MS	By MS/MS	By MS/MS	By MS/MS	By MS/MS	By MS/MS	By MS/MS	By MS/MS	By MS/MS	By MS/MS	By MS/MS	By MS/MS	By MS/MS	By MS/MS	By MS/MS	By MS/MS	By MS/MS	By MS/MS	By MS/MS	By MS/MS	By MS/MS	By MS/MS
O70503;O70503-2	Very-long-chain 3-oxoacyl-CoA reductase	Hsd17b12	83263995904	101319942144	76404916224	121549897728	81769889792	86553116672	99318112256	110449876992	99550003200	87957913600	82513993728	74383990784	11693008896	19509018624	8856105984	18100013056	20175001600	12669983744	33369993216	36812963840	29171021824	20532017152	21262981120	24371992576	By MS/MS	By MS/MS	By MS/MS	By MS/MS	By MS/MS	By MS/MS	By MS/MS	By MS/MS	By MS/MS	By MS/MS	By MS/MS	By MS/MS	By MS/MS	By MS/MS	By MS/MS	By MS/MS	By MS/MS	By MS/MS	By MS/MS	By MS/MS	By MS/MS	By MS/MS	By MS/MS
Q3THE2;D3Z249	Myosin regulatory light chain 12B	Myl12b	17993981952	29816010752	29468016640	38047014912	33853014016	23778031616	40452984832	47501017088	63681019904	46565961728	43863986176	59588993024	33311985664	21772001280	21275971584	18345988096	24323000320	21763020800	26094995456	31158974464	25133973504	30226960384	28084015104	28220983296	By MS/MS	By MS/MS	By MS/MS	By MS/MS	By MS/MS	By MS/MS	By MS/MS	By MS/MS	By MS/MS	By MS/MS	By MS/MS	By MS/MS	By MS/MS	By MS/MS	By MS/MS	By MS/MS	By MS/MS	By MS/MS	By MS/MS	By MS/MS	By MS/MS	By MS/MS	By MS/MS
P46638;Q78ZJ8;G3UZD3;G3UY29;E9Q3P9;F8WGS1;G3UZL4;Q9WTL2;F6R2Z5;D3YYB3;Q0PD30	Ras-related protein Rab-11B	Rab11b;Rab11a	47423963136	47235989504	47550025728	48823959552	46911995904	46667034624	43831058432	42390007808	42663026688	43352031232	42136002560	42464051200	49944940544	35751043072	44116041728	49300967424	52480036864	45489053696	44035043328	42498981888	50760941568	48652046336	43884052480	38887022592	By MS/MS	By MS/MS	By MS/MS	By MS/MS	By MS/MS	By MS/MS	By MS/MS	By MS/MS	By MS/MS	By MS/MS	By MS/MS	By MS/MS	By MS/MS	By MS/MS	By MS/MS	By MS/MS	By MS/MS	By MS/MS	By MS/MS	By MS/MS	By MS/MS	By MS/MS	By MS/MS
A0A0A6YY53;F6TQW2;P01864	Ig gamma-2A chain C region secreted form	Ighg2c	13340006400	11977997312	5966206976	19034980352	2973000704	3987400192	7271901696	8024009728	8452406784	6837700608	8522492928	5885295616	69334007808	63774031872	28543002624	36869951488	59355942912	26480971776	53357060096	31896967168	38829998080	34169026560	37742010368	38797979648	By MS/MS	By MS/MS	By MS/MS	By MS/MS	By MS/MS	By MS/MS	By MS/MS	By MS/MS	By MS/MS	By MS/MS	By MS/MS	By MS/MS	By MS/MS	By MS/MS	By MS/MS	By MS/MS	By MS/MS	By MS/MS	By MS/MS	By MS/MS	By MS/MS	By MS/MS	By MS/MS
P67778;Q5SQG5	Prohibitin	Phb	114039857152	132989935616	128610099200	119960158208	89521995776	86852059136	73681043456	126580121600	102579904512	80944906240	65390927872	68600020992	33073960960	30239031296	36229996544	24470013952	38835953664	40460042240	29844011008	40186032128	44471025664	37851045888	41074024448	36721971200	By MS/MS	By MS/MS	By MS/MS	By MS/MS	By MS/MS	By MS/MS	By MS/MS	By MS/MS	By MS/MS	By MS/MS	By MS/MS	By MS/MS	By MS/MS	By MS/MS	By MS/MS	By MS/MS	By MS/MS	By MS/MS	By MS/MS	By MS/MS	By MS/MS	By MS/MS	By MS/MS
Q99N15;A2AFQ2		Hsd17b10	62530048000	83691102208	86587908096	78442995712	67626049536	86986973184	48047988736	56658931712	49293017088	51192942592	55666073600	42665959424	18087000064	39220047872	33774958592	38266048512	53934944256	40526962688	23985022976	24929982464	28483969024	26057003008	25615970304	27449987072	By MS/MS	By MS/MS	By MS/MS	By MS/MS	By MS/MS	By MS/MS	By MS/MS	By MS/MS	By MS/MS	By MS/MS	By MS/MS	By MS/MS	By MS/MS	By MS/MS	By MS/MS	By MS/MS	By MS/MS	By MS/MS	By MS/MS	By MS/MS	By MS/MS	By MS/MS	By MS/MS
P13516;Q547C4;Q99PL7	Acyl-CoA desaturase 1	Scd1	20936996864	25043023872	44582989824	38083047424	24829001728	40762970112	22065020928	30332004352	19215005696	16372995072	10673994752	12574997504	15901996032	28361019392	21780983808	42928041984	40712986624	37166043136	26055970816	36250980352	31663026176	19786014720	23601014784	20103006208	By MS/MS	By MS/MS	By MS/MS	By MS/MS	By MS/MS	By MS/MS	By MS/MS	By MS/MS	By MS/MS	By MS/MS	By MS/MS	By MS/MS	By MS/MS	By MS/MS	By MS/MS	By MS/MS	By MS/MS	By MS/MS	By MS/MS	By MS/MS	By MS/MS	By MS/MS	By MS/MS
Q78IK2	Up-regulated during skeletal muscle growth protein 5	Usmg5	16066021376	18826997760	26382010368	27490009088	20474009600	22536022016	21502990336	28026005504	25070983168	12040011776	11815994368	14076989440	3344901376	2792300544	3240798720	1862399744	3950000640	3497100800	2425498880	4657797120	3130800128	3461401856	4132502016	3240100608	By MS/MS	By MS/MS	By MS/MS	By MS/MS	By MS/MS	By MS/MS	By MS/MS	By MS/MS	By MS/MS	By MS/MS	By MS/MS	By MS/MS	By MS/MS	By MS/MS	By MS/MS	By MS/MS	By MS/MS	By MS/MS	By MS/MS	By MS/MS	By MS/MS	By MS/MS	By MS/MS
Q60597;Q60597-3;Z4YJV4;Q60597-2;Q60597-4;Q5SVY0;Q5SVY1	2-oxoglutarate dehydrogenase, mitochondrial	Ogdh	203749900288	236490211328	235969888256	224540278784	168820097024	202729930752	145079861248	166910181376	141230145536	146100011008	114579980288	129160134656	64819056640	69535965184	88034934784	112019865600	99582910464	95299919872	84375011328	77976051712	84841914368	65727045632	61081042944	72469954560	By MS/MS	By MS/MS	By MS/MS	By MS/MS	By MS/MS	By MS/MS	By MS/MS	By MS/MS	By MS/MS	By MS/MS	By MS/MS	By MS/MS	By MS/MS	By MS/MS	By MS/MS	By MS/MS	By MS/MS	By MS/MS	By MS/MS	By MS/MS	By MS/MS	By MS/MS	By MS/MS
Q9D3D9;Q4FK74;D3Z7S4	ATP synthase subunit delta, mitochondrial	Atp5d	42918055936	40705024000	46226997248	28989018112	17176008704	35543019520	27241025536	39070998528	31673995264	20825026560	15267999744	18859980800	15175990272	16996021248	12711997440	10209000448	6885507584	9253997568	11942987776	17022016512	13121986560	8949702656	8673100800	9301294080	By MS/MS	By MS/MS	By MS/MS	By MS/MS	By MS/MS	By MS/MS	By MS/MS	By MS/MS	By MS/MS	By MS/MS	By MS/MS	By MS/MS	By MS/MS	By MS/MS	By MS/MS	By MS/MS	By MS/MS	By MS/MS	By MS/MS	By MS/MS	By MS/MS	By MS/MS	By MS/MS
Q01853	Transitional endoplasmic reticulum ATPase	Vcp	133539987456	109479895040	105410076672	117920079872	140559925248	144749953024	146960138240	107459944448	106940096512	133410111488	119980138496	135980032000	97138032640	114990022656	136329969664	165140185088	164220092416	161590034432	95072903168	134079905792	135839883264	149099954176	141750173696	155999944704	By MS/MS	By MS/MS	By MS/MS	By MS/MS	By MS/MS	By MS/MS	By MS/MS	By MS/MS	By MS/MS	By MS/MS	By MS/MS	By MS/MS	By MS/MS	By MS/MS	By MS/MS	By MS/MS	By MS/MS	By MS/MS	By MS/MS	By MS/MS	By MS/MS	By MS/MS	By MS/MS
P00493	Hypoxanthine-guanine phosphoribosyltransferase	Hprt1	33624991744	19989997568	19687018496	32208003072	45548994560	58359939072	51365953536	30637985792	24812988416	22957025280	21885995008	30645032960	13787009024	16023003136	21931005952	31890978816	30546982912	37699022848	37047029760	30155991040	41601957888	39625011200	29657026560	39734022144	By MS/MS	By MS/MS	By MS/MS	By MS/MS	By MS/MS	By MS/MS	By MS/MS	By MS/MS	By MS/MS	By MS/MS	By MS/MS	By MS/MS	By MS/MS	By MS/MS	By MS/MS	By MS/MS	By MS/MS	By MS/MS	By MS/MS	By MS/MS	By MS/MS	By MS/MS	By MS/MS
O09164;Q542X9	Extracellular superoxide dismutase [Cu-Zn];Superoxide dismutase [Cu-Zn]	Sod3	13145010176	13490012160	13545987072	18281005056	6758002688	8868104192	16818009088	28444004352	29615024128	18105995264	12009012224	18526011392	25953998848	13687013376	21189009408	26074992640	18654011392	36522008576	41917976576	34797043712	32971016192	25733007360	23967969280	30533980160	By MS/MS	By MS/MS	By MS/MS	By MS/MS	By MS/MS	By MS/MS	By MS/MS	By MS/MS	By MS/MS	By MS/MS	By MS/MS	By MS/MS	By MS/MS	By MS/MS	By MS/MS	By MS/MS	By MS/MS	By MS/MS	By MS/MS	By MS/MS	By MS/MS	By MS/MS	By MS/MS
Q76MZ3;G3UWL2;G3UXQ1	Serine/threonine-protein phosphatase 2A 65 kDa regulatory subunit A alpha isoform	Ppp2r1a	80598925312	59436982272	57669955584	60907991040	71995908096	94050017280	74020036608	52019978240	59384041472	55905030144	59204055040	61740949504	44459032576	59557961728	81421025280	98166980608	104250064896	110090076160	73212043264	96720011264	93597024256	82563973120	71285932032	84862107648	By MS/MS	By MS/MS	By MS/MS	By MS/MS	By MS/MS	By MS/MS	By MS/MS	By MS/MS	By MS/MS	By MS/MS	By MS/MS	By MS/MS	By MS/MS	By MS/MS	By MS/MS	By MS/MS	By MS/MS	By MS/MS	By MS/MS	By MS/MS	By MS/MS	By MS/MS	By MS/MS
P56391	Cytochrome c oxidase subunit 6B1	Cox6b1	40740016128	47227998208	55566954496	53419032576	27003006976	37138042880	23612000256	44447043584	29615964160	28967028736	23561981952	20483973120	7734696960	16519980032	10139002880	11814994944	11810996224	9234198528	11640997888	6675102208	6699397120	5600201216	5459893760	7468207104	By MS/MS	By MS/MS	By MS/MS	By MS/MS	By MS/MS	By MS/MS	By MS/MS	By MS/MS	By MS/MS	By MS/MS	By MS/MS	By MS/MS	By MS/MS	By MS/MS	By MS/MS	By MS/MS	By MS/MS	By MS/MS	By MS/MS	By MS/MS	By MS/MS	By MS/MS	By MS/MS
Q9WVK4;Q80ZZ0	EH domain-containing protein 1	Ehd1	83308920832	69711962112	72682004480	85356969984	104800059392	81017929728	80179961856	93262036992	102000017408	68828037120	85361934336	73864019968	44256006144	46215020544	60568961024	48059043840	70761046016	52559052800	84420984832	110409875456	75905933312	90699005952	104589942784	101430116352	By MS/MS	By MS/MS	By MS/MS	By MS/MS	By MS/MS	By MS/MS	By MS/MS	By MS/MS	By MS/MS	By MS/MS	By MS/MS	By MS/MS	By MS/MS	By MS/MS	By MS/MS	By MS/MS	By MS/MS	By MS/MS	By MS/MS	By MS/MS	By MS/MS	By MS/MS	By MS/MS
E9PZ00;Q8BFQ1;K3W4L3;Q3UFE8;J3QPG5;Q61207	Prosaposin	Psap	65343049728	66115923968	59649052672	103149993984	57940951040	77118963712	82092032000	95847038976	95675113472	208740089856	202189783040	202370023424	69027061760	107009966080	47332012032	61610971136	50687037440	64873926656	63614038016	49275031552	50431963136	164499980288	146990055424	130329976832	By MS/MS	By MS/MS	By MS/MS	By MS/MS	By MS/MS	By MS/MS	By MS/MS	By MS/MS	By MS/MS	By MS/MS	By MS/MS	By MS/MS	By MS/MS	By MS/MS	By MS/MS	By MS/MS	By MS/MS	By MS/MS	By MS/MS	By MS/MS	By MS/MS	By MS/MS	By MS/MS
Q9D7X3;B1AQF4;Q3V2Y9;H3BKL8;H3BKD1	Dual specificity protein phosphatase 3	Dusp3	15749011456	9347002368	10350996480	13137991680	14441984000	23614998528	20625008640	14420996096	22554023936	20599992320	20528977920	15470989312	14054005760	8303106560	18831976448	26157998080	18258976768	27709964288	28155990016	24350992384	27148984320	24614010880	19578005504	27762034688	By MS/MS	By MS/MS	By MS/MS	By MS/MS	By MS/MS	By MS/MS	By MS/MS	By MS/MS	By MS/MS	By MS/MS	By MS/MS	By MS/MS	By MS/MS	By MS/MS	By MS/MS	By MS/MS	By MS/MS	By MS/MS	By MS/MS	By MS/MS	By MS/MS	By MS/MS	By MS/MS
Q99JZ4;P36536	GTP-binding protein SAR1a	Sar1a	27412996096	21745016832	17834022912	33641977856	23985022976	21674010624	24457011200	23823972352	14425992192	17291980800	16510984192	15997983744	20076021760	14522014720	22462015488	21252020224	22173982720	30259988480	15644007424	25703968768	21953982464	24421019648	22445985792	29028980736	By MS/MS	By MS/MS	By MS/MS	By MS/MS	By MS/MS	By MS/MS	By MS/MS	By MS/MS	By MS/MS	By MS/MS	By MS/MS	By MS/MS	By MS/MS	By MS/MS	By MS/MS	By MS/MS	By MS/MS	By MS/MS	By MS/MS	By MS/MS	By MS/MS	By MS/MS	By MS/MS
A0A075B5M7;A0A0G2JDV4;A0A0B4J1J1		Igkv5-39	403880064	398879776	571069952	404729952	288200032	562470272	1289900160	1908800256	1307899904	947569408	1328000128	735629888	9271901184	5939904000	3149998080	6643108864	5510307328	3313598208	31522019328	14049992704	8654911488	22502023168	11972013056	8543498752	By MS/MS	By MS/MS	By MS/MS	By MS/MS	By MS/MS	By MS/MS	By MS/MS	By MS/MS	By MS/MS	By MS/MS	By MS/MS	By MS/MS	By MS/MS	By MS/MS	By MS/MS	By MS/MS	By MS/MS	By MS/MS	By MS/MS	By MS/MS	By MS/MS	By MS/MS	By MS/MS
Q04447	Creatine kinase B-type	Ckb	13835981824	17470021632	13790983168	23807977472	30057994240	32117006336	18258010112	10618988544	15539004416	71228088320	52638048256	64289918976	50681946112	51403046912	52896026624	49662992384	52364988416	67742019584	37044969472	34766970880	35758039040	100450066432	67931074560	68918910976	By MS/MS	By MS/MS	By MS/MS	By MS/MS	By MS/MS	By MS/MS	By MS/MS	By MS/MS	By MS/MS	By MS/MS	By MS/MS	By MS/MS	By MS/MS	By MS/MS	By MS/MS	By MS/MS	By MS/MS	By MS/MS	By MS/MS	By MS/MS	By MS/MS	By MS/MS	By MS/MS
Q80SZ7;Q3UKC8;D3Z7Q3	Guanine nucleotide-binding protein G(I)/G(S)/G(O) subunit gamma-5;Guanine nucleotide-binding protein subunit gamma	Gng5	27496988672	32186974208	27992973312	29987977216	22423027712	30413035520	19572983808	22490007552	20883974144	20279990272	13831995392	18870007808	7820700672	1295500672	6014405632	9130694656	5880504832	17357993984	42883008	8071504896	11437007872	5047299072	7929393664	7594398208	By MS/MS	By MS/MS	By MS/MS	By MS/MS	By MS/MS	By MS/MS	By MS/MS	By MS/MS	By MS/MS	By MS/MS	By MS/MS	By MS/MS	By MS/MS	By MS/MS	By MS/MS	By MS/MS	By MS/MS	By MS/MS	By MS/MS	By MS/MS	By MS/MS	By MS/MS	By MS/MS
P70404;Q3TGZ3	Isocitrate dehydrogenase [NAD] subunit gamma 1, mitochondrial;Isocitrate dehydrogenase [NAD] subunit, mitochondrial	Idh3g	69659074560	78366908416	83749986304	64544047104	52486975488	62078001152	58950062080	76854935552	52554051584	54101057536	36819976192	45277974528	12036987904	24470984704	24063029248	27530016768	26551015424	27707033600	28483969024	24122019840	28059965440	19757993984	17932992512	18007021568	By MS/MS	By MS/MS	By MS/MS	By MS/MS	By MS/MS	By MS/MS	By MS/MS	By MS/MS	By MS/MS	By MS/MS	By MS/MS	By MS/MS	By MS/MS	By MS/MS	By MS/MS	By MS/MS	By MS/MS	By MS/MS	By MS/MS	By MS/MS	By MS/MS	By MS/MS	By MS/MS
O35381;D3Z7M9;D3YYE1;F6UFG6	Acidic leucine-rich nuclear phosphoprotein 32 family member A	Anp32a	11854015488	15090998272	15376984064	13011013632	18790989824	15797015552	23071002624	16701019136	26622015488	25246003200	29961029632	25921970176	28925009920	26140987392	27113973760	32872996864	32745037824	30220967936	28714004480	24401008640	19575003136	22567983104	23217016832	24600997888	By MS/MS	By MS/MS	By MS/MS	By MS/MS	By MS/MS	By MS/MS	By MS/MS	By MS/MS	By MS/MS	By MS/MS	By MS/MS	By MS/MS	By MS/MS	By MS/MS	By MS/MS	By MS/MS	By MS/MS	By MS/MS	By MS/MS	By MS/MS	By MS/MS	By MS/MS	By MS/MS
Q91YH5;E9PYT3;Q91YH5-2	Atlastin-3	Atl3	96154943488	101569937408	83728949248	111220047872	90752983040	82105057280	80652009472	95564873728	54258929664	64787017728	62625026048	56088035328	39285952512	31266015232	43814023168	58392973312	54262947840	73183010816	66357964800	72733917184	77603962880	59559063552	52945981440	65368973312	By MS/MS	By MS/MS	By MS/MS	By MS/MS	By MS/MS	By MS/MS	By MS/MS	By MS/MS	By MS/MS	By MS/MS	By MS/MS	By MS/MS	By MS/MS	By MS/MS	By MS/MS	By MS/MS	By MS/MS	By MS/MS	By MS/MS	By MS/MS	By MS/MS	By MS/MS	By MS/MS
Q64471;D3Z3X5;D3Z5W7	Glutathione S-transferase theta-1	Gstt1	10959010816	11914002432	19313006592	7718700032	13747003392	14388012032	11383997440	7918896640	9800993792	14913012736	13485982720	16303010816	28296001536	26505000960	34797965312	29569015808	44283047936	28928987136	28540964864	22361982976	21408020480	20230021120	21867022336	17540978688	By MS/MS	By MS/MS	By MS/MS	By MS/MS	By MS/MS	By MS/MS	By MS/MS	By MS/MS	By MS/MS	By MS/MS	By MS/MS	By MS/MS	By MS/MS	By MS/MS	By MS/MS	By MS/MS	By MS/MS	By MS/MS	By MS/MS	By MS/MS	By MS/MS	By MS/MS	By MS/MS
P51150;Q4FJQ0;A0A0N4SVG9;A0A0N4SVR6	Ras-related protein Rab-7a	Rab7a;Rab7	47502024704	37887995904	42054971392	41971986432	43041017856	42818985984	30075961344	32466995200	26207012864	33677043712	39947976704	32476010496	42046967808	30178007040	44888051712	54183948288	54312038400	50980052992	35407007744	40879001600	42025959424	50766979072	42569949184	49839005696	By MS/MS	By MS/MS	By MS/MS	By MS/MS	By MS/MS	By MS/MS	By MS/MS	By MS/MS	By MS/MS	By MS/MS	By MS/MS	By MS/MS	By MS/MS	By MS/MS	By MS/MS	By MS/MS	By MS/MS	By MS/MS	By MS/MS	By MS/MS	By MS/MS	By MS/MS	By MS/MS
P14602;P14602-2;P14602-3;D3YZ06	Heat shock protein beta-1	Hspb1	38792953856	30780002304	31285037056	36472020992	47653994496	49536958464	46751019008	35509014528	54279020544	34315974656	48575049728	43251048448	26605971456	19577020416	38470983680	42446987264	42728960000	62625026048	40358965248	51050061824	39964987392	49998057472	33890988032	43333009408	By MS/MS	By MS/MS	By MS/MS	By MS/MS	By MS/MS	By MS/MS	By MS/MS	By MS/MS	By MS/MS	By MS/MS	By MS/MS	By MS/MS	By MS/MS	By MS/MS	By MS/MS	By MS/MS	By MS/MS	By MS/MS	By MS/MS	By MS/MS	By MS/MS	By MS/MS	By MS/MS
F8VQJ3;P02468;F6TLW1;F6SFQ3;Q9R0B6;A2ATM9	Laminin subunit gamma-1	Lamc1	131230097408	152599871488	141870153728	150090022912	118130106368	133250056192	236950257664	234730274816	210529927168	255839846400	226840166400	254910038016	248380293120	200329887744	262719864832	262869958656	257589772288	308470153216	337160241152	246509715456	282590248960	204900122624	182700097536	234989862912	By MS/MS	By MS/MS	By MS/MS	By MS/MS	By MS/MS	By MS/MS	By MS/MS	By MS/MS	By MS/MS	By MS/MS	By MS/MS	By MS/MS	By MS/MS	By MS/MS	By MS/MS	By MS/MS	By MS/MS	By MS/MS	By MS/MS	By MS/MS	By MS/MS	By MS/MS	By MS/MS
Q99L13	3-hydroxyisobutyrate dehydrogenase, mitochondrial	Hibadh	52268982272	71940915200	56212008960	55465963520	48634941440	54554992640	51365953536	63822954496	43854012416	42483027968	42792046592	37776957440	13120009216	8714893312	25529014272	36921950208	27759026176	27141015552	32496025600	22623010816	29176035328	19891978240	19636017152	19557982208	By MS/MS	By MS/MS	By MS/MS	By MS/MS	By MS/MS	By MS/MS	By MS/MS	By MS/MS	By MS/MS	By MS/MS	By MS/MS	By MS/MS	By MS/MS	By MS/MS	By MS/MS	By MS/MS	By MS/MS	By MS/MS	By MS/MS	By MS/MS	By MS/MS	By MS/MS	By MS/MS
P31324;H3BK84	cAMP-dependent protein kinase type II-beta regulatory subunit	Prkar2b	81883045888	58625961984	60527976448	56451072000	62831026176	88432009216	70698958848	62885040128	44212031488	28878010368	31642017792	28806019072	71479967744	39397990400	60003078144	82883108864	55764041728	79943925760	76732088320	63007039488	72945000448	45096960000	42112946176	51720982528	By MS/MS	By MS/MS	By MS/MS	By MS/MS	By MS/MS	By MS/MS	By MS/MS	By MS/MS	By MS/MS	By MS/MS	By MS/MS	By MS/MS	By MS/MS	By MS/MS	By MS/MS	By MS/MS	By MS/MS	By MS/MS	By MS/MS	By MS/MS	By MS/MS	By MS/MS	By MS/MS
O88492;O88492-2	Perilipin-4	Plin4	614699696128	671019302912	608309739520	430459650048	708549345280	676640587776	474180026368	535890100224	303619735552	188029927424	246509715456	198669828096	116619927552	85817049088	131149963264	171199873024	197150162944	113189994496	236059754496	149369864192	159310135296	97484103680	95584083968	99224928256	By MS/MS	By MS/MS	By MS/MS	By MS/MS	By MS/MS	By MS/MS	By MS/MS	By MS/MS	By MS/MS	By MS/MS	By MS/MS	By MS/MS	By MS/MS	By MS/MS	By MS/MS	By MS/MS	By MS/MS	By MS/MS	By MS/MS	By MS/MS	By MS/MS	By MS/MS	By MS/MS
P45878;Q3TND1	Peptidyl-prolyl cis-trans isomerase FKBP2;Peptidyl-prolyl cis-trans isomerase	Fkbp2	20910995456	17694986240	24271026176	23993016320	15457986560	20270983168	13000008704	26265008128	20097001472	16435020800	13695991808	17304010752	6328295424	18673997824	19665999872	18081978368	12253007872	15968991232	12354999296	13087993856	12614993920	10907003904	17056978944	15563018240	By MS/MS	By MS/MS	By MS/MS	By MS/MS	By MS/MS	By MS/MS	By MS/MS	By MS/MS	By MS/MS	By MS/MS	By MS/MS	By MS/MS	By MS/MS	By MS/MS	By MS/MS	By MS/MS	By MS/MS	By MS/MS	By MS/MS	By MS/MS	By MS/MS	By MS/MS	By MS/MS
P62880;Q3U9V4;E9QKR0;D3YZX3;D3Z1M1;D3Z1T4;E9PWM7	Guanine nucleotide-binding protein G(I)/G(S)/G(T) subunit beta-2	Gnb2	63455952896	77962027008	74522976256	100650000384	61377966080	81168023552	46796034048	70914072576	58363027456	54884007936	48937050112	47444029440	36360036352	21952995328	31615006720	44196016128	26600976384	33973981184	25943019520	21312006144	23714990080	20375988224	20951009280	16335978496	By MS/MS	By MS/MS	By MS/MS	By MS/MS	By MS/MS	By MS/MS	By MS/MS	By MS/MS	By MS/MS	By MS/MS	By MS/MS	By MS/MS	By MS/MS	By MS/MS	By MS/MS	By MS/MS	By MS/MS	By MS/MS	By MS/MS	By MS/MS	By MS/MS	By MS/MS	By MS/MS
P99024	Tubulin beta-5 chain	Tubb5	39157047296	31437033472	26370990080	32291997696	43184996352	53448986624	57674072064	31314001920	34730033152	51556044800	45500002304	56834936832	58120937472	41685970944	47608025088	56561934336	52485029888	70214025216	62922964992	67504922624	74443014144	68172013568	65273974784	63688933376	By MS/MS	By MS/MS	By MS/MS	By MS/MS	By MS/MS	By MS/MS	By MS/MS	By MS/MS	By MS/MS	By MS/MS	By MS/MS	By MS/MS	By MS/MS	By MS/MS	By MS/MS	By MS/MS	By MS/MS	By MS/MS	By MS/MS	By MS/MS	By MS/MS	By MS/MS	By MS/MS
Q8VDD5;F2Z494	Myosin-9	Myh9	214700081152	308540276736	333240074240	302170112000	303330066432	184190189568	368739975168	473419579392	735030935552	447709970432	486009372672	503040442368	180390215680	189159915520	165300076544	140219891712	135949836288	202229874688	229840224256	289909735424	248350081024	333700366336	333369638912	327359889408	By MS/MS	By MS/MS	By MS/MS	By MS/MS	By MS/MS	By MS/MS	By MS/MS	By MS/MS	By MS/MS	By MS/MS	By MS/MS	By MS/MS	By MS/MS	By MS/MS	By MS/MS	By MS/MS	By MS/MS	By MS/MS	By MS/MS	By MS/MS	By MS/MS	By MS/MS	By MS/MS
Q9WVA4;A0A0A6YXG6	Transgelin-2	Tagln2	8142694912	11846996992	15530994688	19027984384	29028980736	17390012416	33041008640	37920968704	58778075136	70938083328	98224095232	64351993856	26465013760	40328028160	35256037376	51055058944	46879010816	45662949376	44118024192	44261040128	51460026368	67640000512	54065020928	66176962560	By MS/MS	By MS/MS	By MS/MS	By MS/MS	By MS/MS	By MS/MS	By MS/MS	By MS/MS	By MS/MS	By MS/MS	By MS/MS	By MS/MS	By MS/MS	By MS/MS	By MS/MS	By MS/MS	By MS/MS	By MS/MS	By MS/MS	By MS/MS	By MS/MS	By MS/MS	By MS/MS
O55022;Q3TXU8	Membrane-associated progesterone receptor component 1	Pgrmc1	29718962176	30015981568	30133035008	35732992000	24429996032	27115982848	21892014080	31347968000	17836003328	21410002944	16347991040	17002988544	17512015872	19861022720	21336985600	30183034880	30901997568	26035998720	18240976896	12951015424	18126018560	14878982144	18703992832	17635991552	By MS/MS	By MS/MS	By MS/MS	By MS/MS	By MS/MS	By MS/MS	By MS/MS	By MS/MS	By MS/MS	By MS/MS	By MS/MS	By MS/MS	By MS/MS	By MS/MS	By MS/MS	By MS/MS	By MS/MS	By MS/MS	By MS/MS	By MS/MS	By MS/MS	By MS/MS	By MS/MS
P68037;Q561N4;D3YZS3	Ubiquitin-conjugating enzyme E2 L3	Ube2l3	11272987648	7670298624	7626292736	10944994304	13710013440	16080003072	12437007360	8689191936	7866306560	13433985024	12194989056	13058991104	12114000896	14900005888	16888015872	23066976256	16499986432	20227026944	20835987456	21574977536	23848994816	28598982656	19772993536	25603983360	By MS/MS	By MS/MS	By MS/MS	By MS/MS	By MS/MS	By MS/MS	By MS/MS	By MS/MS	By MS/MS	By MS/MS	By MS/MS	By MS/MS	By MS/MS	By MS/MS	By MS/MS	By MS/MS	By MS/MS	By MS/MS	By MS/MS	By MS/MS	By MS/MS	By MS/MS	By MS/MS
P58252	Elongation factor 2	Eef2	83217989632	62394945536	65358946304	69842034688	90876887040	73147031552	98358984704	69796986880	67075059712	95318065152	107440062464	95022891008	74480033792	88717975552	89672908800	118009905152	118250110976	128110157824	104630050816	121100132352	138119839744	157360029696	140409864192	155499986944	By MS/MS	By MS/MS	By MS/MS	By MS/MS	By MS/MS	By MS/MS	By MS/MS	By MS/MS	By MS/MS	By MS/MS	By MS/MS	By MS/MS	By MS/MS	By MS/MS	By MS/MS	By MS/MS	By MS/MS	By MS/MS	By MS/MS	By MS/MS	By MS/MS	By MS/MS	By MS/MS
Q9CPP6;D3YTQ8	NADH dehydrogenase [ubiquinone] 1 alpha subcomplex subunit 5	Ndufa5	33544003584	37113012224	39717003264	31782973440	19491022848	27338004480	14003002368	21209020416	20591007744	15605997568	14513991680	15812018176	2798398464	9544505344	9819697152	9745898496	11782984704	7645999616	7867408896	6105496576	6449602560	6837393408	5893892096	5948092416	By MS/MS	By MS/MS	By MS/MS	By MS/MS	By MS/MS	By MS/MS	By MS/MS	By MS/MS	By MS/MS	By MS/MS	By MS/MS	By MS/MS	By MS/MS	By MS/MS	By MS/MS	By MS/MS	By MS/MS	By MS/MS	By MS/MS	By MS/MS	By MS/MS	By MS/MS	By MS/MS
A6H6K1;Q99MQ4	Asporin	Aspn	20850978816	65459953664	60425953280	11026998272	11815994368	7152506368	42874044416	46923038720	73476956160	17073990656	24694976512	27882020864	68590043136	151340138496	136040095744	12939001856	12020988928	16256994304	86898925568	46539988992	47029985280	18634981376	11157011456	14113998848	By MS/MS	By MS/MS	By MS/MS	By MS/MS	By MS/MS	By MS/MS	By MS/MS	By MS/MS	By MS/MS	By MS/MS	By MS/MS	By MS/MS	By MS/MS	By MS/MS	By MS/MS	By MS/MS	By MS/MS	By MS/MS	By MS/MS	By MS/MS	By MS/MS	By MS/MS	By MS/MS
Q923D2;Q3U6G1;E9PZC3;E9PZC4	Flavin reductase (NADPH)	Blvrb	19257018368	12968011776	14351004672	12994991104	18616020992	19119976448	28958986240	17998977024	25334005760	24985018368	26476982272	25058988032	50537955328	39424978944	34350018560	43478999040	44085956608	38179033088	29032972288	25096982528	29329029120	25321013248	26806022144	31056979968	By MS/MS	By MS/MS	By MS/MS	By MS/MS	By MS/MS	By MS/MS	By MS/MS	By MS/MS	By MS/MS	By MS/MS	By MS/MS	By MS/MS	By MS/MS	By MS/MS	By MS/MS	By MS/MS	By MS/MS	By MS/MS	By MS/MS	By MS/MS	By MS/MS	By MS/MS	By MS/MS
Q9DBL9;Q9DBL9-2;D3Z7K3	1-acylglycerol-3-phosphate O-acyltransferase ABHD5	Abhd5	56304979968	56587063296	59887054848	70615072768	45007970304	66794008576	31956989952	42512019456	19915976704	33692006400	28266987520	26782996480	10299996160	26445985792	28471017472	39157047296	51457032192	40651997184	23398017024	30849013760	37048987648	24870987776	20437987328	27157024768	By MS/MS	By MS/MS	By MS/MS	By MS/MS	By MS/MS	By MS/MS	By MS/MS	By MS/MS	By MS/MS	By MS/MS	By MS/MS	By MS/MS	By MS/MS	By MS/MS	By MS/MS	By MS/MS	By MS/MS	By MS/MS	By MS/MS	By MS/MS	By MS/MS	By MS/MS	By MS/MS
P52825;A2A8E8;A2A8E7;A2A8E9	Carnitine O-palmitoyltransferase 2, mitochondrial	Cpt2	146390024192	171869782016	152880152576	127089885184	109060087808	114680004608	116520058880	144769859584	96979943424	105809960960	88908898304	79104098304	32931024896	42621984768	41388990464	39256981504	46508003328	49677045760	56335953920	65877028864	58481975296	40112992256	46505050112	40525033472	By MS/MS	By MS/MS	By MS/MS	By MS/MS	By MS/MS	By MS/MS	By MS/MS	By MS/MS	By MS/MS	By MS/MS	By MS/MS	By MS/MS	By MS/MS	By MS/MS	By MS/MS	By MS/MS	By MS/MS	By MS/MS	By MS/MS	By MS/MS	By MS/MS	By MS/MS	By MS/MS
Q5XJF6;P53026;D6RE43	Ribosomal protein;60S ribosomal protein L10a	Rpl10a	17688997888	21154021376	16828996608	12179006464	28304009216	16104001536	28389980160	25018998784	25096982528	30391973888	37391966208	30594998272	3729998336	14472986624	15932003328	30804998144	33789966336	28782036992	19965011968	27684990976	29681973248	31601967104	31644026880	35305013248	By MS/MS	By MS/MS	By MS/MS	By MS/MS	By MS/MS	By MS/MS	By MS/MS	By MS/MS	By MS/MS	By MS/MS	By MS/MS	By MS/MS	By MS/MS	By MS/MS	By MS/MS	By MS/MS	By MS/MS	By MS/MS	By MS/MS	By MS/MS	By MS/MS	By MS/MS	By MS/MS
A2CEK7		Mup14	10426012672	10082993152	6162995712	1497099264	527060192	790170432	2348398592	2581198848	1029599360	1195399936	690590144	580120064	44437995520	185080184832	49830969344	29562996736	69898010624	37936013312	9409691648	11693999104	19637004288	6070003200	8673788928	13003997184	By MS/MS	By MS/MS	By MS/MS	By MS/MS	By matching	By MS/MS	By MS/MS	By MS/MS	By MS/MS	By MS/MS	By MS/MS	By MS/MS	By MS/MS	By MS/MS	By MS/MS	By MS/MS	By MS/MS	By MS/MS	By MS/MS	By MS/MS	By MS/MS	By MS/MS	By MS/MS
Q61233;D3YZ25;D3YVW8;D3Z7D9;D3Z311	Plastin-2	Lcp1	5747593728	5079900672	5977402368	27549022208	26624972800	10220993536	25695000576	18992998400	34268008448	245009924096	243239960576	235219861504	79994036224	76888072192	54725042176	59658043392	50204053504	48683061248	69588017152	54174064640	62207975424	249800294400	213110194176	197769920512	By MS/MS	By MS/MS	By MS/MS	By MS/MS	By MS/MS	By MS/MS	By MS/MS	By MS/MS	By MS/MS	By MS/MS	By MS/MS	By MS/MS	By MS/MS	By MS/MS	By MS/MS	By MS/MS	By MS/MS	By MS/MS	By MS/MS	By MS/MS	By MS/MS	By MS/MS	By MS/MS
Q8QZS1;E0CX19	3-hydroxyisobutyryl-CoA hydrolase, mitochondrial	Hibch	101209899008	124710068224	122080067584	98848882688	93850042368	119219904512	78485946368	93214941184	67514920960	65555046400	45615042560	55670931456	40276025344	43349966848	49386950656	61333999616	62452056064	51256057856	41966993408	44134006784	40743034880	26586984448	27314016256	28643026944	By MS/MS	By MS/MS	By MS/MS	By MS/MS	By MS/MS	By MS/MS	By MS/MS	By MS/MS	By MS/MS	By MS/MS	By MS/MS	By MS/MS	By MS/MS	By MS/MS	By MS/MS	By MS/MS	By MS/MS	By MS/MS	By MS/MS	By MS/MS	By MS/MS	By MS/MS	By MS/MS
P97371;G3UXZ5;Q5HZK3;G3UXY0;G3X9K9;G3UWN9;G3UXR1	Proteasome activator complex subunit 1	Psme1	23708971008	23681028096	20638973952	21530982400	30446024704	33987997696	27038015488	24128972800	33403981824	37363994624	44234014720	33270964224	25254014976	35876990976	33989976064	43635052544	38420967424	39939948544	33663956992	37181964288	34543022080	37089959936	44334948352	35053957120	By MS/MS	By MS/MS	By MS/MS	By MS/MS	By MS/MS	By MS/MS	By MS/MS	By MS/MS	By MS/MS	By MS/MS	By MS/MS	By MS/MS	By MS/MS	By MS/MS	By MS/MS	By MS/MS	By MS/MS	By MS/MS	By MS/MS	By MS/MS	By MS/MS	By MS/MS	By MS/MS
O09117-2;O09117;D6RFU9	Synaptophysin-like protein 1	Sypl1;Sypl	36425949184	43373015040	43545038848	60225929216	44664995840	57150042112	38217007104	37739016192	38854033408	40246005760	33947041792	41553035264	3259998976	10803987456	14315001856	16944015360	23815028736	19842021376	8510490624	12427014144	16170992640	13503002624	12231998464	16008985600	By MS/MS	By MS/MS	By MS/MS	By MS/MS	By MS/MS	By MS/MS	By MS/MS	By MS/MS	By MS/MS	By MS/MS	By MS/MS	By MS/MS	By MS/MS	By MS/MS	By MS/MS	By MS/MS	By MS/MS	By MS/MS	By MS/MS	By MS/MS	By MS/MS	By MS/MS	By MS/MS
Q9CQC7	NADH dehydrogenase [ubiquinone] 1 beta subcomplex subunit 4	Ndufb4	28913004544	39900999680	42188955648	28287025152	21904001024	29686996992	14770011136	27868973056	20388005888	16354995200	12394985472	15335000064	4977098752	4823798272	5736100864	13359985664	15157984256	13867003904	8602891264	11081012224	11160994816	13860992000	13553008640	10802988032	By MS/MS	By MS/MS	By MS/MS	By MS/MS	By MS/MS	By MS/MS	By MS/MS	By MS/MS	By MS/MS	By MS/MS	By MS/MS	By MS/MS	By MS/MS	By MS/MS	By MS/MS	By MS/MS	By MS/MS	By MS/MS	By MS/MS	By MS/MS	By MS/MS	By MS/MS	By MS/MS
Q9D0F9;A2CEK3	Phosphoglucomutase-1	Pgm1;Pgm2	90861993984	76346957824	66859032576	73063915520	86735020032	138880106496	103559921664	51335946240	50950004736	44276023296	47271976960	46101028864	57260007424	70551052288	104720007168	111130091520	116310130688	98451095552	77821976576	89477029888	102869991424	65704980480	67718918144	68393005056	By MS/MS	By MS/MS	By MS/MS	By MS/MS	By MS/MS	By MS/MS	By MS/MS	By MS/MS	By MS/MS	By MS/MS	By MS/MS	By MS/MS	By MS/MS	By MS/MS	By MS/MS	By MS/MS	By MS/MS	By MS/MS	By MS/MS	By MS/MS	By MS/MS	By MS/MS	By MS/MS
P62774;A0A0J9YV46	Myotrophin	Mtpn	13739990016	8728892416	7322995712	10025994240	11335997440	5081405440	6473402368	7914291200	11297008640	15925980160	8761010176	8369696768	13185983488	13695991808	12375009280	16245993472	12370984960	12269996032	18358994944	13326010368	12269996032	13137991680	12591000576	15088006144	By MS/MS	By MS/MS	By MS/MS	By MS/MS	By MS/MS	By MS/MS	By MS/MS	By MS/MS	By MS/MS	By MS/MS	By MS/MS	By MS/MS	By MS/MS	By MS/MS	By MS/MS	By MS/MS	By MS/MS	By MS/MS	By MS/MS	By MS/MS	By MS/MS	By MS/MS	By MS/MS
Q9CR86;Q5M9P7	Calcium-regulated heat stable protein 1	Carhsp1	13092007936	8025897984	7759606272	7960800768	14552996864	17550999552	17104989184	9167102976	8941896704	8954389504	9051489280	8433409024	10333002752	4352196096	12979984384	18439997440	13823000576	16308012032	14645991424	17281011712	18888978432	13654985728	11376986112	15283994624	By MS/MS	By MS/MS	By MS/MS	By MS/MS	By MS/MS	By MS/MS	By MS/MS	By MS/MS	By MS/MS	By MS/MS	By MS/MS	By MS/MS	By MS/MS	By MS/MS	By MS/MS	By MS/MS	By MS/MS	By MS/MS	By MS/MS	By MS/MS	By MS/MS	By MS/MS	By MS/MS
Q60930;G3UX26;D3YZT5;D3YUN8	Voltage-dependent anion-selective channel protein 2	Vdac2	89888931840	104320106496	113979867136	83163004928	64289918976	93414064128	66695000064	82010890240	78083956736	75037073408	76111937536	64174936064	18613018624	20672018432	20640012288	24354985984	23875999744	25217982464	21223997440	18820974592	20912986112	24572977152	23908028416	24579020800	By MS/MS	By MS/MS	By MS/MS	By MS/MS	By MS/MS	By MS/MS	By MS/MS	By MS/MS	By MS/MS	By MS/MS	By MS/MS	By MS/MS	By MS/MS	By MS/MS	By MS/MS	By MS/MS	By MS/MS	By MS/MS	By MS/MS	By MS/MS	By MS/MS	By MS/MS	By MS/MS
Q9DBB8	Trans-1,2-dihydrobenzene-1,2-diol dehydrogenase	Dhdh	44039004160	43353980928	38296010752	35303989248	50023972864	74227990528	38843039744	16275015680	17552021504	15900986368	18538997760	16674015232	27008004096	37479964672	51925979136	57353953280	70334062592	53548998656	37718966272	36207013888	33441009664	25391007744	21978028032	28395010048	By MS/MS	By MS/MS	By MS/MS	By MS/MS	By MS/MS	By MS/MS	By MS/MS	By MS/MS	By MS/MS	By MS/MS	By MS/MS	By MS/MS	By MS/MS	By MS/MS	By MS/MS	By MS/MS	By MS/MS	By MS/MS	By MS/MS	By MS/MS	By MS/MS	By MS/MS	By MS/MS
Q9CQQ7;Q5I0W0;A0A0G2JGX3	ATP synthase F(0) complex subunit B1, mitochondrial	Atp5f1	66050048000	65819045888	85829074944	69391048704	49037955072	56841998336	41554022400	53382037504	52475039744	51673006080	44584996864	47665963008	14743985152	23397027840	23366981632	27223023616	27378008064	25675982848	23900002304	32072030208	32843978752	22729017344	25284016128	16992021504	By MS/MS	By MS/MS	By MS/MS	By MS/MS	By MS/MS	By MS/MS	By MS/MS	By MS/MS	By MS/MS	By MS/MS	By MS/MS	By MS/MS	By MS/MS	By MS/MS	By MS/MS	By MS/MS	By MS/MS	By MS/MS	By MS/MS	By MS/MS	By MS/MS	By MS/MS	By MS/MS
Q62048;D3Z375;Q62048-2	Astrocytic phosphoprotein PEA-15	Pea15;Pea15a	5927697408	3557000448	4334498304	5435693568	7201695232	8358505984	15166002176	6123993088	9574104064	16971995136	15082980352	12571008000	6705191936	6642300928	9937892352	12308989952	9498710016	17191002112	14439005184	12672999424	15926990848	17587980288	11728991232	17005011968	By MS/MS	By MS/MS	By MS/MS	By MS/MS	By MS/MS	By MS/MS	By MS/MS	By MS/MS	By MS/MS	By MS/MS	By MS/MS	By MS/MS	By MS/MS	By MS/MS	By MS/MS	By MS/MS	By MS/MS	By MS/MS	By MS/MS	By MS/MS	By MS/MS	By MS/MS	By MS/MS
P14869;Q5M8R8;E9Q070;S4R1N1;D3YVM5	60S acidic ribosomal protein P0	Rplp0;Gm8730	43955007488	45749964800	41491988480	59080982528	48105959424	45045952512	46007992320	53846028288	43504988160	54025007104	57121939456	49552023552	19169990656	29963010048	31078993920	28961974272	35948019712	33637974016	24313999360	33369993216	32462016512	41334964224	40722030592	39261966336	By MS/MS	By MS/MS	By MS/MS	By MS/MS	By MS/MS	By MS/MS	By MS/MS	By MS/MS	By MS/MS	By MS/MS	By MS/MS	By MS/MS	By MS/MS	By MS/MS	By MS/MS	By MS/MS	By MS/MS	By MS/MS	By MS/MS	By MS/MS	By MS/MS	By MS/MS	By MS/MS
Q9DCW5;P43024	Cytochrome c oxidase subunit 6A, mitochondrial;Cytochrome c oxidase subunit 6A1, mitochondrial	Cox6a1	8572395520	9101095936	10995989504	7221908480	3439100672	3749800704	3019501056	7084707328	5358802432	3708800000	3445599744	2929399808	3025298944	3076999424	3520401408	9932402688	5863007232	8218097152	4818801152	10846006272	11903988736	9464087552	8749203456	4508497920	By MS/MS	By MS/MS	By MS/MS	By MS/MS	By MS/MS	By MS/MS	By MS/MS	By MS/MS	By MS/MS	By MS/MS	By MS/MS	By MS/MS	By MS/MS	By MS/MS	By MS/MS	By MS/MS	By MS/MS	By MS/MS	By MS/MS	By MS/MS	By MS/MS	By MS/MS	By MS/MS
P08003;A0A0R4J0Z1	Protein disulfide-isomerase A4	Pdia4	109569957888	120780029952	148580073472	125990092800	91549057024	116879859712	77381025792	126449991680	90442047488	116169973760	91073904640	103359946752	58193981440	48174055424	68040912896	89872056320	86654099456	88998035456	55935934464	47339020288	52014063616	67203944448	96063971328	54738067456	By MS/MS	By MS/MS	By MS/MS	By MS/MS	By MS/MS	By MS/MS	By MS/MS	By MS/MS	By MS/MS	By MS/MS	By MS/MS	By MS/MS	By MS/MS	By MS/MS	By MS/MS	By MS/MS	By MS/MS	By MS/MS	By MS/MS	By MS/MS	By MS/MS	By MS/MS	By MS/MS
Q64727	Vinculin	Vcl	255119736832	241820155904	222510088192	196090118144	267869962240	262719864832	286729961472	220020113408	240769990656	203239817216	192870055936	208709730304	156530065408	146140184576	134859997184	209159979008	196409769984	184609996800	201820160000	186169802752	205909786624	146220204032	162299985920	166930055168	By MS/MS	By MS/MS	By MS/MS	By MS/MS	By MS/MS	By MS/MS	By MS/MS	By MS/MS	By MS/MS	By MS/MS	By MS/MS	By MS/MS	By MS/MS	By MS/MS	By MS/MS	By MS/MS	By MS/MS	By MS/MS	By MS/MS	By MS/MS	By MS/MS	By MS/MS	By MS/MS
Q99JI6;Q52L50	Ras-related protein Rap-1b	Rap1b	32560963584	35299975168	35111006208	36717019136	38700949504	31468969984	28167010304	48400048128	36477997056	43844038656	40587980800	33494016000	19066009600	15629990912	22673973248	15941020672	14957004800	22368016384	16297020416	24709998592	19721977856	23200999424	25955987456	20143017984	By MS/MS	By MS/MS	By MS/MS	By MS/MS	By MS/MS	By MS/MS	By MS/MS	By MS/MS	By MS/MS	By MS/MS	By MS/MS	By MS/MS	By MS/MS	By MS/MS	By MS/MS	By MS/MS	By MS/MS	By MS/MS	By MS/MS	By MS/MS	By MS/MS	By MS/MS	By MS/MS
Q60590;Q63805;J3JRU4	Alpha-1-acid glycoprotein 1	Orm1	2339900928	2378799872	1826399872	2349501184	1171899392	1359899392	2539698432	3115798784	2098100096	1524500608	1518399872	1788701056	40799956992	77229973504	23671011328	28792006656	33484984320	15114998784	20143976448	14431982592	13676992512	11089013760	12984995840	8184289792	By MS/MS	By MS/MS	By MS/MS	By MS/MS	By MS/MS	By MS/MS	By MS/MS	By MS/MS	By MS/MS	By MS/MS	By MS/MS	By MS/MS	By MS/MS	By MS/MS	By MS/MS	By MS/MS	By MS/MS	By MS/MS	By MS/MS	By MS/MS	By MS/MS	By MS/MS	By MS/MS
P21107-2;D3Z2H9		Tpm3-rs7	22273996800	27756969984	24678983680	28228968448	25655013376	17639022592	32187996160	40556978176	54752976896	52845981696	40635981824	65168953344	51829956608	39585947648	38161973248	39977988096	46865997824	38040977408	41028001792	39151972352	45742948352	59741073408	48161955840	61730988032	By MS/MS	By MS/MS	By MS/MS	By MS/MS	By MS/MS	By MS/MS	By MS/MS	By MS/MS	By MS/MS	By MS/MS	By MS/MS	By MS/MS	By MS/MS	By MS/MS	By MS/MS	By MS/MS	By MS/MS	By MS/MS	By MS/MS	By MS/MS	By MS/MS	By MS/MS	By MS/MS
Q9QZD8	Mitochondrial dicarboxylate carrier	Slc25a10	67562958848	94966120448	67317944320	58541072384	51608965120	52479066112	50827018240	68913086464	63355027456	55525978112	48822022144	45002022912	13232996352	18353995776	7072204800	8344792576	10774005760	8660909056	15851996160	20406020096	13653000192	12337012736	14205015040	13964990464	By MS/MS	By MS/MS	By MS/MS	By MS/MS	By MS/MS	By MS/MS	By MS/MS	By MS/MS	By MS/MS	By MS/MS	By MS/MS	By MS/MS	By MS/MS	By MS/MS	By MS/MS	By MS/MS	By MS/MS	By MS/MS	By MS/MS	By MS/MS	By MS/MS	By MS/MS	By MS/MS
O08553;Q71H75	Dihydropyrimidinase-related protein 2	Dpysl2	21173999616	25374967808	32697970688	32006967296	51733020672	30398965760	64157970432	48431026176	79040962560	107950063616	101330124800	108779864064	78750990336	76882984960	94274101248	69716934656	66844008448	73415008256	65432956928	80414998528	78060011520	92851118080	85475090432	82572050432	By MS/MS	By MS/MS	By MS/MS	By MS/MS	By MS/MS	By MS/MS	By MS/MS	By MS/MS	By MS/MS	By MS/MS	By MS/MS	By MS/MS	By MS/MS	By MS/MS	By MS/MS	By MS/MS	By MS/MS	By MS/MS	By MS/MS	By MS/MS	By MS/MS	By MS/MS	By MS/MS
Q99JY9;Q3ULF7;A0A087WRA1;A0A087WQ14;A0A087WP86;A0A087WQ83;A0A087WPR6	Actin-related protein 3	Actr3	23523014656	22200029184	25221984256	26629971968	33588025344	23957008384	29331976192	29363015680	36966006784	60062920704	65265000448	59389067264	33847017472	36297981952	38317989888	48923983872	43293036544	48987025408	43019968512	43925032960	50193965056	88741904384	71123075072	71107092480	By MS/MS	By MS/MS	By MS/MS	By MS/MS	By MS/MS	By MS/MS	By MS/MS	By MS/MS	By MS/MS	By MS/MS	By MS/MS	By MS/MS	By MS/MS	By MS/MS	By MS/MS	By MS/MS	By MS/MS	By MS/MS	By MS/MS	By MS/MS	By MS/MS	By MS/MS	By MS/MS
P52503	NADH dehydrogenase [ubiquinone] iron-sulfur protein 6, mitochondrial	Ndufs6	37840039936	41447034880	45090996224	34927017984	22213005312	30666027008	18248984576	36483014656	24889014272	22527025152	14778019840	19850995712	10913985536	11742986240	11600008192	19637004288	20887011328	15781985280	13430007808	11160994816	11999013888	8791292928	8816596992	11690999808	By MS/MS	By MS/MS	By MS/MS	By MS/MS	By MS/MS	By MS/MS	By MS/MS	By MS/MS	By MS/MS	By MS/MS	By MS/MS	By MS/MS	By MS/MS	By MS/MS	By MS/MS	By MS/MS	By MS/MS	By MS/MS	By MS/MS	By MS/MS	By MS/MS	By MS/MS	By MS/MS
Q9CY27;G3UWE1;Q52L67	Very-long-chain enoyl-CoA reductase	Tecr	43494981632	31213975552	39467012096	33942016000	29740972032	26710011904	25067005952	26584031232	18146015232	11897003008	8473396736	11324013568	6389497344	11151997952	12398000128	15868981248	16080980992	21325029376	18505988096	27635988480	35034034176	20284977152	20024012800	27158030336	By MS/MS	By MS/MS	By MS/MS	By MS/MS	By MS/MS	By MS/MS	By MS/MS	By MS/MS	By MS/MS	By MS/MS	By MS/MS	By MS/MS	By MS/MS	By MS/MS	By MS/MS	By MS/MS	By MS/MS	By MS/MS	By MS/MS	By MS/MS	By MS/MS	By MS/MS	By MS/MS
P35979;Q5BLK0;F8VQK7	60S ribosomal protein L12	Rpl12	25785997312	25298995200	21401004032	33478965248	31574988800	26092994560	26564988928	33094957056	25611026432	36105007104	35934998528	36361957376	12935991296	16727005184	18435999744	27392997376	23081986048	26235994112	12061009920	23006978048	19809990656	25176008704	22313019392	23484979200	By MS/MS	By MS/MS	By MS/MS	By MS/MS	By MS/MS	By MS/MS	By MS/MS	By MS/MS	By MS/MS	By MS/MS	By MS/MS	By MS/MS	By MS/MS	By MS/MS	By MS/MS	By MS/MS	By MS/MS	By MS/MS	By MS/MS	By MS/MS	By MS/MS	By MS/MS	By MS/MS
Q60854;Q4FJQ6;F8WIV2;K7E6F1;E9Q108;E9Q0P9;E9Q3Y1;E9Q6X2;E9PYY0;E9PZQ9;E9Q4R2;E9Q5Q5	Serpin B6	Serpinb6;Serpinb6a	24996978688	24847982592	26158966784	31431964672	36621029376	48045957120	38659018752	26482022400	33926045696	52665057280	71384965120	52285018112	41916977152	50618064896	57601986560	66364985344	41108033536	55859961856	49849946112	44399001600	58746998784	61979918336	44087005184	64192077824	By MS/MS	By MS/MS	By MS/MS	By MS/MS	By MS/MS	By MS/MS	By MS/MS	By MS/MS	By MS/MS	By MS/MS	By MS/MS	By MS/MS	By MS/MS	By MS/MS	By MS/MS	By MS/MS	By MS/MS	By MS/MS	By MS/MS	By MS/MS	By MS/MS	By MS/MS	By MS/MS
Q9DCJ5	NADH dehydrogenase [ubiquinone] 1 alpha subcomplex subunit 8	Ndufa8	43759030272	54530043904	63281025024	41188003840	29781972992	35367989248	16802008064	41570947072	31964004352	25072971776	20613015552	21975994368	8365603840	14068988928	14324013056	23448989696	21408983040	20849985536	22680029184	11237008384	13417016320	12809000960	10983001088	10055012352	By MS/MS	By MS/MS	By MS/MS	By MS/MS	By MS/MS	By MS/MS	By MS/MS	By MS/MS	By MS/MS	By MS/MS	By MS/MS	By MS/MS	By MS/MS	By MS/MS	By MS/MS	By MS/MS	By MS/MS	By MS/MS	By MS/MS	By MS/MS	By MS/MS	By MS/MS	By MS/MS
Q9D2G2;Q9D2G2-2	Dihydrolipoyllysine-residue succinyltransferase component of 2-oxoglutarate dehydrogenase complex, mitochondrial	Dlst	113760075776	139699945472	132769988608	110079893504	91293065216	102130098176	86195920896	129999912960	104129945600	76128043008	64412938240	79229067264	35592957952	35585994752	36863033344	54982053888	50789941248	44447985664	42845036544	40206012416	41927950336	31480039424	34770001920	36375998464	By MS/MS	By MS/MS	By MS/MS	By MS/MS	By MS/MS	By MS/MS	By MS/MS	By MS/MS	By MS/MS	By MS/MS	By MS/MS	By MS/MS	By MS/MS	By MS/MS	By MS/MS	By MS/MS	By MS/MS	By MS/MS	By MS/MS	By MS/MS	By MS/MS	By MS/MS	By MS/MS
O88456;D3YW48;A0A0R4IZW8;Q9D7J7	Calpain small subunit 1	Capns1	17419005952	14116984832	14870998016	19006011392	19674009600	22626000896	23335985152	16562011136	17473994752	15003982848	12577989632	17734004736	19384016896	15737979904	24497008640	23985022976	28552966144	27557982208	27149987840	26376011776	28559007744	25559003136	22878976000	24809969664	By MS/MS	By MS/MS	By MS/MS	By MS/MS	By MS/MS	By MS/MS	By MS/MS	By MS/MS	By MS/MS	By MS/MS	By MS/MS	By MS/MS	By MS/MS	By MS/MS	By MS/MS	By MS/MS	By MS/MS	By MS/MS	By MS/MS	By MS/MS	By MS/MS	By MS/MS	By MS/MS
Q8VCM7;Q3UEM7;Q3UER8	Fibrinogen gamma chain	Fgg	7772193792	20055011328	9247001600	30651029504	22918998016	17170014208	19294988288	17631981568	11518006272	29224986624	38531960832	23452028928	79954075648	106879885312	59506016256	85527994368	88744017920	63406977024	81450950656	60370059264	55150952448	57780002816	50547044352	62918971392	By MS/MS	By MS/MS	By MS/MS	By MS/MS	By MS/MS	By MS/MS	By MS/MS	By MS/MS	By MS/MS	By MS/MS	By MS/MS	By MS/MS	By MS/MS	By MS/MS	By MS/MS	By MS/MS	By MS/MS	By MS/MS	By MS/MS	By MS/MS	By MS/MS	By MS/MS	By MS/MS
P14206	40S ribosomal protein SA	Rpsa	25392015360	19679002624	17985988608	18303010816	26109972480	26651033600	33635039232	23289014272	21243985920	39384969216	40004952064	30115989504	17072997376	21333995520	29549006848	39833956352	40388964352	33670989824	23994030080	33546043392	34110982144	40635015168	35433979904	35380989952	By MS/MS	By MS/MS	By MS/MS	By MS/MS	By MS/MS	By MS/MS	By MS/MS	By MS/MS	By MS/MS	By MS/MS	By MS/MS	By MS/MS	By MS/MS	By MS/MS	By MS/MS	By MS/MS	By MS/MS	By MS/MS	By MS/MS	By MS/MS	By MS/MS	By MS/MS	By MS/MS
Q9Z2U1;Q3UPK6;D3YX79;A0A0G2JF97	Proteasome subunit alpha type-5;Proteasome subunit alpha type	Psma5;Gm8394	20577019904	13301016576	15156981760	18474991616	22206017536	26560985088	27591012352	16800986112	18485008384	23207012352	20936001536	20322021376	29845037056	29236967424	24175017984	25155979264	27572998144	26002974720	26127996928	17259001856	20535003136	22972024832	25068001280	24933013504	By MS/MS	By MS/MS	By MS/MS	By MS/MS	By MS/MS	By MS/MS	By MS/MS	By MS/MS	By MS/MS	By MS/MS	By MS/MS	By MS/MS	By MS/MS	By MS/MS	By MS/MS	By MS/MS	By MS/MS	By MS/MS	By MS/MS	By MS/MS	By MS/MS	By MS/MS	By MS/MS
P05977;E0CZ30;A0A087WRZ7	Myosin light chain 1/3, skeletal muscle isoform	Myl1	6687008768	7475398656	7346909696	1001100160	1083299456	1293000704	40294985728	10992995328	36001001472	786889664	848760256	952199616	54138978304	147219939328	137119891456	55128064000	1893300608	1050900480	45771988992	37412040704	24764026880	961970432	978329728	1171400704	By MS/MS	By MS/MS	By MS/MS	By MS/MS	By MS/MS	By MS/MS	By MS/MS	By MS/MS	By MS/MS	By MS/MS	By MS/MS	By MS/MS	By MS/MS	By MS/MS	By MS/MS	By MS/MS	By MS/MS	By MS/MS	By MS/MS	By MS/MS	By MS/MS	By MS/MS	By MS/MS
Q9R0P5;Q4FK36	Destrin	Dstn	17864984576	20701007872	16920017920	22594971648	28546021376	30071986176	28766971904	17913989120	22999009280	25550016512	27847022592	26724988928	23416029184	10905014272	15565980672	33269028864	29119002624	33066004480	22859020288	24183009280	25924984832	25966970880	24391979008	23013001216	By MS/MS	By MS/MS	By MS/MS	By MS/MS	By MS/MS	By MS/MS	By MS/MS	By MS/MS	By MS/MS	By MS/MS	By MS/MS	By MS/MS	By MS/MS	By MS/MS	By MS/MS	By MS/MS	By MS/MS	By MS/MS	By MS/MS	By MS/MS	By MS/MS	By MS/MS	By MS/MS
Q91V77;P56565;D3YUT6	Protein S100;Protein S100-A1	S100a1	2824498432	1491699584	4590998528	3242598912	4513400320	10292999168	3568899072	2558699776	1805500928	9880302592	5716493312	4658696192	15067992064	17521000448	16078983168	14617014272	21030989824	11320002560	7535908864	4974599168	4393798656	7402796544	7462304768	5407095808	By MS/MS	By MS/MS	By MS/MS	By MS/MS	By MS/MS	By MS/MS	By MS/MS	By MS/MS	By MS/MS	By MS/MS	By MS/MS	By MS/MS	By MS/MS	By MS/MS	By MS/MS	By MS/MS	By MS/MS	By MS/MS	By MS/MS	By MS/MS	By MS/MS	By MS/MS	By MS/MS
P61089;A2RTT4;Q9CQ37;A0A087WPV1	Ubiquitin-conjugating enzyme E2 N	Ube2n	17577007104	14528006144	13068006400	12853004288	17808011264	18964996096	18531989504	14281014272	15463996416	16604017664	19765987328	16810006528	8896804864	15351999488	26030010368	23817988096	24981979136	30180960256	17746012160	19425988608	26595983360	22170992640	25564004352	24352022528	By MS/MS	By MS/MS	By MS/MS	By MS/MS	By MS/MS	By MS/MS	By MS/MS	By MS/MS	By MS/MS	By MS/MS	By MS/MS	By MS/MS	By MS/MS	By MS/MS	By MS/MS	By MS/MS	By MS/MS	By MS/MS	By MS/MS	By MS/MS	By MS/MS	By MS/MS	By MS/MS
Q8K3K7;Q059U0;A2AI22	1-acyl-sn-glycerol-3-phosphate acyltransferase beta;1-acyl-sn-glycerol-3-phosphate acyltransferase	Agpat2	67225980928	70859907072	60293009408	81002078208	54807003136	61911945216	59623981056	75315953664	61519974400	45078003712	45506981888	37077016576	6764796416	12296986624	8573506048	18436974592	15894008832	16011017216	19301980160	30135984128	32265965568	16011991040	18964996096	17750001664	By MS/MS	By MS/MS	By MS/MS	By MS/MS	By MS/MS	By MS/MS	By MS/MS	By MS/MS	By MS/MS	By MS/MS	By MS/MS	By MS/MS	By MS/MS	By MS/MS	By MS/MS	By MS/MS	By MS/MS	By MS/MS	By MS/MS	By MS/MS	By MS/MS	By MS/MS	By MS/MS
Q9R0Q3;F6V6T4;A2RS53;Q8BPI2	Transmembrane emp24 domain-containing protein 2	Tmed2	27136997376	33883998208	32614041600	37340983296	16078005248	16712990720	18148990976	31544031232	23742973952	21810028544	20530987008	22806978560	8784205824	8423892480	9349005312	8469499392	9555009536	8311101440	11425007616	12573002752	12193989632	12915006464	11117991936	12033996800	By MS/MS	By MS/MS	By MS/MS	By MS/MS	By MS/MS	By MS/MS	By MS/MS	By MS/MS	By MS/MS	By MS/MS	By MS/MS	By MS/MS	By MS/MS	By MS/MS	By MS/MS	By MS/MS	By MS/MS	By MS/MS	By MS/MS	By MS/MS	By MS/MS	By MS/MS	By MS/MS
Q9CR68	Cytochrome b-c1 complex subunit Rieske, mitochondrial;Cytochrome b-c1 complex subunit 11	Uqcrfs1	72999993344	89547087872	104080121856	88542912512	51178053632	50216001536	43454976000	77788037120	66249969664	38314950656	36045959168	41963999232	21908981760	22296977408	24515995648	29483995136	32969969664	24010975232	24034985984	23113011200	26051010560	14164995072	15864994816	18441996288	By MS/MS	By MS/MS	By MS/MS	By MS/MS	By MS/MS	By MS/MS	By MS/MS	By MS/MS	By MS/MS	By MS/MS	By MS/MS	By MS/MS	By MS/MS	By MS/MS	By MS/MS	By MS/MS	By MS/MS	By MS/MS	By MS/MS	By MS/MS	By MS/MS	By MS/MS	By MS/MS
F8WID5		Tpm1	13655997440	17053010944	17903996928	23148974080	25180004352	9178695680	37635977216	33793003520	53358051328	31974991872	26704009216	47169966080	76322938880	106320101376	96416923648	70420963328	60091039744	38232977408	66101063680	62283026432	61538033664	45562966016	44889001984	37633986560	By MS/MS	By MS/MS	By MS/MS	By MS/MS	By MS/MS	By MS/MS	By MS/MS	By MS/MS	By MS/MS	By MS/MS	By MS/MS	By MS/MS	By MS/MS	By MS/MS	By MS/MS	By MS/MS	By MS/MS	By MS/MS	By MS/MS	By MS/MS	By MS/MS	By MS/MS	By MS/MS
Q62261;Q62261-2;A0A0A0MQG2;D3YWH8	Spectrin beta chain, non-erythrocytic 1	Sptbn1	358530416640	321540096000	344979734528	301629669376	400639655936	351810256896	408779718656	373910241280	402349916160	268579897344	289770242048	302729920512	422230491136	356890345472	369290280960	190020157440	174459928576	194599960576	451089432576	377009668096	301820346368	245919891456	273129684992	275210272768	By MS/MS	By MS/MS	By MS/MS	By MS/MS	By MS/MS	By MS/MS	By MS/MS	By MS/MS	By MS/MS	By MS/MS	By MS/MS	By MS/MS	By MS/MS	By MS/MS	By MS/MS	By MS/MS	By MS/MS	By MS/MS	By MS/MS	By MS/MS	By MS/MS	By MS/MS	By MS/MS
P09055;P09055-2;A0A0A0MQJ3	Integrin beta-1	Itgb1	117140054016	122030047232	138890018816	136899985408	83133980672	118140100608	100199907328	161179942912	157439934464	125020086272	110289952768	108739887104	48973942784	41792032768	67127930880	62998044672	57008021504	59140063232	57589952512	53070024704	65653055488	47988948992	42743988224	49089978368	By MS/MS	By MS/MS	By MS/MS	By MS/MS	By MS/MS	By MS/MS	By MS/MS	By MS/MS	By MS/MS	By MS/MS	By MS/MS	By MS/MS	By MS/MS	By MS/MS	By MS/MS	By MS/MS	By MS/MS	By MS/MS	By MS/MS	By MS/MS	By MS/MS	By MS/MS	By MS/MS
E9PWQ3;D3YWD1;A0A087WQN9		Col6a3	205829767168	512139919360	446400233472	354990161920	379320467456	206039957504	483870572544	591690727424	893159342080	583410384896	593059708928	579260121088	319320293376	366820327424	219899723776	154339917824	130740019200	340529905664	395660132352	469700182016	396000296960	442930593792	380959883264	463890513920	By MS/MS	By MS/MS	By MS/MS	By MS/MS	By MS/MS	By MS/MS	By MS/MS	By MS/MS	By MS/MS	By MS/MS	By MS/MS	By MS/MS	By MS/MS	By MS/MS	By MS/MS	By MS/MS	By MS/MS	By MS/MS	By MS/MS	By MS/MS	By MS/MS	By MS/MS	By MS/MS
Q8R0N6;A0A087WRE7;Q8R0N6-2	Hydroxyacid-oxoacid transhydrogenase, mitochondrial	Adhfe1	98257084416	106729922560	115610124288	70348939264	68404940800	98165940224	67141066752	72571011072	55651061760	53296992256	43998961664	42583011328	21564995584	25692010496	33096970240	39765028864	46465966080	30592974848	33688977408	34563026944	30640982016	18024980480	23878019072	21874020352	By MS/MS	By MS/MS	By MS/MS	By MS/MS	By MS/MS	By MS/MS	By MS/MS	By MS/MS	By MS/MS	By MS/MS	By MS/MS	By MS/MS	By MS/MS	By MS/MS	By MS/MS	By MS/MS	By MS/MS	By MS/MS	By MS/MS	By MS/MS	By MS/MS	By MS/MS	By MS/MS
E9Q3E1;F6QPV9	Aldehyde dehydrogenase	Aldh3b2	94291050496	106490036224	82770100224	165609816064	98084986880	100599980032	45370974208	86613098496	50052952064	72018944000	46112002048	47524007936	19123009536	10753001472	24965998592	40574996480	26102999040	37341970432	22249979904	29966972928	25504995328	17702006784	23091996672	22459996160	By MS/MS	By MS/MS	By MS/MS	By MS/MS	By MS/MS	By MS/MS	By MS/MS	By MS/MS	By MS/MS	By MS/MS	By MS/MS	By MS/MS	By MS/MS	By MS/MS	By MS/MS	By MS/MS	By MS/MS	By MS/MS	By MS/MS	By MS/MS	By MS/MS	By MS/MS	By MS/MS
Q91XE8	Transmembrane protein 205	Tmem205	32174977024	35695030272	34941980672	48949993472	30776989696	36266991616	24709998592	33577015296	25403969536	25254014976	21740992512	18666000384	3300499200	3505298432	7752900096	12384993280	8815594496	19254980608	8003794432	11726014464	14254982144	11279994880	8304401920	9056804864	By MS/MS	By MS/MS	By MS/MS	By MS/MS	By MS/MS	By MS/MS	By MS/MS	By MS/MS	By MS/MS	By MS/MS	By MS/MS	By MS/MS	By MS/MS	By MS/MS	By MS/MS	By MS/MS	By MS/MS	By MS/MS	By MS/MS	By MS/MS	By MS/MS	By MS/MS	By MS/MS
Q9DCS9;D3YUK4	NADH dehydrogenase [ubiquinone] 1 beta subcomplex subunit 10	Ndufb10	66439077888	75842936832	74055081984	61252968448	38972047360	64086929408	31341006848	57412067328	42211942400	35629965312	30882965504	30470991872	14937006080	16320004096	17294999552	21648007168	25340973056	19957993472	23565969408	11346013184	13352004608	12575994880	9642292224	14082983936	By MS/MS	By MS/MS	By MS/MS	By MS/MS	By MS/MS	By MS/MS	By MS/MS	By MS/MS	By MS/MS	By MS/MS	By MS/MS	By MS/MS	By MS/MS	By MS/MS	By MS/MS	By MS/MS	By MS/MS	By MS/MS	By MS/MS	By MS/MS	By MS/MS	By MS/MS	By MS/MS
B2M1R6;P61979-2;P61979-3;P61979;H3BKD0;D3Z5X4;D3YWG1;H3BLL4;H3BK96;H3BKI8;H3BLP7;Q8BT23;H3BJ43;H3BJS9	Heterogeneous nuclear ribonucleoprotein K	Hnrnpk;Gm7964	44551057408	40765018112	37094961152	33791037440	46324031488	36628971520	46083964928	46324031488	57761976320	52890992640	64909959168	57474949120	67591012352	63701057536	58902073344	65241018368	71203987456	48262029312	58926997504	57110011904	66182914048	71434051584	77043957760	67464060928	By MS/MS	By MS/MS	By MS/MS	By MS/MS	By MS/MS	By MS/MS	By MS/MS	By MS/MS	By MS/MS	By MS/MS	By MS/MS	By MS/MS	By MS/MS	By MS/MS	By MS/MS	By MS/MS	By MS/MS	By MS/MS	By MS/MS	By MS/MS	By MS/MS	By MS/MS	By MS/MS
Q9ERS2	NADH dehydrogenase [ubiquinone] 1 alpha subcomplex subunit 13	Ndufa13	32262041600	38451965952	38392025088	30226960384	21484974080	24120999936	15554008064	24606007296	21593012224	16101020672	16483982336	16542010368	5434299904	5577104896	6282695680	14716993536	11895996416	14625016832	4806800384	10078995456	10301003776	9273911296	9021789184	9046393856	By MS/MS	By MS/MS	By MS/MS	By MS/MS	By MS/MS	By MS/MS	By MS/MS	By MS/MS	By MS/MS	By MS/MS	By MS/MS	By MS/MS	By MS/MS	By MS/MS	By MS/MS	By MS/MS	By MS/MS	By MS/MS	By MS/MS	By MS/MS	By MS/MS	By MS/MS	By MS/MS
Q9D7G0;G3UXL2	Ribose-phosphate pyrophosphokinase 1	Prps1;Prps1l3	27948007424	18111981568	13882008576	23872022528	25164029952	18765023232	54588035072	39192989696	30432020480	22532982784	16157999104	22029983744	8308289024	14531002368	14303990784	19051999232	13891004416	23401977856	33663956992	48490995712	82704908288	34046013440	36174000128	49001013248	By MS/MS	By MS/MS	By MS/MS	By MS/MS	By MS/MS	By MS/MS	By MS/MS	By MS/MS	By MS/MS	By MS/MS	By MS/MS	By MS/MS	By MS/MS	By MS/MS	By MS/MS	By MS/MS	By MS/MS	By MS/MS	By MS/MS	By MS/MS	By MS/MS	By MS/MS	By MS/MS
P63001;K7Q7T7;Q3TLP8	Ras-related C3 botulinum toxin substrate 1	Rac1	16351016960	20007024640	21003980800	19235999744	20737988608	19171004416	20384987136	20140994560	25601005568	16533002240	30294972416	24423020544	11715012608	16866015232	13273015296	9163491328	13445996544	8414409216	16299994112	23163975680	14075984896	16837987328	17663012864	15091995648	By MS/MS	By MS/MS	By MS/MS	By MS/MS	By MS/MS	By MS/MS	By MS/MS	By MS/MS	By MS/MS	By MS/MS	By MS/MS	By MS/MS	By MS/MS	By MS/MS	By MS/MS	By MS/MS	By MS/MS	By MS/MS	By MS/MS	By MS/MS	By MS/MS	By MS/MS	By MS/MS
Q00898	Alpha-1-antitrypsin 1-5	Serpina1e	2210999040	1976899456	2196399872	2566298624	1483000320	3080699392	260490160	567170176	516590080	547270016	255979952	673119872	84732952576	176550035456	101569937408	61661982720	101430116352	64851972096	1582299776	2043099136	2286700032	788599744	2021499776	921289600	By MS/MS	By MS/MS	By MS/MS	By MS/MS	By MS/MS	By MS/MS	By MS/MS	By MS/MS	By MS/MS	By MS/MS	By MS/MS	By MS/MS	By MS/MS	By MS/MS	By MS/MS	By MS/MS	By MS/MS	By MS/MS	By MS/MS	By MS/MS	By MS/MS	By MS/MS	By MS/MS
Q99LY9;B1ARW4	NADH dehydrogenase [ubiquinone] iron-sulfur protein 5;NADH dehydrogenase [ubiquinone] iron-sulfur protein 5, N-terminally processed	Ndufs5	21281992704	29084991488	30039005184	22334978048	15910995968	18583021568	12497993728	19274999808	17014006784	14046983168	11840013312	14625016832	4370404864	6456905728	6081505792	9981608960	9734205440	7550508544	6277100032	5975901184	5713606656	4794703360	3958998272	5588899840	By MS/MS	By MS/MS	By MS/MS	By MS/MS	By MS/MS	By MS/MS	By MS/MS	By MS/MS	By MS/MS	By MS/MS	By MS/MS	By MS/MS	By MS/MS	By MS/MS	By MS/MS	By MS/MS	By MS/MS	By MS/MS	By MS/MS	By MS/MS	By MS/MS	By MS/MS	By MS/MS
O88322	Nidogen-2	Nid2	20741990400	33562990592	21901973504	51297005568	51048984576	39458037760	63198920704	65203077120	39113998336	94561951744	97641979904	73897033728	155620098048	102039945216	138169892864	174000160768	149890138112	192230080512	173490225152	134550118400	139849990144	111140085760	106069909504	119189954560	By MS/MS	By MS/MS	By MS/MS	By MS/MS	By MS/MS	By MS/MS	By MS/MS	By MS/MS	By MS/MS	By MS/MS	By MS/MS	By MS/MS	By MS/MS	By MS/MS	By MS/MS	By MS/MS	By MS/MS	By MS/MS	By MS/MS	By MS/MS	By MS/MS	By MS/MS	By MS/MS
Q921I1;D3YYR8	Serotransferrin	Tf	7610298880	10305989632	9619907584	10577989632	9131105280	9651908608	16118017024	13664015360	11875003392	12414993408	13254988800	15742017536	98833989632	169360195584	99973111808	135990099968	124369903616	116209917952	125020086272	87497932800	106530029568	85573910528	97939079168	77770964992	By MS/MS	By MS/MS	By MS/MS	By MS/MS	By MS/MS	By MS/MS	By MS/MS	By MS/MS	By MS/MS	By MS/MS	By MS/MS	By MS/MS	By MS/MS	By MS/MS	By MS/MS	By MS/MS	By MS/MS	By MS/MS	By MS/MS	By MS/MS	By MS/MS	By MS/MS	By MS/MS
P40124;B1ARS0	Adenylyl cyclase-associated protein 1	Cap1	26473971712	19477989376	21825028096	28142962688	37434007552	39140999168	52295942144	30914992128	37062017024	80283066368	71083974656	81048993792	30608025600	31216039936	38132019200	45252960256	36489961472	53711933440	31697035264	48394031104	48815054848	87382097920	69886918656	76722962432	By MS/MS	By MS/MS	By MS/MS	By MS/MS	By MS/MS	By MS/MS	By MS/MS	By MS/MS	By MS/MS	By MS/MS	By MS/MS	By MS/MS	By MS/MS	By MS/MS	By MS/MS	By MS/MS	By MS/MS	By MS/MS	By MS/MS	By MS/MS	By MS/MS	By MS/MS	By MS/MS
Q8CAQ8-2;Q8CAQ8-4	MICOS complex subunit Mic60	Immt	155839971328	207909961728	194880077824	192350076928	136090099712	152649924608	117769887744	178559860736	142970142720	132599832576	111880151040	123799994368	77951926272	66500067328	66118021120	73764085760	69540929536	76873023488	80739917824	79579906048	76265046016	55267008512	60790054912	72078958592	By MS/MS	By MS/MS	By MS/MS	By MS/MS	By MS/MS	By MS/MS	By MS/MS	By MS/MS	By MS/MS	By MS/MS	By MS/MS	By MS/MS	By MS/MS	By MS/MS	By MS/MS	By MS/MS	By MS/MS	By MS/MS	By MS/MS	By MS/MS	By MS/MS	By MS/MS	By MS/MS
O35855;Q3ULU3;O88374;D3Z7C8;D3Z3D7	Branched-chain-amino-acid aminotransferase, mitochondrial;Branched-chain-amino-acid aminotransferase	Bcat2	59161960448	78442995712	80582942720	63178039296	63800008704	75286085632	33808019456	35734974464	31978037248	35799003136	34245998592	29673969664	18781999104	43599994880	29961029632	34945032192	51821051904	28794976256	27415025664	22579025920	21703028736	24011991040	22605010944	19463985152	By MS/MS	By MS/MS	By MS/MS	By MS/MS	By MS/MS	By MS/MS	By MS/MS	By MS/MS	By MS/MS	By MS/MS	By MS/MS	By MS/MS	By MS/MS	By MS/MS	By MS/MS	By MS/MS	By MS/MS	By MS/MS	By MS/MS	By MS/MS	By MS/MS	By MS/MS	By MS/MS
Q68FD5;Q5SXR6;F6Z1R4	Clathrin heavy chain 1;Clathrin heavy chain	Cltc	125889863680	104899862528	103519952896	109380067328	140879921152	115930013696	167249920000	97803993088	114599985152	148670070784	163899949056	173029801984	188850061312	151529947136	164890165248	196430020608	172850102272	198380077056	203289804800	185220186112	208449961984	222859837440	195110027264	194449768448	By MS/MS	By MS/MS	By MS/MS	By MS/MS	By MS/MS	By MS/MS	By MS/MS	By MS/MS	By MS/MS	By MS/MS	By MS/MS	By MS/MS	By MS/MS	By MS/MS	By MS/MS	By MS/MS	By MS/MS	By MS/MS	By MS/MS	By MS/MS	By MS/MS	By MS/MS	By MS/MS
Q9D1A2	Cytosolic non-specific dipeptidase	Cndp2	27654993920	18669010944	19852990464	26526033920	31144970240	40304041984	31451002880	17946986496	24879998976	83563069440	68873920512	74199924736	46064959488	50178969600	53436977152	59083014144	48427954176	60210003968	41149034496	49332002816	54594965504	99612934144	88366096384	94673035264	By MS/MS	By MS/MS	By MS/MS	By MS/MS	By MS/MS	By MS/MS	By MS/MS	By MS/MS	By MS/MS	By MS/MS	By MS/MS	By MS/MS	By MS/MS	By MS/MS	By MS/MS	By MS/MS	By MS/MS	By MS/MS	By MS/MS	By MS/MS	By MS/MS	By MS/MS	By MS/MS
Q05421	Cytochrome P450 2E1	Cyp2e1	83064987648	126309974016	100770095104	137420054528	165049810944	136369987584	13423013888	18459023360	25746006016	14828983296	10386995200	18570004480	24730001408	37989011456	17524985856	76622004224	116430135296	45768962048	4175701760	5379401728	5102395392	4107201792	6590394880	4369099264	By MS/MS	By MS/MS	By MS/MS	By MS/MS	By MS/MS	By MS/MS	By MS/MS	By MS/MS	By MS/MS	By MS/MS	By MS/MS	By MS/MS	By MS/MS	By MS/MS	By MS/MS	By MS/MS	By MS/MS	By MS/MS	By MS/MS	By MS/MS	By MS/MS	By MS/MS	By MS/MS
P26041	Moesin	Msn	59090980864	53910990848	64012070912	74039025664	96016990208	65838018560	68141916160	79976062976	97938046976	86079987712	99931881472	103739981824	74405036032	76831981568	81064001536	37229973504	55069933568	51583041536	61499969536	56875978752	42958020608	54382022656	74734911488	63071047680	By MS/MS	By MS/MS	By MS/MS	By MS/MS	By MS/MS	By MS/MS	By MS/MS	By MS/MS	By MS/MS	By MS/MS	By MS/MS	By MS/MS	By MS/MS	By MS/MS	By MS/MS	By MS/MS	By MS/MS	By MS/MS	By MS/MS	By MS/MS	By MS/MS	By MS/MS	By MS/MS
P61022;B0R091;B0R092	Calcineurin B homologous protein 1	Chp1	35834990592	25477021696	19053006848	22631026688	22531016704	23190020096	28213000192	22507972608	17517989888	15076999168	13684009984	14082015232	20547985408	21542998016	19648016384	19507986432	31214966784	21162020864	29011025920	23068012544	24768020480	14964005888	16378017792	17348999168	By MS/MS	By MS/MS	By MS/MS	By MS/MS	By MS/MS	By MS/MS	By MS/MS	By MS/MS	By MS/MS	By MS/MS	By MS/MS	By MS/MS	By MS/MS	By MS/MS	By MS/MS	By MS/MS	By MS/MS	By MS/MS	By MS/MS	By MS/MS	By MS/MS	By MS/MS	By MS/MS
Q8VEM8;G5E902	Phosphate carrier protein, mitochondrial	Slc25a3	71950049280	73028952064	77383073792	71117996032	52005949440	59769991168	51291037696	69739061248	70383919104	50570973184	47035953152	51752038400	13088997376	20905023488	16494010368	24995987456	22096021504	21542998016	19228981248	32628963328	34471030784	30649976832	31532021760	33199958016	By MS/MS	By MS/MS	By MS/MS	By MS/MS	By MS/MS	By MS/MS	By MS/MS	By MS/MS	By MS/MS	By MS/MS	By MS/MS	By MS/MS	By MS/MS	By MS/MS	By MS/MS	By MS/MS	By MS/MS	By MS/MS	By MS/MS	By MS/MS	By MS/MS	By MS/MS	By MS/MS
Q9CR61	NADH dehydrogenase [ubiquinone] 1 beta subcomplex subunit 7	Ndufb7	23434981376	32561995776	37203992576	25203984384	18637987840	22726973440	13973006336	21879977984	20602007552	13712986112	13355005952	13390010368	316199840	11503001600	10883007488	15080986624	15920002048	13132017664	10858000384	9208401920	9632200704	8363701760	7351203840	9317392384	By MS/MS	By MS/MS	By MS/MS	By MS/MS	By MS/MS	By MS/MS	By MS/MS	By MS/MS	By MS/MS	By MS/MS	By MS/MS	By MS/MS	By MS/MS	By MS/MS	By MS/MS	By MS/MS	By MS/MS	By MS/MS	By MS/MS	By MS/MS	By MS/MS	By MS/MS	By MS/MS
P10922	Histone H1.0;Histone H1.0, N-terminally processed	H1f0	6746896896	37174984704	34663976960	8237089280	15885983744	8388307456	13355994112	17198004224	43973955584	15765010432	17361022976	27494006784	9973087232	6741707776	6635805696	5853093888	7923902464	3145100288	7374000640	6292804096	4065801728	4664797696	5643294208	3829201408	By MS/MS	By MS/MS	By MS/MS	By MS/MS	By MS/MS	By MS/MS	By MS/MS	By MS/MS	By MS/MS	By MS/MS	By MS/MS	By MS/MS	By MS/MS	By MS/MS	By MS/MS	By MS/MS	By MS/MS	By MS/MS	By MS/MS	By MS/MS	By MS/MS	By MS/MS	By MS/MS
E9PZ16;B1B0C7;Q05793	Basement membrane-specific heparan sulfate proteoglycan core protein;Endorepellin;LG3 peptide	Hspg2	29754030080	52598951936	26175016960	95771041792	80171909120	50259042304	142149894144	137160138752	62744031232	158309892096	176470228992	129870045184	297820094464	260069949440	359390347264	433400512512	323580231680	505079627776	570629881856	477169713152	521510158336	371460472832	320209747968	408290361344	By MS/MS	By MS/MS	By MS/MS	By MS/MS	By MS/MS	By MS/MS	By MS/MS	By MS/MS	By MS/MS	By MS/MS	By MS/MS	By MS/MS	By MS/MS	By MS/MS	By MS/MS	By MS/MS	By MS/MS	By MS/MS	By MS/MS	By MS/MS	By MS/MS	By MS/MS	By MS/MS
Q9CQA3	Succinate dehydrogenase [ubiquinone] iron-sulfur subunit, mitochondrial	Sdhb	66874060800	75282907136	88323112960	77684031488	55508070400	79090089984	34213957632	64700051456	50095054848	44477022208	40108007424	41687957504	17342992384	30302023680	35108032512	44095979520	33409015808	31893002240	26409998336	26812968960	26803965952	22602022912	29677029376	23749001216	By MS/MS	By MS/MS	By MS/MS	By MS/MS	By MS/MS	By MS/MS	By MS/MS	By MS/MS	By MS/MS	By MS/MS	By MS/MS	By MS/MS	By MS/MS	By MS/MS	By MS/MS	By MS/MS	By MS/MS	By MS/MS	By MS/MS	By MS/MS	By MS/MS	By MS/MS	By MS/MS
Q62086	Serum paraoxonase/arylesterase 2	Pon2	59884044288	55688007680	60542062592	74288070656	41834045440	44719947776	41508999168	63373959168	55838994432	46422982656	37111050240	36737024000	16255016960	8198194688	16257982464	15101017088	12925016064	18360985600	17752018944	21288013824	19048976384	15191005184	14818988032	15415007232	By MS/MS	By MS/MS	By MS/MS	By MS/MS	By MS/MS	By MS/MS	By MS/MS	By MS/MS	By MS/MS	By MS/MS	By MS/MS	By MS/MS	By MS/MS	By MS/MS	By MS/MS	By MS/MS	By MS/MS	By MS/MS	By MS/MS	By MS/MS	By MS/MS	By MS/MS	By MS/MS
Q9JII6;Q540D7;B1AXW3	Alcohol dehydrogenase [NADP(+)]	Akr1a1	37318971392	30868025344	31417008128	32927019008	41987973120	43988959232	41051009024	25993969664	28858011648	46990954496	34119010304	45350944768	38598959104	23658997760	36037955584	51284934656	51896057856	60608053248	44366962688	47240986624	57575944192	65042935808	66299039744	54065020928	By MS/MS	By MS/MS	By MS/MS	By MS/MS	By MS/MS	By MS/MS	By MS/MS	By MS/MS	By MS/MS	By MS/MS	By MS/MS	By MS/MS	By MS/MS	By MS/MS	By MS/MS	By MS/MS	By MS/MS	By MS/MS	By MS/MS	By MS/MS	By MS/MS	By MS/MS	By MS/MS
P63094;Q6R0H7;P63094-3;Q8CGK7;Q66L47;A2A610	Guanine nucleotide-binding protein G(s) subunit alpha isoforms short;Guanine nucleotide-binding protein G(s) subunit alpha isoforms XLas	Gnas	55801946112	70165954560	68540006400	77540990976	60869996544	79481913344	50050039808	66297987072	49614036992	47812009984	49534992384	41100967936	25945970688	27298998272	32722966528	27944978432	29672007680	32797982720	32273985536	41167970304	33841020928	24841019392	26811975680	29418037248	By MS/MS	By MS/MS	By MS/MS	By MS/MS	By MS/MS	By MS/MS	By MS/MS	By MS/MS	By MS/MS	By MS/MS	By MS/MS	By MS/MS	By MS/MS	By MS/MS	By MS/MS	By MS/MS	By MS/MS	By MS/MS	By MS/MS	By MS/MS	By MS/MS	By MS/MS	By MS/MS
O08807	Peroxiredoxin-4	Prdx4	35675967488	34048983040	50399969280	39174029312	27810011136	45355978752	33038039040	43285024768	34983026688	40974987264	40388964352	38197006336	32483997696	22183012352	27519027200	36404961280	32537036800	34739953664	33853014016	21966989312	30368036864	29048023040	24574017536	34607013888	By MS/MS	By MS/MS	By MS/MS	By MS/MS	By MS/MS	By MS/MS	By MS/MS	By MS/MS	By MS/MS	By MS/MS	By MS/MS	By MS/MS	By MS/MS	By MS/MS	By MS/MS	By MS/MS	By MS/MS	By MS/MS	By MS/MS	By MS/MS	By MS/MS	By MS/MS	By MS/MS
P35762	CD81 antigen	Cd81	14914983936	17194002432	19156006912	27549968384	13620007936	21051017216	12076008448	19534000128	12292987904	16733995008	12537016320	18372980736	11263006720	7811896320	16958000128	16968988672	15903004672	18789996544	22487986176	14880988160	18715025408	16640980992	14100011008	17065009152	By MS/MS	By MS/MS	By MS/MS	By MS/MS	By MS/MS	By MS/MS	By MS/MS	By MS/MS	By MS/MS	By MS/MS	By MS/MS	By MS/MS	By MS/MS	By MS/MS	By MS/MS	By MS/MS	By MS/MS	By MS/MS	By MS/MS	By MS/MS	By MS/MS	By MS/MS	By MS/MS
Q9D0S9;Q5M9J2	Histidine triad nucleotide-binding protein 2, mitochondrial	Hint2	42680967168	37535997952	44858982400	47004000256	35606040576	53499039744	26791000064	35571978240	30425020416	29187995648	28398012416	27854018560	9897901056	10205006848	11573997568	18476015616	25119025152	17152000000	15368001536	12742014976	17369976832	15175990272	14356015104	12537016320	By MS/MS	By MS/MS	By MS/MS	By MS/MS	By MS/MS	By MS/MS	By MS/MS	By MS/MS	By MS/MS	By MS/MS	By MS/MS	By MS/MS	By MS/MS	By MS/MS	By MS/MS	By MS/MS	By MS/MS	By MS/MS	By MS/MS	By MS/MS	By MS/MS	By MS/MS	By MS/MS
O08795-2;O08795	Glucosidase 2 subunit beta	Prkcsh	52169019392	48812986368	58112946176	57137954816	33196007424	56671965184	35503005696	62049939456	44977991680	38058987520	32487004160	37978968064	36216012800	26852984832	32693043200	41101946880	35039035392	31203991552	38136958976	29173026816	30423009280	28292036608	29889974272	28105037824	By MS/MS	By MS/MS	By MS/MS	By MS/MS	By MS/MS	By MS/MS	By MS/MS	By MS/MS	By MS/MS	By MS/MS	By MS/MS	By MS/MS	By MS/MS	By MS/MS	By MS/MS	By MS/MS	By MS/MS	By MS/MS	By MS/MS	By MS/MS	By MS/MS	By MS/MS	By MS/MS
Q9CQX8	28S ribosomal protein S36, mitochondrial	Mrps36	11555008512	10618005504	12939994112	15446014976	10338988032	13555015680	8257609728	12548988928	8314091008	10011000832	7564496896	8526392320	1885001088	885230272	2613100288	5796692480	4306498048	3941398528	2871601664	4594095104	5380596736	5285597184	5199694336	6772599296	By MS/MS	By MS/MS	By MS/MS	By MS/MS	By MS/MS	By MS/MS	By MS/MS	By MS/MS	By MS/MS	By MS/MS	By MS/MS	By MS/MS	By MS/MS	By MS/MS	By MS/MS	By MS/MS	By MS/MS	By MS/MS	By MS/MS	By MS/MS	By MS/MS	By MS/MS	By MS/MS
Q9CQF9;F7CIP8;D3Z275;A0A0N4SWD3	Prenylcysteine oxidase	Pcyox1	53483057152	51638992896	61348921344	83075088384	44298973184	63832068096	59236937728	70155010048	56474959872	51465060352	45814001664	43391021056	17413019648	14542995456	23038998528	30115989504	21589014528	34264023040	31367038976	28870987776	35366961152	25134968832	25459984384	29758986240	By MS/MS	By MS/MS	By MS/MS	By MS/MS	By MS/MS	By MS/MS	By MS/MS	By MS/MS	By MS/MS	By MS/MS	By MS/MS	By MS/MS	By MS/MS	By MS/MS	By MS/MS	By MS/MS	By MS/MS	By MS/MS	By MS/MS	By MS/MS	By MS/MS	By MS/MS	By MS/MS
Q3THW5;P0C0S6;B2RVP5;Q8R029;Q3UA95	Histone H2A.V;Histone H2A.Z;Histone H2A	H2afv;H2afz	2619398912	12445000704	15961013248	8126605824	13515003904	6051205632	9932008448	17289009152	30533011456	10278991872	12645016576	17047014400	5000196096	5506403840	6105803776	6125596672	5987795456	3552798720	4716105216	5317896192	4808198656	1633800960	10195997696	3206300160	By MS/MS	By MS/MS	By MS/MS	By MS/MS	By MS/MS	By MS/MS	By MS/MS	By MS/MS	By MS/MS	By MS/MS	By MS/MS	By MS/MS	By MS/MS	By MS/MS	By MS/MS	By MS/MS	By MS/MS	By MS/MS	By MS/MS	By MS/MS	By MS/MS	By MS/MS	By MS/MS
Q3ULD5;B2RUK5	Methylcrotonoyl-CoA carboxylase beta chain, mitochondrial	Mccc2	108930105344	122740031488	114510020608	82563973120	59803979776	77420937216	58922012672	79735980032	60091994112	58132926464	41027026944	45651963904	33267005440	36907016192	41232023552	48977051648	55217930240	41634971648	42679951360	40794992640	42912948224	25195986944	28826972160	26403993600	By MS/MS	By MS/MS	By MS/MS	By MS/MS	By MS/MS	By MS/MS	By MS/MS	By MS/MS	By MS/MS	By MS/MS	By MS/MS	By MS/MS	By MS/MS	By MS/MS	By MS/MS	By MS/MS	By MS/MS	By MS/MS	By MS/MS	By MS/MS	By MS/MS	By MS/MS	By MS/MS
P37804	Transgelin	Tagln	2378799872	3794198272	6147696640	8305499648	12867013632	6985708544	13900998656	13657008128	18648979456	16082979840	21796020224	22194980864	44920942592	43192987648	46981013504	46068006912	69813968896	25011986432	39847018496	56526946304	45334999040	27754987520	34568970240	20611979264	By MS/MS	By MS/MS	By MS/MS	By MS/MS	By MS/MS	By MS/MS	By MS/MS	By MS/MS	By MS/MS	By MS/MS	By MS/MS	By MS/MS	By MS/MS	By MS/MS	By MS/MS	By MS/MS	By MS/MS	By MS/MS	By MS/MS	By MS/MS	By MS/MS	By MS/MS	By MS/MS
Q8R1G2;E0CXH4;E0CXT6	Carboxymethylenebutenolidase homolog	Cmbl	33230960640	23815972864	21377984512	27322974208	32849971200	38321029120	33466042368	18931980288	20390000640	16428981248	12655987712	15880985600	25383020544	15597993984	26214012928	31973978112	23989970944	34975997952	27028006912	25762009088	30414966784	20981999616	20877017088	23432998912	By MS/MS	By MS/MS	By MS/MS	By MS/MS	By MS/MS	By MS/MS	By MS/MS	By MS/MS	By MS/MS	By MS/MS	By MS/MS	By MS/MS	By MS/MS	By MS/MS	By MS/MS	By MS/MS	By MS/MS	By MS/MS	By MS/MS	By MS/MS	By MS/MS	By MS/MS	By MS/MS
P07901;Q80Y52;B7ZC50;A2A6A2;B7ZC49	Heat shock protein HSP 90-alpha	Hsp90aa1	51605962752	43349049344	35085021184	53845032960	66026999808	83086950400	59484934144	39062011904	39855026176	58958946304	46272978944	47923011584	37888995328	46652968960	44263964672	75255037952	62855950336	73213018112	42465959936	52717023232	57450942464	68170932224	67524919296	68545986560	By MS/MS	By MS/MS	By MS/MS	By MS/MS	By MS/MS	By MS/MS	By MS/MS	By MS/MS	By MS/MS	By MS/MS	By MS/MS	By MS/MS	By MS/MS	By MS/MS	By MS/MS	By MS/MS	By MS/MS	By MS/MS	By MS/MS	By MS/MS	By MS/MS	By MS/MS	By MS/MS
P48962	ADP/ATP translocase 1	Slc25a4	88381988864	116849885184	114949898240	87831019520	79887081472	107629993984	84404019200	92264980480	89346056192	74530070528	80341041152	68013031424	12544013312	22994022400	21629984768	21975994368	25150992384	19849000960	28843974656	26700972032	17545988096	14911001600	19750002688	18409988096	By MS/MS	By MS/MS	By MS/MS	By MS/MS	By MS/MS	By MS/MS	By MS/MS	By MS/MS	By MS/MS	By MS/MS	By MS/MS	By MS/MS	By MS/MS	By MS/MS	By MS/MS	By MS/MS	By MS/MS	By MS/MS	By MS/MS	By MS/MS	By MS/MS	By MS/MS	By MS/MS
Q3U7R1;Q3U7R1-2	Extended synaptotagmin-1	Esyt1	246700113920	227889823744	231690272768	247399727104	234109812736	254380130304	125899849728	139830034432	122640113664	141449887744	137819963392	136759967744	106860101632	91329036288	69565939712	40613961728	46072999936	26535012352	68152008704	26317006848	25625995264	31231973376	22776002560	25565018112	By MS/MS	By MS/MS	By MS/MS	By MS/MS	By MS/MS	By MS/MS	By MS/MS	By MS/MS	By MS/MS	By MS/MS	By MS/MS	By MS/MS	By MS/MS	By MS/MS	By MS/MS	By MS/MS	By MS/MS	By MS/MS	By MS/MS	By MS/MS	By MS/MS	By MS/MS	By MS/MS
Q9CPU4	Microsomal glutathione S-transferase 3	Mgst3	19328997376	23657996288	31612999680	14683992064	14799017984	25230989312	12549984256	11878991872	15649012736	12101995520	11742986240	8153790464	1458300416	5072304128	6313503744	9721704448	11000991744	10078995456	7120803840	10018998272	9202195456	5104702976	4590197760	5664702464	By MS/MS	By MS/MS	By MS/MS	By MS/MS	By MS/MS	By MS/MS	By MS/MS	By MS/MS	By MS/MS	By MS/MS	By MS/MS	By MS/MS	By MS/MS	By MS/MS	By MS/MS	By MS/MS	By MS/MS	By MS/MS	By MS/MS	By MS/MS	By MS/MS	By MS/MS	By MS/MS
P28665	Murinoglobulin-1	Mug1	5409698304	4699400192	5187705856	5824393728	3102599680	5033904128	11060988928	9219998720	6334405632	7628007424	6361698304	9269106688	194710093824	303630155776	219620229120	212220051456	207890169856	175689908224	114269863936	108090023936	111350104064	88764907520	106720051200	107310022656	By MS/MS	By MS/MS	By MS/MS	By MS/MS	By MS/MS	By MS/MS	By MS/MS	By MS/MS	By MS/MS	By MS/MS	By MS/MS	By MS/MS	By MS/MS	By MS/MS	By MS/MS	By MS/MS	By MS/MS	By MS/MS	By MS/MS	By MS/MS	By MS/MS	By MS/MS	By MS/MS
Q9DBG6;A2ACG7	Dolichyl-diphosphooligosaccharide--protein glycosyltransferase subunit 2	Rpn2	76340903936	96627990528	104189992960	98720890880	59653943296	70493995008	55336026112	74552934400	76517933056	78335008768	71843962880	68802019328	34754011136	22093977600	26491967488	22232983552	24369995776	20881987584	30515013632	28298020864	26776977408	36220035072	40908951552	31947020288	By MS/MS	By MS/MS	By MS/MS	By MS/MS	By MS/MS	By MS/MS	By MS/MS	By MS/MS	By MS/MS	By MS/MS	By MS/MS	By MS/MS	By MS/MS	By MS/MS	By MS/MS	By MS/MS	By MS/MS	By MS/MS	By MS/MS	By MS/MS	By MS/MS	By MS/MS	By MS/MS
Q9DCS3;A2A845	Trans-2-enoyl-CoA reductase, mitochondrial	Mecr	61966974976	66040967168	66269069312	57770991616	54146998272	61899997184	56956944384	72593080320	49947054080	51243048960	43094994944	43170951168	14908005376	16150993920	26406017024	29144037376	24184031232	29175031808	19501023232	28670986240	34044033024	23721011200	24021010432	27550988288	By MS/MS	By MS/MS	By MS/MS	By MS/MS	By MS/MS	By MS/MS	By MS/MS	By MS/MS	By MS/MS	By MS/MS	By MS/MS	By MS/MS	By MS/MS	By MS/MS	By MS/MS	By MS/MS	By MS/MS	By MS/MS	By MS/MS	By MS/MS	By MS/MS	By MS/MS	By MS/MS
Q9DBP5	UMP-CMP kinase	Cmpk1	20029997056	14088011776	11950001152	20647981056	20282992640	22128998400	22745970688	15527996416	15786993664	16512992256	17836994560	16938998784	16320997376	12919993344	13222992896	16918005760	17365981184	20623972352	24620976128	22180022272	26347014144	25259024384	21436002304	22866999296	By MS/MS	By MS/MS	By MS/MS	By MS/MS	By MS/MS	By MS/MS	By MS/MS	By MS/MS	By MS/MS	By MS/MS	By MS/MS	By MS/MS	By MS/MS	By MS/MS	By MS/MS	By MS/MS	By MS/MS	By MS/MS	By MS/MS	By MS/MS	By MS/MS	By MS/MS	By MS/MS
P60843;Q5F2A7	Eukaryotic initiation factor 4A-I	Eif4a1	36773953536	29162999808	27405965312	29772996608	35207036928	35765981184	39812055040	29122007040	28721977344	43909009408	36600020992	38731968512	27047024640	40112037888	37339009024	27695974400	32872996864	37538975744	37028028416	55396048896	47926054912	55815966720	59588046848	52801003520	By MS/MS	By MS/MS	By MS/MS	By MS/MS	By MS/MS	By MS/MS	By MS/MS	By MS/MS	By MS/MS	By MS/MS	By MS/MS	By MS/MS	By MS/MS	By MS/MS	By MS/MS	By MS/MS	By MS/MS	By MS/MS	By MS/MS	By MS/MS	By MS/MS	By MS/MS	By MS/MS
P84084	ADP-ribosylation factor 5	Arf5	26791000064	25775022080	25049976832	21694994432	27845992448	27275982848	20443985920	17635012608	19860025344	22680987648	24348030976	17823981568	16444018688	18032990208	19742013440	15488999424	15552979968	22211008512	15997010944	24014024704	19665999872	21020981248	22288019456	22028003328	By MS/MS	By MS/MS	By MS/MS	By MS/MS	By MS/MS	By MS/MS	By MS/MS	By MS/MS	By MS/MS	By MS/MS	By MS/MS	By MS/MS	By MS/MS	By MS/MS	By MS/MS	By MS/MS	By MS/MS	By MS/MS	By MS/MS	By MS/MS	By MS/MS	By MS/MS	By MS/MS
Q91VW3;I7HPY0	SH3 domain-binding glutamic acid-rich-like protein 3	Sh3bgrl3	2129499648	2252801024	2655698432	3711301376	4961200640	3428301056	5733295616	3559898368	5816606208	21017980928	18237986816	17505996800	5642294272	4190301696	5588205056	5550594560	6351193600	5959600640	9229194240	6345604096	7098902528	21936979968	15635984384	19427991552	By MS/MS	By MS/MS	By MS/MS	By MS/MS	By MS/MS	By MS/MS	By MS/MS	By MS/MS	By MS/MS	By MS/MS	By MS/MS	By MS/MS	By MS/MS	By MS/MS	By MS/MS	By MS/MS	By MS/MS	By MS/MS	By MS/MS	By MS/MS	By MS/MS	By MS/MS	By MS/MS
Q9D1L9;G3UW70	Ragulator complex protein LAMTOR5	Lamtor5	5808798720	3930200832	4660001792	5750102016	6974007808	6913291264	6407396864	4822497280	3558999552	6307296768	6486097920	5811395072	7569598976	8321590784	8386599424	12031991808	9020500992	7867991552	8973399040	7966191104	8240204288	10286007296	8656605184	10527985664	By MS/MS	By MS/MS	By MS/MS	By MS/MS	By MS/MS	By MS/MS	By MS/MS	By MS/MS	By MS/MS	By MS/MS	By MS/MS	By MS/MS	By MS/MS	By MS/MS	By MS/MS	By MS/MS	By MS/MS	By MS/MS	By MS/MS	By MS/MS	By MS/MS	By MS/MS	By MS/MS
Q9CQM5	Thioredoxin domain-containing protein 17	Txndc17	11672991744	7399508992	7027894784	8639409152	9932691456	15279994880	11462013952	6226006016	8267397120	7545698816	10362004480	8113594880	12890987520	7339609088	17895004160	20066998272	16580019200	17290014720	11851006976	12982009856	17118019584	15792004096	15830005760	17848977408	By MS/MS	By MS/MS	By MS/MS	By MS/MS	By MS/MS	By MS/MS	By MS/MS	By MS/MS	By MS/MS	By MS/MS	By MS/MS	By MS/MS	By MS/MS	By MS/MS	By MS/MS	By MS/MS	By MS/MS	By MS/MS	By MS/MS	By MS/MS	By MS/MS	By MS/MS	By MS/MS
P10833;Q3U1N3	Ras-related protein R-Ras	Rras	52857020416	43644977152	52870021120	73881985024	49225936896	62989049856	23705022464	33219012608	26966972416	28806019072	24740988928	25899976704	22594017280	11513013248	26384033792	22428008448	29668005888	31907004416	19770013696	23945988096	19262007296	19465013248	23686977536	27149987840	By MS/MS	By MS/MS	By MS/MS	By MS/MS	By MS/MS	By MS/MS	By MS/MS	By MS/MS	By MS/MS	By MS/MS	By MS/MS	By MS/MS	By MS/MS	By MS/MS	By MS/MS	By MS/MS	By MS/MS	By MS/MS	By MS/MS	By MS/MS	By MS/MS	By MS/MS	By MS/MS
P61161;Q5SW83	Actin-related protein 2	Actr2	7663304704	8697398272	9213004800	13176015872	13915010048	9588899840	10394001408	11524007936	15530008576	24755974144	26641029120	23774007296	17109014528	16564988928	14532001792	24308983808	18498013184	19517014016	24606982144	19684988928	23393007616	36150951936	31782973440	31067985920	By MS/MS	By MS/MS	By MS/MS	By MS/MS	By MS/MS	By MS/MS	By MS/MS	By MS/MS	By MS/MS	By MS/MS	By MS/MS	By MS/MS	By MS/MS	By MS/MS	By MS/MS	By MS/MS	By MS/MS	By MS/MS	By MS/MS	By MS/MS	By MS/MS	By MS/MS	By MS/MS
P50544;B1AR28	Very long-chain specific acyl-CoA dehydrogenase, mitochondrial	Acadvl	157959913472	174380138496	169639854080	117000134656	92467937280	123020107776	127729975296	163330195456	115179905024	112059858944	101829976064	94273101824	50217066496	52065939456	48453058560	22143983616	35838021632	23572015104	50543034368	64775024640	42786955264	34067986432	41170038784	37252030464	By MS/MS	By MS/MS	By MS/MS	By MS/MS	By MS/MS	By MS/MS	By MS/MS	By MS/MS	By MS/MS	By MS/MS	By MS/MS	By MS/MS	By MS/MS	By MS/MS	By MS/MS	By MS/MS	By MS/MS	By MS/MS	By MS/MS	By MS/MS	By MS/MS	By MS/MS	By MS/MS
Q80T06;P57776;A0A0R4J1E2;P57776-3;E9QN08;D3YUQ9;D3YZT9	Elongation factor 1-delta	Eef1d	33346971648	27803981824	24276996096	26542030848	29331976192	34335035392	30446991360	19157020672	20507004928	27524993024	26686996480	25288028160	28968024064	31592026112	32139010048	54505967616	49113997312	43771990016	41361969152	41450979328	36225015808	44341047296	42824986624	40723001344	By MS/MS	By MS/MS	By MS/MS	By MS/MS	By MS/MS	By MS/MS	By MS/MS	By MS/MS	By MS/MS	By MS/MS	By MS/MS	By MS/MS	By MS/MS	By MS/MS	By MS/MS	By MS/MS	By MS/MS	By MS/MS	By MS/MS	By MS/MS	By MS/MS	By MS/MS	By MS/MS
Q9QZ88;D3Z645;Q9QZ88-2;D3YYD5;D3YW98	Vacuolar protein sorting-associated protein 29	Vps29	14054005760	9894995968	8700894208	10352994304	11304000512	11456014336	10105013248	8362905600	6388500480	11811995648	10195997696	8756401152	14087005184	13923990528	13914015744	24486971392	14134017024	25391007744	19094007808	13815985152	16045006848	16363993088	15895984128	13749003264	By MS/MS	By MS/MS	By MS/MS	By MS/MS	By MS/MS	By MS/MS	By MS/MS	By MS/MS	By MS/MS	By MS/MS	By MS/MS	By MS/MS	By MS/MS	By MS/MS	By MS/MS	By MS/MS	By MS/MS	By MS/MS	By MS/MS	By MS/MS	By MS/MS	By MS/MS	By MS/MS
Q91VD9;A0A087WQR0;A0A087WSU3;A0A087WQ77;A0A087WP77;A0A087WR47	NADH-ubiquinone oxidoreductase 75 kDa subunit, mitochondrial	Ndufs1	160960184320	202789978112	204090130432	155269906432	112579895296	163139846144	81948024832	141199900672	115479977984	117769887744	92447883264	86212100096	41695010816	51839963136	52923027456	63130947584	66883080192	48490995712	51691999232	45085036544	40962965504	37901021184	37391966208	33981976576	By MS/MS	By MS/MS	By MS/MS	By MS/MS	By MS/MS	By MS/MS	By MS/MS	By MS/MS	By MS/MS	By MS/MS	By MS/MS	By MS/MS	By MS/MS	By MS/MS	By MS/MS	By MS/MS	By MS/MS	By MS/MS	By MS/MS	By MS/MS	By MS/MS	By MS/MS	By MS/MS
O09061;Q6RI64	Proteasome subunit beta type-1;Proteasome subunit beta type	Psmb1	16764996608	13783984128	14734008320	11834004480	18079014912	18084990976	20317990912	11347993600	13859012608	16385988608	14046017536	15100018688	18297978880	24564985856	18881986560	26055006208	26932981760	27553976320	26516987904	21704003584	22737010688	26057003008	23168018432	24049989632	By MS/MS	By MS/MS	By MS/MS	By MS/MS	By MS/MS	By MS/MS	By MS/MS	By MS/MS	By MS/MS	By MS/MS	By MS/MS	By MS/MS	By MS/MS	By MS/MS	By MS/MS	By MS/MS	By MS/MS	By MS/MS	By MS/MS	By MS/MS	By MS/MS	By MS/MS	By MS/MS
P17665	Cytochrome c oxidase subunit 7C, mitochondrial	Cox7c	24431030272	26371966976	27369033728	32601970688	15589995520	19865014272	11101012992	28744009728	19660019712	14368015360	11297993728	12739016704	2791698944	6648099328	8099790336	9750202368	9332802560	6800791040	1521999488	7420807168	7207105024	7715394560	6059403264	6238199808	By MS/MS	By MS/MS	By MS/MS	By MS/MS	By MS/MS	By MS/MS	By MS/MS	By MS/MS	By MS/MS	By MS/MS	By MS/MS	By MS/MS	By MS/MS	By MS/MS	By MS/MS	By MS/MS	By MS/MS	By MS/MS	By MS/MS	By MS/MS	By MS/MS	By MS/MS	By MS/MS
Q8BFR5;D3YVN7;Q8BFR5-2	Elongation factor Tu, mitochondrial;Elongation factor Tu	Tufm;Gm9755	100959985664	120910077952	97948925952	102850142208	82248032256	93880074240	57268031488	90796908544	54191972352	80820011008	62798970880	66333057024	40096026624	36873949184	37423022080	36761997312	39945969664	44699967488	29079992320	34198040576	28315011072	37669031936	36505980928	37482045440	By MS/MS	By MS/MS	By MS/MS	By MS/MS	By MS/MS	By MS/MS	By MS/MS	By MS/MS	By MS/MS	By MS/MS	By MS/MS	By MS/MS	By MS/MS	By MS/MS	By MS/MS	By MS/MS	By MS/MS	By MS/MS	By MS/MS	By MS/MS	By MS/MS	By MS/MS	By MS/MS
O70251;A0A087WS46;G3UX43;G3UZ47;M0QWK5;M0QWH8	Elongation factor 1-beta	Eef1b;Eef1b2	21198983168	14550995968	15477986304	17383991296	20419999744	23774007296	21389010944	13216002048	12022006784	18164017152	17161980928	15333987328	15422019584	19123009536	20643995648	30913030144	31364964352	28063973376	24788985856	21328975872	28233969664	32493019136	25926012928	28383975424	By MS/MS	By MS/MS	By MS/MS	By MS/MS	By MS/MS	By MS/MS	By MS/MS	By MS/MS	By MS/MS	By MS/MS	By MS/MS	By MS/MS	By MS/MS	By MS/MS	By MS/MS	By MS/MS	By MS/MS	By MS/MS	By MS/MS	By MS/MS	By MS/MS	By MS/MS	By MS/MS
E9QN99;Q8VCR7;A0A087WSR2;A0A087WPF8;A0A087WQN8;A0A087WRJ2;A0A087WP24	Alpha/beta hydrolase domain-containing protein 14B	Abhd14b	15705015296	12225984512	13349004288	13340993536	17323010048	25029982208	13479993344	6400505344	9097197568	11749011456	12366994432	9980605440	14450998272	18672021504	28593008640	26863992832	29174030336	30646978560	18134982656	15924001792	17464987648	14905995264	23360000000	15590984704	By MS/MS	By MS/MS	By MS/MS	By MS/MS	By MS/MS	By MS/MS	By MS/MS	By MS/MS	By MS/MS	By MS/MS	By MS/MS	By MS/MS	By MS/MS	By MS/MS	By MS/MS	By MS/MS	By MS/MS	By MS/MS	By MS/MS	By MS/MS	By MS/MS	By MS/MS	By MS/MS
Q62465;Q499X4	Synaptic vesicle membrane protein VAT-1 homolog	Vat1	24595988480	27296976896	27138002944	24113027072	30786025472	28497981440	29356029952	22011002880	28312016896	54004011008	55969075200	52328030208	19369979904	28822018048	16011991040	16192986112	19341010944	21343023104	22312017920	25731033088	19617024000	37461041152	33597974528	39869046784	By MS/MS	By MS/MS	By MS/MS	By MS/MS	By MS/MS	By MS/MS	By MS/MS	By MS/MS	By MS/MS	By MS/MS	By MS/MS	By MS/MS	By MS/MS	By MS/MS	By MS/MS	By MS/MS	By MS/MS	By MS/MS	By MS/MS	By MS/MS	By MS/MS	By MS/MS	By MS/MS
Q7TMF3;A0A0R4J275;F6RBR6	NADH dehydrogenase [ubiquinone] 1 alpha subcomplex subunit 12	Ndufa12	34924986368	32485029888	41350049792	30281998336	26422011904	31309035520	18599981056	27856965632	22548002816	19262976000	17900021760	15578992640	3678601472	7873902080	6196804096	14002001920	15150010368	12841013248	5940406784	9599909888	12109005824	10121004032	10260987904	10162004992	By MS/MS	By MS/MS	By MS/MS	By MS/MS	By MS/MS	By MS/MS	By MS/MS	By MS/MS	By MS/MS	By MS/MS	By MS/MS	By MS/MS	By MS/MS	By MS/MS	By MS/MS	By MS/MS	By MS/MS	By MS/MS	By MS/MS	By MS/MS	By MS/MS	By MS/MS	By MS/MS
P84104;P84104-2;A2A4X6	Serine/arginine-rich splicing factor 3	Srsf3;Gm12355	8314398720	10486007808	8291895296	11177001984	13340006400	7239000064	11363997696	13016002560	19380019200	16043987968	16857990144	22816026624	11900998656	9600696320	7217002496	8221009408	11367994368	8598797312	6897497600	10595989504	9524211712	14020006912	15195986944	11916995584	By MS/MS	By MS/MS	By MS/MS	By MS/MS	By MS/MS	By MS/MS	By MS/MS	By MS/MS	By MS/MS	By MS/MS	By MS/MS	By MS/MS	By MS/MS	By MS/MS	By MS/MS	By MS/MS	By MS/MS	By MS/MS	By MS/MS	By MS/MS	By MS/MS	By MS/MS	By MS/MS
P34928	Apolipoprotein C-I;Truncated apolipoprotein C-I	Apoc1	4372300288	6016298496	6907791360	14222002176	4307898880	8172396544	6483200512	14993988608	7433395200	14200996864	5014601216	6975907328	1571299072	2002200320	2236399616	3171300608	3047300608	1182699776	7713191424	3906299392	4944293888	3363401984	5103393792	3143400192	By MS/MS	By MS/MS	By MS/MS	By MS/MS	By MS/MS	By MS/MS	By MS/MS	By MS/MS	By MS/MS	By MS/MS	By MS/MS	By MS/MS	By MS/MS	By MS/MS	By MS/MS	By MS/MS	By MS/MS	By MS/MS	By MS/MS	By MS/MS	By MS/MS	By MS/MS	By MS/MS
Q60714;Q544D7	Long-chain fatty acid transport protein 1	Slc27a1	98756927488	94662017024	84606017536	72013996032	59684077568	61567004672	81018994688	95867060224	62846976000	28602007552	26483003392	27156019200	33511024640	39402991616	35769008128	43203956736	54026006528	46465966080	48660025344	77608067072	81841922048	28744996864	27448027136	37475999744	By MS/MS	By MS/MS	By MS/MS	By MS/MS	By MS/MS	By MS/MS	By MS/MS	By MS/MS	By MS/MS	By MS/MS	By MS/MS	By MS/MS	By MS/MS	By MS/MS	By MS/MS	By MS/MS	By MS/MS	By MS/MS	By MS/MS	By MS/MS	By MS/MS	By MS/MS	By MS/MS
Q9CXW4;E9PYL9;A2BH06	60S ribosomal protein L11	Rpl11;Gm10036	28641966080	28800993280	32010014720	24421019648	33039960064	25734979584	40304041984	34066995200	30284001280	45186957312	49336958976	32820017152	11157985280	27266967552	20708014080	12345986048	22402998272	18013022208	36513026048	37173018624	22883028992	26267021312	31697035264	21302992896	By MS/MS	By MS/MS	By MS/MS	By MS/MS	By MS/MS	By MS/MS	By MS/MS	By MS/MS	By MS/MS	By MS/MS	By MS/MS	By MS/MS	By MS/MS	By MS/MS	By MS/MS	By MS/MS	By MS/MS	By MS/MS	By MS/MS	By MS/MS	By MS/MS	By MS/MS	By MS/MS
Q99MR8;A0A0G2JFQ5	Methylcrotonoyl-CoA carboxylase subunit alpha, mitochondrial	Mccc1	133630058496	161779843072	157179969536	116950032384	86891110400	107940077568	83084976128	102389940224	81697062912	79486959616	68660994048	61341949952	48972001280	44056006656	44304949248	54941941760	66879012864	48167051264	49276989440	49630044160	46331011072	25588011008	34318970880	30923003904	By MS/MS	By MS/MS	By MS/MS	By MS/MS	By MS/MS	By MS/MS	By MS/MS	By MS/MS	By MS/MS	By MS/MS	By MS/MS	By MS/MS	By MS/MS	By MS/MS	By MS/MS	By MS/MS	By MS/MS	By MS/MS	By MS/MS	By MS/MS	By MS/MS	By MS/MS	By MS/MS
G3UYJ7;G3UX05;G3UYL6;G3UX71		Gm20441;Gstt3	16918005760	16901998592	16935997440	12181003264	20380999680	27559004160	17043994624	8555909632	13297007616	11536996352	9041395712	9578788864	17442004992	25502027776	30434031616	31254030336	36628000768	28703983616	19822985216	18078009344	22827974656	15314982912	20279990272	20455991296	By MS/MS	By MS/MS	By MS/MS	By MS/MS	By MS/MS	By MS/MS	By MS/MS	By MS/MS	By MS/MS	By MS/MS	By MS/MS	By MS/MS	By MS/MS	By MS/MS	By MS/MS	By MS/MS	By MS/MS	By MS/MS	By MS/MS	By MS/MS	By MS/MS	By MS/MS	By MS/MS
Q9QYB1;Q543N5	Chloride intracellular channel protein 4;Chloride intracellular channel protein	Clic4	27564980224	22358022144	20169027584	25897031680	30249027584	23218980864	34515996672	27322034176	31218020352	25042030592	32081020928	31222974464	19888979968	14299982848	21665013760	30345961472	19487002624	29982982144	25070983168	30089007104	34047002624	38569984000	29546037248	35719954432	By MS/MS	By MS/MS	By MS/MS	By MS/MS	By MS/MS	By MS/MS	By MS/MS	By MS/MS	By MS/MS	By MS/MS	By MS/MS	By MS/MS	By MS/MS	By MS/MS	By MS/MS	By MS/MS	By MS/MS	By MS/MS	By MS/MS	By MS/MS	By MS/MS	By MS/MS	By MS/MS
O54962	Barrier-to-autointegration factor;Barrier-to-autointegration factor, N-terminally processed	Banf1	7236608000	10895012864	13037014016	8322889216	7853109760	6668804096	10155987968	16530991104	32063041536	19074983936	16330018816	18668023808	14343001088	13015005184	10546012160	9635512320	11310009344	11595991040	10465011712	7972302336	8811609088	11341993984	9850200064	10044010496	By MS/MS	By MS/MS	By MS/MS	By MS/MS	By MS/MS	By MS/MS	By MS/MS	By MS/MS	By MS/MS	By MS/MS	By MS/MS	By MS/MS	By MS/MS	By MS/MS	By MS/MS	By MS/MS	By MS/MS	By MS/MS	By MS/MS	By MS/MS	By MS/MS	By MS/MS	By MS/MS
P61205;P84078;Q3U344;D3YV25;E9Q2C2	ADP-ribosylation factor 3;ADP-ribosylation factor 1	Arf3;Arf1	14470001664	16590983168	14020006912	12464991232	14885986304	21907011584	19591002112	13828008960	17286998016	17514979328	17888997376	16828017664	14091998208	13166995456	20327018496	12892998656	20273985536	13962000384	13102016512	13942004736	14975009792	17617999872	17883983872	23502000128	By MS/MS	By MS/MS	By MS/MS	By MS/MS	By MS/MS	By MS/MS	By MS/MS	By MS/MS	By MS/MS	By MS/MS	By MS/MS	By MS/MS	By MS/MS	By MS/MS	By MS/MS	By MS/MS	By MS/MS	By MS/MS	By MS/MS	By MS/MS	By MS/MS	By MS/MS	By MS/MS
Q99J47;Z4YKT6;Q99J47-2	Dehydrogenase/reductase SDR family member 7B	Dhrs7b	58059038720	58829074432	42797027328	45047025664	36747030528	27662014464	80329998336	95002034176	94805049344	54725042176	47261978624	47850967040	4662405120	8581602816	4663897088	5200505856	10028990464	4771394560	21780983808	23046979584	21165993984	9969396736	14900990976	12972985344	By MS/MS	By MS/MS	By MS/MS	By MS/MS	By MS/MS	By MS/MS	By MS/MS	By MS/MS	By MS/MS	By MS/MS	By MS/MS	By MS/MS	By MS/MS	By MS/MS	By MS/MS	By MS/MS	By MS/MS	By MS/MS	By MS/MS	By MS/MS	By MS/MS	By MS/MS	By MS/MS
P48678;P48678-2;P48678-3;D3YUF7	Prelamin-A/C;Lamin-A/C	Lmna	65318002688	74696974336	69386092544	58638983168	80211984384	42466967552	63192072192	69820055552	95366971392	116299980800	120999952384	129030078464	95188107264	99651133440	92175974400	35176980480	58014072832	57060954112	62773071872	80726040576	66068914176	129139982336	105239912448	112000024576	By MS/MS	By MS/MS	By MS/MS	By MS/MS	By MS/MS	By MS/MS	By MS/MS	By MS/MS	By MS/MS	By MS/MS	By MS/MS	By MS/MS	By MS/MS	By MS/MS	By MS/MS	By MS/MS	By MS/MS	By MS/MS	By MS/MS	By MS/MS	By MS/MS	By MS/MS	By MS/MS
Q9QZZ6	Dermatopontin	Dpt	10828011520	21805012992	19110979584	4739494400	6307997184	3014798080	15481997312	18948005888	22205020160	11610994688	23611002880	14840986624	26881970176	70303014912	41897033728	7830591488	7312798720	3165499136	31616008192	8068496384	8988691456	5455203840	5181098496	4962696192	By MS/MS	By MS/MS	By MS/MS	By MS/MS	By MS/MS	By MS/MS	By MS/MS	By MS/MS	By MS/MS	By MS/MS	By MS/MS	By MS/MS	By MS/MS	By MS/MS	By MS/MS	By MS/MS	By MS/MS	By MS/MS	By MS/MS	By MS/MS	By MS/MS	By MS/MS	By MS/MS
Q9D8N0;Q4FZK2	Elongation factor 1-gamma	Eef1g	43378978816	34323961856	33474981888	37890998272	47178948608	50066980864	45786996736	33141981184	30798970880	37971034112	36582027264	35760967680	30523971584	26153017344	35914956800	49937014784	40046014464	45692059648	34091956224	38154002432	45274980352	50966982656	37584961536	41078046720	By MS/MS	By MS/MS	By MS/MS	By MS/MS	By MS/MS	By MS/MS	By MS/MS	By MS/MS	By MS/MS	By MS/MS	By MS/MS	By MS/MS	By MS/MS	By MS/MS	By MS/MS	By MS/MS	By MS/MS	By MS/MS	By MS/MS	By MS/MS	By MS/MS	By MS/MS	By MS/MS
Q8BHN3-2;Q8BHN3;Q8BHN3-3	Neutral alpha-glucosidase AB	Ganab	115990110208	95737110528	130650169344	112980082688	73342058496	100850065408	68792926208	97740914688	79640952832	82878070784	65827926016	66459987968	60440014848	39076990976	66991931392	72622071808	73023930368	58009014272	62252072960	48862961664	52401000448	47519985664	50077970432	40863977472	By MS/MS	By MS/MS	By MS/MS	By MS/MS	By MS/MS	By MS/MS	By MS/MS	By MS/MS	By MS/MS	By MS/MS	By MS/MS	By MS/MS	By MS/MS	By MS/MS	By MS/MS	By MS/MS	By MS/MS	By MS/MS	By MS/MS	By MS/MS	By MS/MS	By MS/MS	By MS/MS
Q921G7;Q6PF96	Electron transfer flavoprotein-ubiquinone oxidoreductase, mitochondrial	Etfdh	107990032384	128290152448	117119926272	110109876224	76464947200	91164008448	83310903296	120420007936	97946075136	97639915520	77034995712	72876949504	23817988096	21904001024	23752015872	36772982784	36109971456	37447966720	37895008256	41739022336	43009048576	29723992064	31318970368	29114998784	By MS/MS	By MS/MS	By MS/MS	By MS/MS	By MS/MS	By MS/MS	By MS/MS	By MS/MS	By MS/MS	By MS/MS	By MS/MS	By MS/MS	By MS/MS	By MS/MS	By MS/MS	By MS/MS	By MS/MS	By MS/MS	By MS/MS	By MS/MS	By MS/MS	By MS/MS	By MS/MS
P46412;D3Z2Y7;D3Z7Y0	Glutathione peroxidase 3;Glutathione peroxidase	Gpx3	1460299264	1731900288	2671400192	1760200704	1143399936	2007299712	1995999872	976459968	1728400512	3158100224	2765101056	3887798016	28250996736	41145987072	37578006528	21990989824	30165960704	20233979904	22843975680	18278008832	18334980096	25769025536	19334977536	17146014720	By MS/MS	By MS/MS	By MS/MS	By MS/MS	By MS/MS	By MS/MS	By MS/MS	By MS/MS	By MS/MS	By MS/MS	By MS/MS	By MS/MS	By MS/MS	By MS/MS	By MS/MS	By MS/MS	By MS/MS	By MS/MS	By MS/MS	By MS/MS	By MS/MS	By MS/MS	By MS/MS
P56382;Q545F5	ATP synthase subunit epsilon, mitochondrial	Atp5e	12476004352	11746993152	15297984512	18262018048	10031987712	12826014720	12959990784	15525985280	9028088832	18640994304	7905695232	7505999360	1326799872	1180500224	1547299456	3169100288	4001902592	1315900800	2645399552	2399799808	4554797056	2169298944	2775300864	3902598144	By MS/MS	By MS/MS	By MS/MS	By MS/MS	By MS/MS	By MS/MS	By MS/MS	By MS/MS	By MS/MS	By MS/MS	By MS/MS	By MS/MS	By MS/MS	By MS/MS	By MS/MS	By MS/MS	By MS/MS	By MS/MS	By MS/MS	By MS/MS	By MS/MS	By MS/MS	By MS/MS
P62715	Serine/threonine-protein phosphatase 2A catalytic subunit beta isoform	Ppp2cb	18614986752	12492013568	13475004416	14693003264	16541003776	22010013696	18258010112	13332988928	12686007296	14057015296	16315992064	12930998272	26182977536	26267994112	29444028416	33713037312	31737038848	31837982720	27859027968	22140997632	28255031296	23185973248	17943998464	23073015808	By MS/MS	By MS/MS	By MS/MS	By MS/MS	By MS/MS	By MS/MS	By MS/MS	By MS/MS	By MS/MS	By MS/MS	By MS/MS	By MS/MS	By MS/MS	By MS/MS	By MS/MS	By MS/MS	By MS/MS	By MS/MS	By MS/MS	By MS/MS	By MS/MS	By MS/MS	By MS/MS
P02469;E9QN70;E9PYT5	Laminin subunit beta-1	Lamb1	46290968576	60116942848	50822987776	61776056320	50490003456	64265953280	118860136448	103519952896	93628948480	122529906688	105830105088	111100125184	173299957760	132139925504	155530002432	185799983104	165249810432	197289918464	213690253312	155509850112	178339987456	121110061056	107829968896	143410085888	By MS/MS	By MS/MS	By MS/MS	By MS/MS	By MS/MS	By MS/MS	By MS/MS	By MS/MS	By MS/MS	By MS/MS	By MS/MS	By MS/MS	By MS/MS	By MS/MS	By MS/MS	By MS/MS	By MS/MS	By MS/MS	By MS/MS	By MS/MS	By MS/MS	By MS/MS	By MS/MS
P62858;G3UYV7;Q059I1;J3QNN8	40S ribosomal protein S28	Rps28;Gm10263	5927995392	3831100160	4318003200	9057211392	9013396480	7863104000	7197107200	5800203776	3535499520	9689190400	7794090496	8159095808	2060200832	2744001024	3522701312	6093707264	7127792640	5096597504	3386599680	5563495424	4251000064	5761394688	7206000128	6387098624	By MS/MS	By MS/MS	By MS/MS	By MS/MS	By MS/MS	By MS/MS	By MS/MS	By MS/MS	By MS/MS	By MS/MS	By MS/MS	By MS/MS	By MS/MS	By MS/MS	By MS/MS	By MS/MS	By MS/MS	By MS/MS	By MS/MS	By MS/MS	By MS/MS	By MS/MS	By MS/MS
Q8K0E8;Q3TGR2;CON__P02676	Fibrinogen beta chain;Fibrinopeptide B;Fibrinogen beta chain	Fgb	7048905728	19595976704	8762700800	24566026240	20126994432	16709013504	19510978560	16080980992	13621989376	26209992704	38072979456	23725025280	56478990336	101700009984	51326038016	72400052224	69903925248	51105030144	64615079936	50330988544	46503944192	44477964288	41364045824	52210970624	By MS/MS	By MS/MS	By MS/MS	By MS/MS	By MS/MS	By MS/MS	By MS/MS	By MS/MS	By MS/MS	By MS/MS	By MS/MS	By MS/MS	By MS/MS	By MS/MS	By MS/MS	By MS/MS	By MS/MS	By MS/MS	By MS/MS	By MS/MS	By MS/MS	By MS/MS	By MS/MS
Q62186;Q3TVJ8;Q9D8L3	Translocon-associated protein subunit delta	Ssr4	11849001984	16141003776	17665019904	14732995584	10031005696	11774015488	9632506880	13295003648	14690982912	18195984384	15567997952	16637021184	11341993984	3160999168	5309395968	6241895936	7315409408	5515000832	7232399360	5258303488	6669897216	9599401984	9369792512	8638906368	By MS/MS	By MS/MS	By MS/MS	By MS/MS	By MS/MS	By MS/MS	By MS/MS	By MS/MS	By MS/MS	By MS/MS	By MS/MS	By MS/MS	By MS/MS	By MS/MS	By MS/MS	By MS/MS	By MS/MS	By MS/MS	By MS/MS	By MS/MS	By MS/MS	By MS/MS	By MS/MS
A0A0R4J038;O08677;D3YTY9;O08677-3;D3Z2B2	Kininogen-1;Kininogen-1 heavy chain;Bradykinin;Kininogen-1 light chain	Kng1	2498799360	2629398528	2503001600	3080300288	1266099328	2467898368	4611803648	5021593600	3859901184	3502898688	2741100288	4024999680	84542955520	144599990272	93835902976	101239873536	99691978752	69803073536	59694968832	45626019840	51629981696	50832932864	48236003328	48357961728	By MS/MS	By MS/MS	By MS/MS	By MS/MS	By MS/MS	By MS/MS	By MS/MS	By MS/MS	By MS/MS	By MS/MS	By MS/MS	By MS/MS	By MS/MS	By MS/MS	By MS/MS	By MS/MS	By MS/MS	By MS/MS	By MS/MS	By MS/MS	By MS/MS	By MS/MS	By MS/MS
P47757	F-actin-capping protein subunit beta	Capzb	24264994816	17510995968	18262982656	22766970880	26186024960	22147026944	30388037632	22644015104	23153014784	28415965184	31317977088	29183981568	19225016320	30063001600	26247997440	43613945856	26394988544	35282989056	29215019008	31485032448	36461989888	46473953280	39975026688	45609013248	By MS/MS	By MS/MS	By MS/MS	By MS/MS	By MS/MS	By MS/MS	By MS/MS	By MS/MS	By MS/MS	By MS/MS	By MS/MS	By MS/MS	By MS/MS	By MS/MS	By MS/MS	By MS/MS	By MS/MS	By MS/MS	By MS/MS	By MS/MS	By MS/MS	By MS/MS	By MS/MS
Q9Z2I9	Succinyl-CoA ligase [ADP-forming] subunit beta, mitochondrial	Sucla2	99571064832	111290056704	106099924992	95261122560	73618923520	85485035520	104749916160	107859910656	84536918016	70096977920	60869029888	68205006848	31838994432	25401014272	25482008576	30292008960	31257997312	37595996160	39538978816	36514959360	38221049856	28144005120	31608987648	36145029120	By MS/MS	By MS/MS	By MS/MS	By MS/MS	By MS/MS	By MS/MS	By MS/MS	By MS/MS	By MS/MS	By MS/MS	By MS/MS	By MS/MS	By MS/MS	By MS/MS	By MS/MS	By MS/MS	By MS/MS	By MS/MS	By MS/MS	By MS/MS	By MS/MS	By MS/MS	By MS/MS
Q3UN88;P21812;Q496V0;P11034	Mast cell protease 4	Mcpt4	17888997376	85386993664	98584993792	11587991552	10096012288	11723006976	27160975360	34999959552	94554947584	40147054592	61363036160	52515016704	17437992960	65866924032	13945987072	2133899008	7050005504	1034600320	11225011200	4373896192	2666400512	1881500544	3283599104	2888499968	By MS/MS	By MS/MS	By MS/MS	By MS/MS	By MS/MS	By MS/MS	By MS/MS	By MS/MS	By MS/MS	By MS/MS	By MS/MS	By MS/MS	By MS/MS	By MS/MS	By MS/MS	By MS/MS	By MS/MS	By MS/MS	By MS/MS	By MS/MS	By MS/MS	By MS/MS	By MS/MS
P97429;A0A0N4SW89;A0A0N4SV57;D3Z0S1;F7ANV6;S4R1F2	Annexin A4;Annexin	Anxa4	48117026816	49944940544	56726986752	54167044096	36096032768	52783976448	43259052032	50148995072	50350952448	82042986496	62992048128	80002072576	23838023680	24985018368	33966974976	20779978752	24499017728	33497028608	21047011328	25624031232	15190001664	43000975360	36103000064	52246044672	By MS/MS	By MS/MS	By MS/MS	By MS/MS	By MS/MS	By MS/MS	By MS/MS	By MS/MS	By MS/MS	By MS/MS	By MS/MS	By MS/MS	By MS/MS	By MS/MS	By MS/MS	By MS/MS	By MS/MS	By MS/MS	By MS/MS	By MS/MS	By MS/MS	By MS/MS	By MS/MS
Q9CPU0;A5GZX3	Lactoylglutathione lyase	Glo1	14444007424	10753001472	9257105408	10411991040	13265015808	17728002048	18441021440	9434704896	12750002176	11436009472	15646986240	12591998976	10916005888	18443020288	17293993984	21511974912	24239984640	18895022080	17119014912	13154989056	14725011456	12692013056	13039012864	15142000640	By MS/MS	By MS/MS	By MS/MS	By MS/MS	By MS/MS	By MS/MS	By MS/MS	By MS/MS	By MS/MS	By MS/MS	By MS/MS	By MS/MS	By MS/MS	By MS/MS	By MS/MS	By MS/MS	By MS/MS	By MS/MS	By MS/MS	By MS/MS	By MS/MS	By MS/MS	By MS/MS
Q791V5;A2AFW6;Q9D050;D6RCZ1	Mitochondrial carrier homolog 2	Mtch2	30812981248	37751992320	32166979584	24675981312	21667018752	28801982464	18491021312	23440001024	20504999936	14718005248	20958988288	16091019264	9115112448	13489013760	9315987456	13625015296	14818009088	20437014528	9958700032	14150993920	16654979072	13409001472	14690982912	13846009856	By MS/MS	By MS/MS	By MS/MS	By MS/MS	By MS/MS	By MS/MS	By MS/MS	By MS/MS	By MS/MS	By MS/MS	By MS/MS	By MS/MS	By MS/MS	By MS/MS	By MS/MS	By MS/MS	By MS/MS	By MS/MS	By MS/MS	By MS/MS	By MS/MS	By MS/MS	By MS/MS
P28656;E9PW66	Nucleosome assembly protein 1-like 1	Nap1l1	31779024896	20898004992	23242997760	22863976448	22174978048	28979976192	32145979392	24106971136	17888997376	17473994752	14125983744	20493996032	19993010176	18512007168	25871982592	22048980992	20090996736	27116986368	25564004352	29420992512	33751033856	26910986240	24090978304	22461005824	By MS/MS	By MS/MS	By MS/MS	By MS/MS	By MS/MS	By MS/MS	By MS/MS	By MS/MS	By MS/MS	By MS/MS	By MS/MS	By MS/MS	By MS/MS	By MS/MS	By MS/MS	By MS/MS	By MS/MS	By MS/MS	By MS/MS	By MS/MS	By MS/MS	By MS/MS	By MS/MS
P13634;D3YYQ4	Carbonic anhydrase 1	Ca1	2803301120	3836498176	5627201536	5447794688	5724600832	4660001792	11336986624	8206392832	18255017984	14826003456	17039984640	13342016512	26861008896	31414018048	23482992640	40803946496	35234975744	29440991232	17420986368	27258966016	24312004608	20292005888	19131000832	24181026816	By MS/MS	By MS/MS	By MS/MS	By MS/MS	By MS/MS	By MS/MS	By MS/MS	By MS/MS	By MS/MS	By MS/MS	By MS/MS	By MS/MS	By MS/MS	By MS/MS	By MS/MS	By MS/MS	By MS/MS	By MS/MS	By MS/MS	By MS/MS	By MS/MS	By MS/MS	By MS/MS
Q9D6J6;Q9D6J6-2;M0QWP9;D6RGN4	NADH dehydrogenase [ubiquinone] flavoprotein 2, mitochondrial	Ndufv2	55815966720	62779047936	73055027200	52367065088	38975963136	58965028864	28293982208	53468069888	39245979648	34610036736	26962980864	24760033280	21019981824	27281969152	21242974208	18428981248	19273013248	15174987776	14234982400	12100012032	13169014784	8128690688	11835004928	10094998528	By MS/MS	By MS/MS	By MS/MS	By MS/MS	By MS/MS	By MS/MS	By MS/MS	By MS/MS	By MS/MS	By MS/MS	By MS/MS	By MS/MS	By MS/MS	By MS/MS	By MS/MS	By MS/MS	By MS/MS	By MS/MS	By MS/MS	By MS/MS	By MS/MS	By MS/MS	By MS/MS
P63213	Guanine nucleotide-binding protein G(I)/G(S)/G(O) subunit gamma-2	Gng2	14279012352	13442015232	12899989504	10859004928	6643196928	8879389696	10234001408	17448001536	14194014208	9962097664	7241393152	9638188032	3962700288	3095000064	5939606016	5007300608	4012699648	5997793792	5976295936	6965806592	8194900480	5579597312	8512201216	7913809920	By MS/MS	By MS/MS	By MS/MS	By MS/MS	By MS/MS	By MS/MS	By MS/MS	By MS/MS	By MS/MS	By MS/MS	By MS/MS	By MS/MS	By MS/MS	By MS/MS	By MS/MS	By MS/MS	By MS/MS	By MS/MS	By MS/MS	By MS/MS	By MS/MS	By MS/MS	By MS/MS
P62264;D3YVF4;D3Z7I1	40S ribosomal protein S14	Rps14	8553399296	10432990208	8383805952	10569993216	14385995776	10192008192	12948002816	15351999488	11559011328	14622001152	20441014272	17668990976	5304105984	5328903680	3917201152	2266998784	3136401408	1709300864	6215906304	5746195968	3526899968	4304699392	7663000576	3832498432	By MS/MS	By MS/MS	By MS/MS	By MS/MS	By MS/MS	By MS/MS	By MS/MS	By MS/MS	By MS/MS	By MS/MS	By MS/MS	By MS/MS	By MS/MS	By MS/MS	By MS/MS	By MS/MS	By MS/MS	By MS/MS	By MS/MS	By MS/MS	By MS/MS	By MS/MS	By MS/MS
O35566;Q6PFY1;E9Q363;E9PVQ1	CD151 antigen	Cd151	34316974080	34298013696	38531960832	41696997376	25250009088	40523960320	19963006976	28410030080	33728997376	22030974976	17443987456	19509997568	8974110720	4052300032	11603996672	15103013888	12492013568	15624990720	10559991808	9509012480	10680008704	7065196032	8437602304	9725303808	By MS/MS	By MS/MS	By MS/MS	By MS/MS	By MS/MS	By MS/MS	By MS/MS	By MS/MS	By MS/MS	By MS/MS	By MS/MS	By MS/MS	By MS/MS	By MS/MS	By MS/MS	By MS/MS	By MS/MS	By MS/MS	By MS/MS	By MS/MS	By MS/MS	By MS/MS	By MS/MS
P24549	Retinal dehydrogenase 1	Aldh1a1	27720003584	22706010112	23738015744	21523980288	34756030464	37743009792	25203984384	11291005952	12033996800	16112988160	19581007872	19283003392	25028988928	16604983296	43424997376	73579028480	66723045376	64694919168	27994972160	24539992064	26543011840	38944030720	46547001344	40313954304	By MS/MS	By MS/MS	By MS/MS	By MS/MS	By MS/MS	By MS/MS	By MS/MS	By MS/MS	By MS/MS	By MS/MS	By MS/MS	By MS/MS	By MS/MS	By MS/MS	By MS/MS	By MS/MS	By MS/MS	By MS/MS	By MS/MS	By MS/MS	By MS/MS	By MS/MS	By MS/MS
Q8BG05;A2AL12;A2AL13;V9GX38	Heterogeneous nuclear ribonucleoprotein A3	Hnrnpa3	11491996672	14549995520	14617014272	12635992064	18323009536	15023990784	15681984512	20281010176	25131978752	31791968256	43857952768	27656017920	11630998528	23552016384	25188993024	26528978944	27715973120	14838004736	26238978048	25700978688	23666006016	43174948864	45789057024	28775034880	By MS/MS	By MS/MS	By MS/MS	By MS/MS	By MS/MS	By MS/MS	By MS/MS	By MS/MS	By MS/MS	By MS/MS	By MS/MS	By MS/MS	By MS/MS	By MS/MS	By MS/MS	By MS/MS	By MS/MS	By MS/MS	By MS/MS	By MS/MS	By MS/MS	By MS/MS	By MS/MS
P60867;Q5BLK2	40S ribosomal protein S20	Rps20	13737992192	13884982272	13282985984	14232008704	13976996864	11335008256	20252983296	19386990592	18372007936	21852977152	21599977472	22497026048	8291105792	7198096896	3744301824	3819099904	5070305792	3126899456	7181006848	4222802176	4562897920	4157199360	4980903936	5091694080	By MS/MS	By MS/MS	By MS/MS	By MS/MS	By MS/MS	By MS/MS	By MS/MS	By MS/MS	By MS/MS	By MS/MS	By MS/MS	By MS/MS	By MS/MS	By MS/MS	By MS/MS	By MS/MS	By MS/MS	By MS/MS	By MS/MS	By MS/MS	By MS/MS	By MS/MS	By MS/MS
A0A075B5P5;P03987-2;P03987	Ig gamma-3 chain C region	Ighg3	2424700672	7216296448	4784103424	4144599296	5629106688	3755501312	2031399040	3579398656	1351100288	1806200448	3318999808	1149199744	115119923200	11948010496	11551006720	80698081280	13468984320	6986207232	15301018624	15519992832	38004985856	11786007552	15968991232	34085015552	By MS/MS	By MS/MS	By MS/MS	By MS/MS	By MS/MS	By MS/MS	By MS/MS	By MS/MS	By MS/MS	By MS/MS	By MS/MS	By MS/MS	By MS/MS	By MS/MS	By MS/MS	By MS/MS	By MS/MS	By MS/MS	By MS/MS	By MS/MS	By MS/MS	By MS/MS	By MS/MS
Q6ZQI3;D3Z1M3	Malectin	Mlec	56487952384	56889061376	60383948800	78518943744	42085007360	42108047360	41135976448	67201990656	57796046848	53053050880	38556012544	40606015488	7873193984	7775606272	9765192704	12439013376	11141004288	12953001984	13986017280	20249020416	17002988544	15862981632	18961987584	17971015680	By MS/MS	By MS/MS	By MS/MS	By MS/MS	By MS/MS	By MS/MS	By MS/MS	By MS/MS	By MS/MS	By MS/MS	By MS/MS	By MS/MS	By MS/MS	By MS/MS	By MS/MS	By MS/MS	By MS/MS	By MS/MS	By MS/MS	By MS/MS	By MS/MS	By MS/MS	By MS/MS
Q9DB60;B1AS14	Prostamide/prostaglandin F synthase	Fam213b	50174062592	31447011328	25352970240	28088025088	23447007232	23837016064	33995997184	34967953408	25256019968	15074009088	15011998720	14275992576	11764990976	7145096192	16483982336	8963699712	8064891904	11397008384	25606014976	25953998848	18727995392	13150016512	11595991040	13857986560	By MS/MS	By MS/MS	By MS/MS	By MS/MS	By MS/MS	By MS/MS	By MS/MS	By MS/MS	By MS/MS	By MS/MS	By MS/MS	By MS/MS	By MS/MS	By MS/MS	By MS/MS	By MS/MS	By MS/MS	By MS/MS	By MS/MS	By MS/MS	By MS/MS	By MS/MS	By MS/MS
Q9Z2U0;Q542H2;Q9CWH6	Proteasome subunit alpha type-7;Proteasome subunit alpha type	Psma7	20439013376	15918991360	15157984256	15628007424	21848989696	25453993984	22450970624	13477997568	17228998656	18428981248	18850011136	19601002496	20347992064	26147002368	27732027392	27884969984	29556039680	25790021632	26764023808	24036003840	25357998080	24899018752	24502970368	26952003584	By MS/MS	By MS/MS	By MS/MS	By MS/MS	By MS/MS	By MS/MS	By MS/MS	By MS/MS	By MS/MS	By MS/MS	By MS/MS	By MS/MS	By MS/MS	By MS/MS	By MS/MS	By MS/MS	By MS/MS	By MS/MS	By MS/MS	By MS/MS	By MS/MS	By MS/MS	By MS/MS
P62821;Q0PD67;Q3TYH2;Q8K386	Ras-related protein Rab-1A	Rab1A;Rab1	35675967488	37382971392	35234045952	48334057472	41293996032	48678039552	32324032512	35715043328	26704996352	29795993600	33683990528	24970027008	11957997568	13037014016	24556998656	22735028224	14348007424	23985975296	24155017216	25453993984	24161021952	27391983616	27574018048	24515995648	By MS/MS	By MS/MS	By MS/MS	By MS/MS	By MS/MS	By MS/MS	By MS/MS	By MS/MS	By MS/MS	By MS/MS	By MS/MS	By MS/MS	By MS/MS	By MS/MS	By MS/MS	By MS/MS	By MS/MS	By MS/MS	By MS/MS	By MS/MS	By MS/MS	By MS/MS	By MS/MS
P35505;D3Z2R9	Fumarylacetoacetase	Fah	36266033152	24360009728	27369033728	18727004160	30991026176	36295966720	33642956800	16215994368	12833002496	14882995200	13921008640	15090000896	29658986496	27196979200	43564040192	46677028864	57016008704	42566012928	46268944384	39239962624	41046990848	29494988800	28471017472	31925993472	By MS/MS	By MS/MS	By MS/MS	By MS/MS	By MS/MS	By MS/MS	By MS/MS	By MS/MS	By MS/MS	By MS/MS	By MS/MS	By MS/MS	By MS/MS	By MS/MS	By MS/MS	By MS/MS	By MS/MS	By MS/MS	By MS/MS	By MS/MS	By MS/MS	By MS/MS	By MS/MS
Q91ZA3;Q3UGC8;H3BL62;H3BK61;H3BJR0;D3YWM4;D3YZC0;H3BKW6	Propionyl-CoA carboxylase alpha chain, mitochondrial	Pcca	131499982848	164310007808	150759817216	142160052224	107800035328	137799925760	90343096320	118369918976	94635991040	86244024320	65631010816	81745027072	43782987776	47456952320	47020036096	67044917248	64391995392	54494007296	48938991616	45982941184	40876945408	30809966592	36973047808	36080955392	By MS/MS	By MS/MS	By MS/MS	By MS/MS	By MS/MS	By MS/MS	By MS/MS	By MS/MS	By MS/MS	By MS/MS	By MS/MS	By MS/MS	By MS/MS	By MS/MS	By MS/MS	By MS/MS	By MS/MS	By MS/MS	By MS/MS	By MS/MS	By MS/MS	By MS/MS	By MS/MS
Q8R0Y6;A0A0N4SW56;Q8K009;A0A0N4SVT2;D3Z6B9	Cytosolic 10-formyltetrahydrofolate dehydrogenase	Aldh1l1	133620162560	126299955200	91474051072	122620010496	164190142464	169420210176	119680081920	69353996288	58373984256	50050965504	45390053376	54437986304	87569907712	84077035520	95223095296	140079824896	140719833088	134570041344	118090129408	94673035264	110590148608	84079927296	81192919040	96274006016	By MS/MS	By MS/MS	By MS/MS	By MS/MS	By MS/MS	By MS/MS	By MS/MS	By MS/MS	By MS/MS	By MS/MS	By MS/MS	By MS/MS	By MS/MS	By MS/MS	By MS/MS	By MS/MS	By MS/MS	By MS/MS	By MS/MS	By MS/MS	By MS/MS	By MS/MS	By MS/MS
V9GX22;Q9DCV5;Q9D890	Transmembrane protein 254	Tmem254b;Tmem254	1447000192	2348001280	2779299328	2862398720	1840599680	483630176	1104999808	6616708096	6130992640	379419840	475069888	1332199424	63563016	422850080	449390048	503530208	1277600512	1146299904	1791699840	4284299776	4874598400	3293899520	1756100480	2335901184	By MS/MS	By MS/MS	By MS/MS	By MS/MS	By MS/MS	By MS/MS	By MS/MS	By MS/MS	By MS/MS	By MS/MS	By MS/MS	By MS/MS	By matching	By matching	By MS/MS	By MS/MS	By MS/MS	By MS/MS	By MS/MS	By MS/MS	By MS/MS	By MS/MS	By MS/MS
Q9JKW0;Q80ZW9	ADP-ribosylation factor-like protein 6-interacting protein 1	Arl6ip1	6247807488	8780397568	7128603136	6093707264	9287703552	8484606464	6162702336	7670501376	6477699584	8115590144	5922496000	6577303552	NaN	820880256	1667399424	3599100928	1693400576	3787898112	1771699200	5515803136	4746605568	4370994176	4053698560	6071801344	By MS/MS	By MS/MS	By MS/MS	By MS/MS	By MS/MS	By MS/MS	By MS/MS	By MS/MS	By MS/MS	By MS/MS	By MS/MS	By MS/MS		By MS/MS	By MS/MS	By MS/MS	By MS/MS	By MS/MS	By MS/MS	By MS/MS	By MS/MS	By MS/MS	By MS/MS
Q6IRU2	Tropomyosin alpha-4 chain	Tpm4	12505993216	12325991424	14691992576	20177987584	22249979904	19382018048	18847021056	17556013056	30498961408	27764971520	17958000640	37636972544	30634987520	33511999488	31022999552	40730968064	32220012544	43222007808	32512010240	25550016512	31916034048	39821950976	31416010752	38531960832	By MS/MS	By MS/MS	By MS/MS	By MS/MS	By MS/MS	By MS/MS	By MS/MS	By MS/MS	By MS/MS	By MS/MS	By MS/MS	By MS/MS	By MS/MS	By MS/MS	By MS/MS	By MS/MS	By MS/MS	By MS/MS	By MS/MS	By MS/MS	By MS/MS	By MS/MS	By MS/MS
O88342;Q3TJY2;A0A0J9YU05	WD repeat-containing protein 1	Wdr1	16671016960	13062996992	14035993600	19715983360	23567030272	24911003648	25320009728	16508015616	22462015488	56909070336	43608985600	48226947072	47150014464	47479042048	39424978944	51714011136	41357045760	47288979456	45305040896	41536995328	42400993280	66818916352	55145996288	59796070400	By MS/MS	By MS/MS	By MS/MS	By MS/MS	By MS/MS	By MS/MS	By MS/MS	By MS/MS	By MS/MS	By MS/MS	By MS/MS	By MS/MS	By MS/MS	By MS/MS	By MS/MS	By MS/MS	By MS/MS	By MS/MS	By MS/MS	By MS/MS	By MS/MS	By MS/MS	By MS/MS
E9PV44;O35143	ATPase inhibitor, mitochondrial	Atpif1	2565301248	2308198656	2758900736	2986998528	4684103680	3853400320	2155200000	3438200576	4464805376	3998602496	1638100736	6109194752	3828497664	8483305472	2475100160	7392996864	5348595712	4467994112	5486304768	5642294272	6157799424	7589299712	9272391680	5021195776	By MS/MS	By MS/MS	By MS/MS	By MS/MS	By MS/MS	By MS/MS	By MS/MS	By MS/MS	By MS/MS	By MS/MS	By MS/MS	By MS/MS	By MS/MS	By MS/MS	By MS/MS	By MS/MS	By MS/MS	By MS/MS	By MS/MS	By MS/MS	By MS/MS	By MS/MS	By MS/MS
Q3V117;Q3TS02		Acly	82919931904	84163117056	92268879872	129360076800	177009983488	241230069760	37083975680	20903972864	17920006144	40599035904	33558020096	34264023040	86164922368	220509929472	66798071808	185960202240	257339916288	139810062336	27880030208	33457991680	36176961536	63137955840	56313020416	58792996864	By MS/MS	By MS/MS	By MS/MS	By MS/MS	By MS/MS	By MS/MS	By MS/MS	By MS/MS	By MS/MS	By MS/MS	By MS/MS	By MS/MS	By MS/MS	By MS/MS	By MS/MS	By MS/MS	By MS/MS	By MS/MS	By MS/MS	By MS/MS	By MS/MS	By MS/MS	By MS/MS
P48758;B2RXY7	Carbonyl reductase [NADPH] 1	Cbr1	26406017024	21532975104	21589014528	17918015488	23349995520	34706993152	27465015296	13425995776	17160982528	16422987776	19617024000	15597004800	17389000704	21389010944	35259953152	40167972864	35843993600	38064021504	25485983744	27395024896	35552043008	30101979136	29434998784	27693996032	By MS/MS	By MS/MS	By MS/MS	By MS/MS	By MS/MS	By MS/MS	By MS/MS	By MS/MS	By MS/MS	By MS/MS	By MS/MS	By MS/MS	By MS/MS	By MS/MS	By MS/MS	By MS/MS	By MS/MS	By MS/MS	By MS/MS	By MS/MS	By MS/MS	By MS/MS	By MS/MS
P85094	Isochorismatase domain-containing protein 2A, mitochondrial	Isoc2a	26850996224	45014994944	37203009536	30373015552	32773969920	54728949760	20507981824	23844014080	19486023680	21756002304	24788002816	18301995008	4584702976	9089600512	6862896128	16286983168	11935001600	13271997440	5206504448	6660098560	6040798720	8564805120	6543702528	8166693376	By MS/MS	By MS/MS	By MS/MS	By MS/MS	By MS/MS	By MS/MS	By MS/MS	By MS/MS	By MS/MS	By MS/MS	By MS/MS	By MS/MS	By MS/MS	By MS/MS	By MS/MS	By MS/MS	By MS/MS	By MS/MS	By MS/MS	By MS/MS	By MS/MS	By MS/MS	By MS/MS
A2AJY2;O35206;A2AJY5;A2AJY7	Collagen alpha-1(XV) chain;Restin	Col15a1	3283698944	3500801280	2730701312	3652601856	2487901440	3487699968	7978206720	6157099520	4688304128	5098699776	4294700544	6801294336	81118027776	64832086016	82213027840	83122987008	59846053888	83872980992	100140048384	94331953152	91998953472	68524965888	58248015872	68932943872	By MS/MS	By MS/MS	By MS/MS	By MS/MS	By MS/MS	By MS/MS	By MS/MS	By MS/MS	By MS/MS	By MS/MS	By MS/MS	By MS/MS	By MS/MS	By MS/MS	By MS/MS	By MS/MS	By MS/MS	By MS/MS	By MS/MS	By MS/MS	By MS/MS	By MS/MS	By MS/MS
E9Q616;REV__P56375		Ahnak	999499825152	939149557760	1072401022976	798360797184	939760615424	918529900544	739190112256	826569129984	734199545856	579549659136	696379834368	662779133952	611530309632	548569481216	750879768576	253300195328	384950435840	296489877504	437210349568	616330493952	489139568640	590599749632	658619564032	498740035584	By MS/MS	By MS/MS	By MS/MS	By MS/MS	By MS/MS	By MS/MS	By MS/MS	By MS/MS	By MS/MS	By MS/MS	By MS/MS	By MS/MS	By MS/MS	By MS/MS	By MS/MS	By MS/MS	By MS/MS	By MS/MS	By MS/MS	By MS/MS	By MS/MS	By MS/MS	By MS/MS
P23492;Q543K9	Purine nucleoside phosphorylase	Pnp	16704022528	12982009856	14618019840	15498012672	23756978176	31569981440	16241998848	7324700160	11763000320	16419991552	19232999424	18102022144	27537004544	40352026624	32048971776	35353030656	32969969664	30977015808	27803025408	20063975424	19836985344	27395024896	28813027328	23828004864	By MS/MS	By MS/MS	By MS/MS	By MS/MS	By MS/MS	By MS/MS	By MS/MS	By MS/MS	By MS/MS	By MS/MS	By MS/MS	By MS/MS	By MS/MS	By MS/MS	By MS/MS	By MS/MS	By MS/MS	By MS/MS	By MS/MS	By MS/MS	By MS/MS	By MS/MS	By MS/MS
Q3UBX0;D3Z7P2;D3Z3Z2;D3YX08;D3Z0I8	Transmembrane protein 109	Tmem109	36768993280	50250006528	46046937088	42863050752	28883968000	34806980608	18562002944	41737035776	32558034944	25450022912	15951013888	20495026176	7621797376	288370016	6008302080	7528300544	7186192384	7774906880	4043202560	8176308736	4045501696	4720995840	5011605504	4570601472	By MS/MS	By MS/MS	By MS/MS	By MS/MS	By MS/MS	By MS/MS	By MS/MS	By MS/MS	By MS/MS	By MS/MS	By MS/MS	By MS/MS	By MS/MS	By matching	By MS/MS	By MS/MS	By MS/MS	By MS/MS	By MS/MS	By MS/MS	By MS/MS	By MS/MS	By MS/MS
P55302;Q52KI7;F6WMD1	Alpha-2-macroglobulin receptor-associated protein	Lrpap1	53996015616	48759967744	48316039168	73603940352	36630036480	34237034496	31044993024	56689950720	39136964608	44230971392	27149987840	40944988160	12571008000	14919993344	19844016128	29616982016	36122001408	25567991808	17357993984	17247002624	22190991360	21706987520	23012026368	22700007424	By MS/MS	By MS/MS	By MS/MS	By MS/MS	By MS/MS	By MS/MS	By MS/MS	By MS/MS	By MS/MS	By MS/MS	By MS/MS	By MS/MS	By MS/MS	By MS/MS	By MS/MS	By MS/MS	By MS/MS	By MS/MS	By MS/MS	By MS/MS	By MS/MS	By MS/MS	By MS/MS
Q91V64	Isochorismatase domain-containing protein 1	Isoc1	23207993344	14074011648	15266990080	22279004160	23724021760	35838021632	22724028416	12544013312	11360002048	13712007168	11044009984	11553999872	15691981824	16394005504	26721030144	35608018944	26788024320	32986013696	20504999936	23690987520	23291969536	19440992256	16986990592	17402984448	By MS/MS	By MS/MS	By MS/MS	By MS/MS	By MS/MS	By MS/MS	By MS/MS	By MS/MS	By MS/MS	By MS/MS	By MS/MS	By MS/MS	By MS/MS	By MS/MS	By MS/MS	By MS/MS	By MS/MS	By MS/MS	By MS/MS	By MS/MS	By MS/MS	By MS/MS	By MS/MS
Q91YT0;D3YUM1;D3Z1U9;D3Z0K1;D3YXX5;D6RG60	NADH dehydrogenase [ubiquinone] flavoprotein 1, mitochondrial	Ndufv1	61251993600	82186076160	81621057536	65233948672	42950975488	53128011776	36819001344	52891971584	45802012672	39384031232	26586984448	33629970432	9116702720	21701994496	21785993216	25575024640	28641966080	23079970816	21603977216	19875995648	18159982592	16091998208	16580983808	17172012032	By MS/MS	By MS/MS	By MS/MS	By MS/MS	By MS/MS	By MS/MS	By MS/MS	By MS/MS	By MS/MS	By MS/MS	By MS/MS	By MS/MS	By MS/MS	By MS/MS	By MS/MS	By MS/MS	By MS/MS	By MS/MS	By MS/MS	By MS/MS	By MS/MS	By MS/MS	By MS/MS
Q91YQ5;A0A0N4SUJ8	Dolichyl-diphosphooligosaccharide--protein glycosyltransferase subunit 1	Rpn1	98304901120	116730060800	113180114944	98991955968	63859077120	68230983680	57878016000	88122032128	85698002944	90277904384	75022983168	66383941632	58458939392	48882995200	36949983232	32782028800	33620013056	32563976192	53466939392	45929959424	34725994496	40210051072	47533936640	38958039040	By MS/MS	By MS/MS	By MS/MS	By MS/MS	By MS/MS	By MS/MS	By MS/MS	By MS/MS	By MS/MS	By MS/MS	By MS/MS	By MS/MS	By MS/MS	By MS/MS	By MS/MS	By MS/MS	By MS/MS	By MS/MS	By MS/MS	By MS/MS	By MS/MS	By MS/MS	By MS/MS
P57759;F8WJI4;F8WIM7;D6RG87	Endoplasmic reticulum resident protein 29	Erp29	34188998656	31949977600	37099962368	40110022656	23822020608	37099962368	30936989696	50663055360	34100971520	30495010816	23246010368	32716996608	13996005376	9766896640	17689980928	16720018432	11335008256	13757985792	16191015936	12033996800	16773021696	14065009664	16459983872	11457014784	By MS/MS	By MS/MS	By MS/MS	By MS/MS	By MS/MS	By MS/MS	By MS/MS	By MS/MS	By MS/MS	By MS/MS	By MS/MS	By MS/MS	By MS/MS	By MS/MS	By MS/MS	By MS/MS	By MS/MS	By MS/MS	By MS/MS	By MS/MS	By MS/MS	By MS/MS	By MS/MS
Q8C6B0;Q5I0W6;Q76I24;H3BJI7;Q76I26;G3X9G9		Mettl7a1;Mettl7a2;UbiE2	41939038208	44938051584	47137050624	52345053184	40240046080	48943005696	17941008384	19983022080	17019000832	21971984384	20293025792	16693998592	8606098432	19510978560	19487981568	23194005504	26157029376	18263998464	12156999680	9893190656	8406003200	7356804096	18570985472	9129101312	By MS/MS	By MS/MS	By MS/MS	By MS/MS	By MS/MS	By MS/MS	By MS/MS	By MS/MS	By MS/MS	By MS/MS	By MS/MS	By MS/MS	By MS/MS	By MS/MS	By MS/MS	By MS/MS	By MS/MS	By MS/MS	By MS/MS	By MS/MS	By MS/MS	By MS/MS	By MS/MS
Q9DCT2	NADH dehydrogenase [ubiquinone] iron-sulfur protein 3, mitochondrial	Ndufs3	35160985600	45810974720	56065941504	41676054528	28886030336	41586999296	21207001088	32676968448	31189966848	30068011008	26483984384	24113027072	25257021440	19772993536	25771001856	25028988928	28099985408	17419005952	20704018432	17595979776	13066002432	11634012160	12464991232	13456987136	By MS/MS	By MS/MS	By MS/MS	By MS/MS	By MS/MS	By MS/MS	By MS/MS	By MS/MS	By MS/MS	By MS/MS	By MS/MS	By MS/MS	By MS/MS	By MS/MS	By MS/MS	By MS/MS	By MS/MS	By MS/MS	By MS/MS	By MS/MS	By MS/MS	By MS/MS	By MS/MS
Q99P72;Q99P72-3	Reticulon-4	Rtn4	79525003264	77424009216	63814008832	72882921472	70811959296	67844018176	76288032768	85727010816	73209913344	87407050752	84515905536	85618049024	25919023104	23010019328	37935009792	45449019392	47226998784	54511013888	59158048768	71152041984	76364931072	86576005120	60616065024	70401040384	By MS/MS	By MS/MS	By MS/MS	By MS/MS	By MS/MS	By MS/MS	By MS/MS	By MS/MS	By MS/MS	By MS/MS	By MS/MS	By MS/MS	By MS/MS	By MS/MS	By MS/MS	By MS/MS	By MS/MS	By MS/MS	By MS/MS	By MS/MS	By MS/MS	By MS/MS	By MS/MS
P60335	Poly(rC)-binding protein 1	Pcbp1	17691009024	15884009472	16970020864	16683011072	22655993856	18631974912	19021998080	17921001472	21674010624	22613979136	31161034752	23265994752	19371003904	30263988224	33487994880	37092016128	37538975744	34946973696	30755026944	27684990976	30269030400	34566959104	40390029312	34362011648	By MS/MS	By MS/MS	By MS/MS	By MS/MS	By MS/MS	By MS/MS	By MS/MS	By MS/MS	By MS/MS	By MS/MS	By MS/MS	By MS/MS	By MS/MS	By MS/MS	By MS/MS	By MS/MS	By MS/MS	By MS/MS	By MS/MS	By MS/MS	By MS/MS	By MS/MS	By MS/MS
Q8R5J9	PRA1 family protein 3	Arl6ip5	12591000576	15726997504	13083011072	12857015296	8698801152	7883693568	10282988544	12210993152	13982985216	15232998400	12881004544	10729003008	5263199744	2419199488	4358702592	6707603968	4434298368	7562296832	5781095424	5935806464	5953001472	8089409536	7022897664	7551606784	By MS/MS	By MS/MS	By MS/MS	By MS/MS	By MS/MS	By MS/MS	By MS/MS	By MS/MS	By MS/MS	By MS/MS	By MS/MS	By MS/MS	By MS/MS	By MS/MS	By MS/MS	By MS/MS	By MS/MS	By MS/MS	By MS/MS	By MS/MS	By MS/MS	By MS/MS	By MS/MS
Q99LB4;P24452;D3YTL5;D3YZN3;D3YU77;D3Z4K5;D3Z014	Macrophage-capping protein	Capg	1884799360	3005601024	4146199808	9644612608	11293005824	5790396416	10218993664	7490792448	10626010112	69974933504	62655995904	68678062080	14455011328	17341982720	15355003904	18177998848	12208992256	15184018432	12529990656	11953002496	16101999616	63969939456	43825033216	48878985216	By MS/MS	By MS/MS	By MS/MS	By MS/MS	By MS/MS	By MS/MS	By MS/MS	By MS/MS	By MS/MS	By MS/MS	By MS/MS	By MS/MS	By MS/MS	By MS/MS	By MS/MS	By MS/MS	By MS/MS	By MS/MS	By MS/MS	By MS/MS	By MS/MS	By MS/MS	By MS/MS
Q8QZR5;Q566C3	Alanine aminotransferase 1	Gpt	41826967552	29470978048	24175976448	21920976896	35405979648	45090996224	40547971072	21867022336	18400010240	12710013952	15178999808	13256986624	14285999104	23723018240	35743006720	45918056448	36544999424	42679050240	62896017408	60267028480	47424966656	33467015168	30351017984	31882041344	By MS/MS	By MS/MS	By MS/MS	By MS/MS	By MS/MS	By MS/MS	By MS/MS	By MS/MS	By MS/MS	By MS/MS	By MS/MS	By MS/MS	By MS/MS	By MS/MS	By MS/MS	By MS/MS	By MS/MS	By MS/MS	By MS/MS	By MS/MS	By MS/MS	By MS/MS	By MS/MS
Q99K85;Q543K5;Q3U6K9;E9Q6P1	Phosphoserine aminotransferase	Psat1	30061015040	18055987200	16495012864	26336010240	37845041152	46531006464	29200963584	14995019776	13286990848	15715982336	17079996416	15578992640	13847987200	8364895744	18576977920	42773045248	32900040704	46034034688	30035034112	27075002368	29018007552	29455007744	23601014784	36779012096	By MS/MS	By MS/MS	By MS/MS	By MS/MS	By MS/MS	By MS/MS	By MS/MS	By MS/MS	By MS/MS	By MS/MS	By MS/MS	By MS/MS	By MS/MS	By MS/MS	By MS/MS	By MS/MS	By MS/MS	By MS/MS	By MS/MS	By MS/MS	By MS/MS	By MS/MS	By MS/MS
O35215;Q3UNI8;G3UZN1	D-dopachrome decarboxylase	Ddt	16667005952	14259996672	14193000448	10916986880	17796007936	20008982528	19006011392	9032004608	11595991040	8308706816	10027001856	11068010496	18524983296	20214996992	24753029120	19757000704	27683014656	15029991424	19614015488	12533006336	15983015936	8111406592	10948988928	7352001024	By MS/MS	By MS/MS	By MS/MS	By MS/MS	By MS/MS	By MS/MS	By MS/MS	By MS/MS	By MS/MS	By MS/MS	By MS/MS	By MS/MS	By MS/MS	By MS/MS	By MS/MS	By MS/MS	By MS/MS	By MS/MS	By MS/MS	By MS/MS	By MS/MS	By MS/MS	By MS/MS
P21981;G3UXE8;Q9D7I9	Protein-glutamine gamma-glutamyltransferase 2	Tgm2	52446048256	63112921088	59591041024	106949992448	117299986432	104579989504	106840047616	77881057280	106610057216	116200079360	112840065024	109170008064	53663952896	47994023936	47926054912	45531054080	48722980864	41438048256	72834949120	42586951680	40486047744	48279003136	46716047360	61492977664	By MS/MS	By MS/MS	By MS/MS	By MS/MS	By MS/MS	By MS/MS	By MS/MS	By MS/MS	By MS/MS	By MS/MS	By MS/MS	By MS/MS	By MS/MS	By MS/MS	By MS/MS	By MS/MS	By MS/MS	By MS/MS	By MS/MS	By MS/MS	By MS/MS	By MS/MS	By MS/MS
P97315;Q4FJX4	Cysteine and glycine-rich protein 1	Csrp1	5240093184	8780791808	7403207680	7205790208	14213994496	6500503040	9340801024	10426012672	12125986816	8852898816	12726996992	15570015232	9628305408	28825980928	34518003712	28250996736	32430016512	27186984960	17663012864	24465033216	24833992704	17909016576	21366003712	17631981568	By MS/MS	By MS/MS	By MS/MS	By MS/MS	By MS/MS	By MS/MS	By MS/MS	By MS/MS	By MS/MS	By MS/MS	By MS/MS	By MS/MS	By MS/MS	By MS/MS	By MS/MS	By MS/MS	By MS/MS	By MS/MS	By MS/MS	By MS/MS	By MS/MS	By MS/MS	By MS/MS
Q922Q1;E0CZH6	Mitochondrial amidoxime reducing component 2	2002-03-01	67914911744	81637892096	90879049728	65054978048	54292942848	69240938496	44675035136	61126926336	50990030848	41051983872	35199963136	34960003072	15474999296	17249009664	6692598272	17565020160	21550004224	6060797440	14586011648	8500595200	8879296512	5580895744	7095993856	5680496640	By MS/MS	By MS/MS	By MS/MS	By MS/MS	By MS/MS	By MS/MS	By MS/MS	By MS/MS	By MS/MS	By MS/MS	By MS/MS	By MS/MS	By MS/MS	By MS/MS	By MS/MS	By MS/MS	By MS/MS	By MS/MS	By MS/MS	By MS/MS	By MS/MS	By MS/MS	By MS/MS
Q9JJU8	SH3 domain-binding glutamic acid-rich-like protein	Sh3bgrl	9951092736	7796502528	10588007424	12521015296	14121017344	24033970176	15787996160	9292197888	10747998208	12956016640	15617018880	12796002304	16629984256	4710098432	13221000192	22970019840	19531005952	21151000576	19509018624	18084990976	19611009024	18885980160	13295987712	17215019008	By MS/MS	By MS/MS	By MS/MS	By MS/MS	By MS/MS	By MS/MS	By MS/MS	By MS/MS	By MS/MS	By MS/MS	By MS/MS	By MS/MS	By MS/MS	By MS/MS	By MS/MS	By MS/MS	By MS/MS	By MS/MS	By MS/MS	By MS/MS	By MS/MS	By MS/MS	By MS/MS
Q9CQ54	NADH dehydrogenase [ubiquinone] 1 subunit C2	Ndufc2	27406979072	31960961024	27880988672	20580990976	14853981184	18958981120	12272008192	18779019264	14673008640	15209011200	9431512064	11086991360	3529698816	4459201536	3827100928	7834505728	6890297344	7645898240	3305700096	5341699072	7727399424	4846401536	5781706752	5073900032	By MS/MS	By MS/MS	By MS/MS	By MS/MS	By MS/MS	By MS/MS	By MS/MS	By MS/MS	By MS/MS	By MS/MS	By MS/MS	By MS/MS	By MS/MS	By MS/MS	By MS/MS	By MS/MS	By MS/MS	By MS/MS	By MS/MS	By MS/MS	By MS/MS	By MS/MS	By MS/MS
Q8BTM8;B7FAU9;B7FAV1;F6XC15;J3JS91;F6Z2C0;Q8BTM8-2;F7AVL7	Filamin-A	Flna	104990048256	112160055296	116730060800	123819966464	168440201216	111989956608	156039954432	150199992320	188029927424	248490000384	278699671552	277509865472	218409893888	204869795840	185329926144	148060045312	178719997952	168859828224	224660242432	241300242432	208539828224	293850349568	288459948032	259560210432	By MS/MS	By MS/MS	By MS/MS	By MS/MS	By MS/MS	By MS/MS	By MS/MS	By MS/MS	By MS/MS	By MS/MS	By MS/MS	By MS/MS	By MS/MS	By MS/MS	By MS/MS	By MS/MS	By MS/MS	By MS/MS	By MS/MS	By MS/MS	By MS/MS	By MS/MS	By MS/MS
P04247;Q3UVB1	Myoglobin	Mb	67763976	63870992	111439960	3667501	4.7059e+06	9357403	1438999168	476539968	765959808	29238014	5374597	4.4843e+06	5180399616	9892301824	78418944000	15033011200	3174597888	701289600	27909015552	15200006144	19703996416	805120256	867509696	519709696	By MS/MS	By MS/MS	By MS/MS	By matching	By matching	By matching	By MS/MS	By MS/MS	By MS/MS	By matching	By matching	By matching	By MS/MS	By MS/MS	By MS/MS	By MS/MS	By MS/MS	By MS/MS	By MS/MS	By MS/MS	By MS/MS	By MS/MS	By MS/MS
Q9CQ92;G3X9U9;D3YZ32	Mitochondrial fission 1 protein	Fis1	11565003776	11243993088	10206005248	10725996544	10948004864	11842988032	9692905472	12545007616	8359810048	10295993344	9108799488	8354793984	12283013120	6502892544	10879007744	11481001984	9359689728	10883007488	10315013120	11330003968	9548796928	12722993152	9837706240	8255710208	By MS/MS	By MS/MS	By MS/MS	By MS/MS	By MS/MS	By MS/MS	By MS/MS	By MS/MS	By MS/MS	By MS/MS	By MS/MS	By MS/MS	By MS/MS	By MS/MS	By MS/MS	By MS/MS	By MS/MS	By MS/MS	By MS/MS	By MS/MS	By MS/MS	By MS/MS	By MS/MS
Q99MN9;E9Q1J7;D3YZC1;A0A087WQV1	Propionyl-CoA carboxylase beta chain, mitochondrial	Pccb	87889100800	97498021888	100910080000	93718118400	77451034624	110500118528	66550022144	79181946880	61225926656	59755925504	54278012928	58929020928	26211031040	34388004864	35187027968	37766967296	35214020608	35389038592	22804987904	29608994816	33283987456	21889988608	24740988928	21957988352	By MS/MS	By MS/MS	By MS/MS	By MS/MS	By MS/MS	By MS/MS	By MS/MS	By MS/MS	By MS/MS	By MS/MS	By MS/MS	By MS/MS	By MS/MS	By MS/MS	By MS/MS	By MS/MS	By MS/MS	By MS/MS	By MS/MS	By MS/MS	By MS/MS	By MS/MS	By MS/MS
P21279;Q3UHH5	Guanine nucleotide-binding protein G(q) subunit alpha	Gnaq	51007967232	56066981888	70723076096	60174991360	36911996928	58116943872	31257006080	43484975104	40903004160	30015981568	22536022016	26634971136	16924985344	12554996736	23302010880	28580990976	35921035264	32043040768	20736014336	22609973248	25395976192	15849984000	15432992768	19526977536	By MS/MS	By MS/MS	By MS/MS	By MS/MS	By MS/MS	By MS/MS	By MS/MS	By MS/MS	By MS/MS	By MS/MS	By MS/MS	By MS/MS	By MS/MS	By MS/MS	By MS/MS	By MS/MS	By MS/MS	By MS/MS	By MS/MS	By MS/MS	By MS/MS	By MS/MS	By MS/MS
P23953;F6XTA4	Carboxylesterase 1C	Ces1c	1036400576	1169899392	1128700672	1512099584	832260352	951489856	2895998464	2929601280	2731600384	1634699776	1507500672	2359200000	80911097856	120399953920	65358946304	57747013632	62744031232	42906025984	48684990464	33003986944	43085996032	40895975424	40433946624	38850027520	By MS/MS	By MS/MS	By MS/MS	By MS/MS	By MS/MS	By MS/MS	By MS/MS	By MS/MS	By MS/MS	By MS/MS	By MS/MS	By MS/MS	By MS/MS	By MS/MS	By MS/MS	By MS/MS	By MS/MS	By MS/MS	By MS/MS	By MS/MS	By MS/MS	By MS/MS	By MS/MS
E9QNL5	Sulfotransferase	Sult1a1	14848994304	17710995456	19309025280	10985005056	12993994752	12697988096	16796011520	16005007360	21209020416	11923992576	12582014976	14434997248	14505014272	12470990848	20359024640	14743985152	14938981376	14269991936	13275999232	17595979776	19369979904	8829101056	12268990464	10648989696	By MS/MS	By MS/MS	By MS/MS	By MS/MS	By MS/MS	By MS/MS	By MS/MS	By MS/MS	By MS/MS	By MS/MS	By MS/MS	By MS/MS	By MS/MS	By MS/MS	By MS/MS	By MS/MS	By MS/MS	By MS/MS	By MS/MS	By MS/MS	By MS/MS	By MS/MS	By MS/MS
Q7JCY9;P00848	ATP synthase subunit a	mt-Atp6;Mtatp6	3731399168	2064298752	3839197440	1690499328	677639744	805159680	655840064	790109824	1395899264	1512999424	1479199616	602190080	50144028	1119899648	1245800576	1896900992	1229799552	1848500864	1033499840	3187201280	2649701376	1408199680	2078099584	766240320	By MS/MS	By MS/MS	By MS/MS	By MS/MS	By MS/MS	By MS/MS	By MS/MS	By MS/MS	By MS/MS	By MS/MS	By MS/MS	By MS/MS	By MS/MS	By MS/MS	By MS/MS	By MS/MS	By MS/MS	By MS/MS	By MS/MS	By MS/MS	By MS/MS	By MS/MS	By MS/MS
P01901;Q7JJ15;Q3TH01;G3UXW2;P14428;P03991;A0A0B4J1G3;Q0WXH6	H-2 class I histocompatibility antigen, K-B alpha chain	H2-K1	50980052992	64371056640	62541955072	46726053888	28399966208	20496001024	26455988224	47110012928	50292011008	40688021504	40379994112	35624972288	23505977344	29544007680	24233000960	19702016000	22171987968	19071000576	27201005568	31450003456	26397988864	30277036032	40317046784	25502027776	By MS/MS	By MS/MS	By MS/MS	By MS/MS	By MS/MS	By MS/MS	By MS/MS	By MS/MS	By MS/MS	By MS/MS	By MS/MS	By MS/MS	By MS/MS	By MS/MS	By MS/MS	By MS/MS	By MS/MS	By MS/MS	By MS/MS	By MS/MS	By MS/MS	By MS/MS	By MS/MS
O08547;E9Q6R3;A0A0G2JF08;D6RES2	Vesicle-trafficking protein SEC22b	Sec22b	25200986112	18367977472	17298018304	20445986816	20701992960	22151010304	22644973568	19178002432	13426989056	17750001664	16515001344	14679994368	7900993536	5080693248	9007202304	7853192704	8718097408	12540000256	10887986176	15864994816	18028984320	15581010944	14933017600	15789999104	By MS/MS	By MS/MS	By MS/MS	By MS/MS	By MS/MS	By MS/MS	By MS/MS	By MS/MS	By MS/MS	By MS/MS	By MS/MS	By MS/MS	By MS/MS	By MS/MS	By MS/MS	By MS/MS	By MS/MS	By MS/MS	By MS/MS	By MS/MS	By MS/MS	By MS/MS	By MS/MS
Q9CQZ5	NADH dehydrogenase [ubiquinone] 1 alpha subcomplex subunit 6	Ndufa6	23345983488	26853978112	32033976320	19477010432	15623999488	17666000896	9687012352	20169986048	12652006400	12287008768	10151987200	13423013888	3529199616	4720296960	7024197632	11387008000	11049004032	8191607808	4638096384	8748509184	8316509696	6267298304	6461192192	7343995904	By MS/MS	By MS/MS	By MS/MS	By MS/MS	By MS/MS	By MS/MS	By MS/MS	By MS/MS	By MS/MS	By MS/MS	By MS/MS	By MS/MS	By MS/MS	By MS/MS	By MS/MS	By MS/MS	By MS/MS	By MS/MS	By MS/MS	By MS/MS	By MS/MS	By MS/MS	By MS/MS
O08529	Calpain-2 catalytic subunit	Capn2	44910964736	33902012416	31465973760	36220035072	48087007232	53172981760	59523952640	35121033216	41103032320	39728033792	39549018112	42964037632	38349004800	42785034240	50713985024	61835051008	54150004736	64580067328	57240023040	57142034432	71251075072	58991071232	48054976512	52149985280	By MS/MS	By MS/MS	By MS/MS	By MS/MS	By MS/MS	By MS/MS	By MS/MS	By MS/MS	By MS/MS	By MS/MS	By MS/MS	By MS/MS	By MS/MS	By MS/MS	By MS/MS	By MS/MS	By MS/MS	By MS/MS	By MS/MS	By MS/MS	By MS/MS	By MS/MS	By MS/MS
O35737;Q811L7;Q8C2Q7	Heterogeneous nuclear ribonucleoprotein H;Heterogeneous nuclear ribonucleoprotein H, N-terminally processed	Hnrnph1	20724996096	17978001408	18731016192	14532001792	20513026048	13878007808	18626015232	18944999424	22880004096	22487986176	25126995968	22000005120	23551021056	19392989184	25154981888	36949004288	31697035264	28475987968	25158973440	24094990336	26783987712	32843022336	29747972096	31074967552	By MS/MS	By MS/MS	By MS/MS	By MS/MS	By MS/MS	By MS/MS	By MS/MS	By MS/MS	By MS/MS	By MS/MS	By MS/MS	By MS/MS	By MS/MS	By MS/MS	By MS/MS	By MS/MS	By MS/MS	By MS/MS	By MS/MS	By MS/MS	By MS/MS	By MS/MS	By MS/MS
O88587;O88587-2;D3Z227	Catechol O-methyltransferase	Comt	25158973440	19099006976	20239009792	29832019968	30548031488	42540019712	25464967168	16455980032	13384984576	22512021504	21363009536	16466992128	17382979584	10274998272	23328026624	31818962944	23070025728	31355015168	23822020608	24387979264	25070983168	20869015552	18306979840	27039014912	By MS/MS	By MS/MS	By MS/MS	By MS/MS	By MS/MS	By MS/MS	By MS/MS	By MS/MS	By MS/MS	By MS/MS	By MS/MS	By MS/MS	By MS/MS	By MS/MS	By MS/MS	By MS/MS	By MS/MS	By MS/MS	By MS/MS	By MS/MS	By MS/MS	By MS/MS	By MS/MS
Q9CX86	Heterogeneous nuclear ribonucleoprotein A0	Hnrnpa0	9631488000	9268102144	9592398848	8526708224	11341003776	7142395392	10311005184	10664008704	14991015936	14189999104	16418993152	13367017472	9824501760	9261805568	11655997440	10060995584	12742991872	6717596672	10595008512	14024011776	16085020672	15393989632	16563982336	14556999680	By MS/MS	By MS/MS	By MS/MS	By MS/MS	By MS/MS	By MS/MS	By MS/MS	By MS/MS	By MS/MS	By MS/MS	By MS/MS	By MS/MS	By MS/MS	By MS/MS	By MS/MS	By MS/MS	By MS/MS	By MS/MS	By MS/MS	By MS/MS	By MS/MS	By MS/MS	By MS/MS
O88441	Metaxin-2	Mtx2	22374995968	27976028160	28887021568	23051976704	20309020672	22344015872	12683995136	23514992640	16938998784	23285997568	13126983680	15452019712	8281509376	10008989696	7023398912	13169014784	11894989824	11838010368	11930993664	10044993536	8207694848	8976389120	7785501696	9031694336	By MS/MS	By MS/MS	By MS/MS	By MS/MS	By MS/MS	By MS/MS	By MS/MS	By MS/MS	By MS/MS	By MS/MS	By MS/MS	By MS/MS	By MS/MS	By MS/MS	By MS/MS	By MS/MS	By MS/MS	By MS/MS	By MS/MS	By MS/MS	By MS/MS	By MS/MS	By MS/MS
P62827;Q14AA6;Q61820;A6H622	GTP-binding nuclear protein Ran;GTP-binding nuclear protein Ran, testis-specific isoform	Ran;1700009N14Rik;Rasl2-9	8556294656	9448909824	9239010304	8996705280	11285991424	10916986880	10963009536	9752704000	13108011008	16309004288	12909987840	13185983488	15903004672	16192001024	14719016960	12596995072	16057017344	15661017088	10832994304	14256000000	11845994496	16515001344	25286021120	17497018368	By MS/MS	By MS/MS	By MS/MS	By MS/MS	By MS/MS	By MS/MS	By MS/MS	By MS/MS	By MS/MS	By MS/MS	By MS/MS	By MS/MS	By MS/MS	By MS/MS	By MS/MS	By MS/MS	By MS/MS	By MS/MS	By MS/MS	By MS/MS	By MS/MS	By MS/MS	By MS/MS
Q60668;Q60668-3;F6ZV59;G5E8G0;G3X9W0;Q60668-4;Q60668-2;F6SHF3;E9Q5B6;F7A465;Q9D3U4;A0A0G2JFL4	Heterogeneous nuclear ribonucleoprotein D0	Hnrnpd	7074094080	6971500544	10155987968	7306691072	10518998016	5710193664	7897693184	11059994624	16414001152	11354986496	11496008704	13288009728	8492304896	19320975360	18148990976	17737990144	21832011776	14141006848	15042992128	19873998848	21442975744	23780986880	23367968768	21740992512	By MS/MS	By MS/MS	By MS/MS	By MS/MS	By MS/MS	By MS/MS	By MS/MS	By MS/MS	By MS/MS	By MS/MS	By MS/MS	By MS/MS	By MS/MS	By MS/MS	By MS/MS	By MS/MS	By MS/MS	By MS/MS	By MS/MS	By MS/MS	By MS/MS	By MS/MS	By MS/MS
Q9DCM2;A0A0N4SVE5	Glutathione S-transferase kappa 1	Gstk1	56480034816	70870958080	77498974208	53735940096	38701973504	48083955712	33783980032	47037943808	34475040768	40201015296	32450002944	29540960256	4873000448	7889594880	13032015872	5989093888	8957988864	8467797504	7522192384	12873990144	9361991680	6596095488	11446991872	8779097088	By MS/MS	By MS/MS	By MS/MS	By MS/MS	By MS/MS	By MS/MS	By MS/MS	By MS/MS	By MS/MS	By MS/MS	By MS/MS	By MS/MS	By MS/MS	By MS/MS	By MS/MS	By MS/MS	By MS/MS	By MS/MS	By MS/MS	By MS/MS	By MS/MS	By MS/MS	By MS/MS
P50172;Q3TJI8;Q4JHD9;F2Z3U6;F6TSI8	Corticosteroid 11-beta-dehydrogenase isozyme 1	Hsd11b1	55420956672	87200907264	118509912064	43958030336	42574004224	57818976256	6397307392	11603014656	9198400512	4424694272	5655004672	5081593344	16125007872	63116926976	31766003712	25906003968	46384947200	16848988160	8767104000	4498198016	5991897088	2244901376	3599800320	3099000320	By MS/MS	By MS/MS	By MS/MS	By MS/MS	By MS/MS	By MS/MS	By MS/MS	By MS/MS	By MS/MS	By MS/MS	By MS/MS	By MS/MS	By MS/MS	By MS/MS	By MS/MS	By MS/MS	By MS/MS	By MS/MS	By MS/MS	By MS/MS	By MS/MS	By MS/MS	By MS/MS
Q9CPY7;Q9CPY7-2;A0A0G2JEM7	Cytosol aminopeptidase	Lap3	44847005696	48984043520	44833013760	43084058624	43573026816	51390951424	38785978368	38941044736	33829031936	28218968064	23254984704	30073020416	16061008896	15557011456	24059975680	37757980672	36539973632	38682021888	29246013440	29950019584	27903997952	27009003520	45349023744	26158966784	By MS/MS	By MS/MS	By MS/MS	By MS/MS	By MS/MS	By MS/MS	By MS/MS	By MS/MS	By MS/MS	By MS/MS	By MS/MS	By MS/MS	By MS/MS	By MS/MS	By MS/MS	By MS/MS	By MS/MS	By MS/MS	By MS/MS	By MS/MS	By MS/MS	By MS/MS	By MS/MS
Q99PM0;P55002	Microfibrillar-associated protein 2	Mfap2	1000299712	4079898624	2401999360	834520128	545720256	647340224	1262700800	1720899072	5785300480	1461400064	972589632	2444599040	6204592128	20716996608	13057989632	1438000768	5655393792	3095699712	15016008704	4784002560	6556102656	5611407360	3934401280	4929204224	By MS/MS	By MS/MS	By MS/MS	By MS/MS	By MS/MS	By MS/MS	By MS/MS	By MS/MS	By MS/MS	By MS/MS	By MS/MS	By MS/MS	By MS/MS	By MS/MS	By MS/MS	By MS/MS	By MS/MS	By MS/MS	By MS/MS	By MS/MS	By MS/MS	By MS/MS	By MS/MS
P08226;Q3TXU4;A0A0K0K186;G3UWN5;E9Q327;G3UZM8	Apolipoprotein E	Apoe	38825996288	39191953408	65641943040	44877967360	22125019136	35800989696	15055008768	28756021248	25044017152	21820989440	13365003264	17665019904	20817979392	17336985600	15618010112	21216985088	23742973952	10876994560	27793029120	18670985216	13733996544	15488999424	24129994752	16005980160	By MS/MS	By MS/MS	By MS/MS	By MS/MS	By MS/MS	By MS/MS	By MS/MS	By MS/MS	By MS/MS	By MS/MS	By MS/MS	By MS/MS	By MS/MS	By MS/MS	By MS/MS	By MS/MS	By MS/MS	By MS/MS	By MS/MS	By MS/MS	By MS/MS	By MS/MS	By MS/MS
P61957;H7BWX9;D3Z794;G3UZX6	Small ubiquitin-related modifier 2	Sumo2;Sumo3	1515499904	2804001536	1910900992	2271700224	3974400512	2864901120	4240497664	3952199680	3356498944	3433698816	5080505344	5182002688	1669799552	2163499008	5307402752	2305301504	3312599552	3796400896	4439002624	4322195456	3793099776	4490105344	7763608576	4873696256	By MS/MS	By MS/MS	By MS/MS	By MS/MS	By MS/MS	By MS/MS	By MS/MS	By MS/MS	By MS/MS	By MS/MS	By MS/MS	By MS/MS	By MS/MS	By MS/MS	By MS/MS	By MS/MS	By MS/MS	By MS/MS	By MS/MS	By MS/MS	By MS/MS	By MS/MS	By MS/MS
Q9QZA0	Carbonic anhydrase 5B, mitochondrial	Ca5b	34566959104	43182026752	48183992320	57022042112	43635978240	66396053504	32395991040	42918055936	32619993088	36160991232	28785993728	34512982016	15411990528	13607013376	14095015936	24328017920	30554980352	19877992448	14674988032	13883991040	16750019584	9181608960	8346999296	11270990848	By MS/MS	By MS/MS	By MS/MS	By MS/MS	By MS/MS	By MS/MS	By MS/MS	By MS/MS	By MS/MS	By MS/MS	By MS/MS	By MS/MS	By MS/MS	By MS/MS	By MS/MS	By MS/MS	By MS/MS	By MS/MS	By MS/MS	By MS/MS	By MS/MS	By MS/MS	By MS/MS
O35639;Q3TET3;A0A0G2JGL7	Annexin A3;Annexin	Anxa3	20768004096	28710967296	39119994880	30719023104	25165027328	41054048256	27631020032	31097982976	55325052928	58806054912	55338954752	56922013696	62455029760	32984008704	39463985152	42601029632	27842973696	32973979648	31524018176	20610998272	24525006848	27347982336	21079982080	26829989888	By MS/MS	By MS/MS	By MS/MS	By MS/MS	By MS/MS	By MS/MS	By MS/MS	By MS/MS	By MS/MS	By MS/MS	By MS/MS	By MS/MS	By MS/MS	By MS/MS	By MS/MS	By MS/MS	By MS/MS	By MS/MS	By MS/MS	By MS/MS	By MS/MS	By MS/MS	By MS/MS
Q9CQM9	Glutaredoxin-3	Glrx3	20064983040	13698997248	13840007168	15347007488	19808995328	22935971840	19661996032	11813994496	11578006528	13099002880	10588007424	13780995072	22685007872	20922996736	26191009792	33877010432	28670986240	27134988288	23613999104	21568987136	22156984320	21017980928	20334974976	19218001920	By MS/MS	By MS/MS	By MS/MS	By MS/MS	By MS/MS	By MS/MS	By MS/MS	By MS/MS	By MS/MS	By MS/MS	By MS/MS	By MS/MS	By MS/MS	By MS/MS	By MS/MS	By MS/MS	By MS/MS	By MS/MS	By MS/MS	By MS/MS	By MS/MS	By MS/MS	By MS/MS
Q8CFX1;A2A7A7;A2A7A8	GDH/6PGL endoplasmic bifunctional protein;Glucose 1-dehydrogenase;6-phosphogluconolactonase	H6pd	84724891648	73309093888	110960082944	99337019392	63607984128	103710089216	44181995520	67592085504	50110025728	60017995776	45733998592	49081024512	35451035648	23917006848	47372955648	60130934784	59484934144	64541999104	27988015104	34797965312	37613993984	35867029504	31280984064	38803005440	By MS/MS	By MS/MS	By MS/MS	By MS/MS	By MS/MS	By MS/MS	By MS/MS	By MS/MS	By MS/MS	By MS/MS	By MS/MS	By MS/MS	By MS/MS	By MS/MS	By MS/MS	By MS/MS	By MS/MS	By MS/MS	By MS/MS	By MS/MS	By MS/MS	By MS/MS	By MS/MS
P26039;A2AIM2;F6SX70;F6S1V7	Talin-1	Tln1	151559995392	148270022656	155560017920	129070006272	178659983360	139310055424	196489756672	176570105856	219149778944	224100171776	245850308608	230339723264	164640096256	154219986944	207079866368	171429986304	194830090240	234660151296	233639837696	262669860864	245160263680	311570366464	257770323968	286849761280	By MS/MS	By MS/MS	By MS/MS	By MS/MS	By MS/MS	By MS/MS	By MS/MS	By MS/MS	By MS/MS	By MS/MS	By MS/MS	By MS/MS	By MS/MS	By MS/MS	By MS/MS	By MS/MS	By MS/MS	By MS/MS	By MS/MS	By MS/MS	By MS/MS	By MS/MS	By MS/MS
P53395;A0A0G2JGU0	Lipoamide acyltransferase component of branched-chain alpha-keto acid dehydrogenase complex, mitochondrial	Dbt	98020950016	119219904512	122819895296	89244999680	73592061952	96984039424	58631077888	80290922496	57050996736	57723043840	43953963008	47325003776	17569990656	25160968192	20169986048	24562972672	25326972928	27570008064	15011998720	17264021504	18865018880	16886988800	15324015616	22320986112	By MS/MS	By MS/MS	By MS/MS	By MS/MS	By MS/MS	By MS/MS	By MS/MS	By MS/MS	By MS/MS	By MS/MS	By MS/MS	By MS/MS	By MS/MS	By MS/MS	By MS/MS	By MS/MS	By MS/MS	By MS/MS	By MS/MS	By MS/MS	By MS/MS	By MS/MS	By MS/MS
Q9D0J8	Parathymosin	Ptms	9066796032	5430895616	6586997760	7394990592	6291007488	5543099904	6351294464	5425900544	4534105600	11625986048	5688206848	6374596608	3414599680	5892894720	4093800704	4830806016	3742500608	8415989248	6177499648	3034399744	3005799680	3952299008	2474799104	4947196928	By MS/MS	By MS/MS	By MS/MS	By MS/MS	By MS/MS	By MS/MS	By MS/MS	By MS/MS	By MS/MS	By MS/MS	By MS/MS	By MS/MS	By MS/MS	By MS/MS	By MS/MS	By MS/MS	By MS/MS	By MS/MS	By MS/MS	By MS/MS	By MS/MS	By MS/MS	By MS/MS
A0A0R4J2A1;Q9D958;F6UR10	Signal peptidase complex subunit 1	Spcs1	4947000832	5474002432	6461995520	4975704064	4002701568	3535401216	3906598912	5306701312	6479207424	5365905920	4529000960	4479101440	1060999360	1279500416	998629504	2040998656	1839599872	1534899712	1556600192	704209728	1480800256	1813999488	1684898944	1262899456	By MS/MS	By MS/MS	By MS/MS	By MS/MS	By MS/MS	By MS/MS	By MS/MS	By MS/MS	By MS/MS	By MS/MS	By MS/MS	By MS/MS	By MS/MS	By MS/MS	By MS/MS	By MS/MS	By MS/MS	By MS/MS	By MS/MS	By MS/MS	By MS/MS	By MS/MS	By MS/MS
P61027;Q4FJL0	Ras-related protein Rab-10	Rab10	31668971520	28179972096	29473003520	39138000896	24958013440	23676020736	16427981824	26013014016	21619978240	15317007360	14227982336	16057994240	9526705152	10283994112	17382979584	16722008064	16794989568	21548980224	12218002432	21652987904	21164986368	20819025920	18328000512	18712995840	By MS/MS	By MS/MS	By MS/MS	By MS/MS	By MS/MS	By MS/MS	By MS/MS	By MS/MS	By MS/MS	By MS/MS	By MS/MS	By MS/MS	By MS/MS	By MS/MS	By MS/MS	By MS/MS	By MS/MS	By MS/MS	By MS/MS	By MS/MS	By MS/MS	By MS/MS	By MS/MS
P50285;Q3UNX7;A0A0A6YVP9;D3Z0T2;Q8C9C1	Dimethylaniline monooxygenase [N-oxide-forming] 1	Fmo1	77210984448	96209879040	87404044288	58373058560	62082924544	55809028096	32990986240	48988061696	47154999296	29990039552	33931966464	31944992768	30275033088	34251974656	43500961792	42484039680	48601001984	31938996224	18396022784	32140029952	33825990656	15808004096	31524018176	19200987136	By MS/MS	By MS/MS	By MS/MS	By MS/MS	By MS/MS	By MS/MS	By MS/MS	By MS/MS	By MS/MS	By MS/MS	By MS/MS	By MS/MS	By MS/MS	By MS/MS	By MS/MS	By MS/MS	By MS/MS	By MS/MS	By MS/MS	By MS/MS	By MS/MS	By MS/MS	By MS/MS
Q9CQJ8	NADH dehydrogenase [ubiquinone] 1 beta subcomplex subunit 9	Ndufb9	17888997376	18946000896	21845985280	15992992768	11191995392	18672021504	9770900480	15062017024	12093998080	12494987264	11840013312	9316406272	7948706304	6442205696	7328400384	11732993024	12810016768	9985806336	8653996032	8809909248	8392811008	7865495552	6113396224	7411590656	By MS/MS	By MS/MS	By MS/MS	By MS/MS	By MS/MS	By MS/MS	By MS/MS	By MS/MS	By MS/MS	By MS/MS	By MS/MS	By MS/MS	By MS/MS	By MS/MS	By MS/MS	By MS/MS	By MS/MS	By MS/MS	By MS/MS	By MS/MS	By MS/MS	By MS/MS	By MS/MS
P43274;Q07133;I7HFT9	Histone H1.4	Hist1h1e	8699491328	35468009472	33077985280	13290996736	26565971968	15103013888	23630989312	41269002240	56029929472	11802005504	72243052544	57457930240	15500020736	6874992128	8389505024	6874392576	4191697920	1478800768	4676295168	7232590848	6774892032	5154302976	6074097152	7387701248	By MS/MS	By MS/MS	By MS/MS	By MS/MS	By MS/MS	By MS/MS	By MS/MS	By MS/MS	By MS/MS	By MS/MS	By MS/MS	By MS/MS	By MS/MS	By MS/MS	By MS/MS	By MS/MS	By MS/MS	By MS/MS	By MS/MS	By MS/MS	By MS/MS	By MS/MS	By MS/MS
Q62264;Q543J4	Thyroid hormone-inducible hepatic protein	Thrsp	11403006976	12235006976	9121404928	10282988544	16551985152	38772031488	2668699904	1172800000	1479800192	2662599424	2743699968	2408999168	7536207360	13783000064	10829012992	23635988480	28050989056	17402017792	2340300032	1990000256	1361300608	2856399360	3441201920	2924400384	By MS/MS	By MS/MS	By MS/MS	By MS/MS	By MS/MS	By MS/MS	By MS/MS	By MS/MS	By MS/MS	By MS/MS	By MS/MS	By MS/MS	By MS/MS	By MS/MS	By MS/MS	By MS/MS	By MS/MS	By MS/MS	By MS/MS	By MS/MS	By MS/MS	By MS/MS	By MS/MS
Q9CQ60;Q8CBG6;D3Z4X1;F6X8L5	6-phosphogluconolactonase	Pgls	11847999488	10111988736	9323011072	11530987520	15571003392	24149972992	14516985856	7814995456	9787708416	14488991744	17097979904	13490012160	19907975168	18045009920	18262982656	23410022400	20782999552	20317024256	19798994944	15886991360	16671986688	19318011904	16873018368	17507987456	By MS/MS	By MS/MS	By MS/MS	By MS/MS	By MS/MS	By MS/MS	By MS/MS	By MS/MS	By MS/MS	By MS/MS	By MS/MS	By MS/MS	By MS/MS	By MS/MS	By MS/MS	By MS/MS	By MS/MS	By MS/MS	By MS/MS	By MS/MS	By MS/MS	By MS/MS	By MS/MS
Q8BSY0;A2AL85;Q8CBM2;Q3TU40;A2AL81;A2AL83;A2AL79;Q6P8S1;A2AL75;A2AL71;A2AL74	Aspartyl/asparaginyl beta-hydroxylase	Asph	103970103296	109969924096	149529903104	111670018048	86810042368	98030018560	37611008000	73010995200	61933068288	51297005568	48570040320	52619956224	17974009856	14509003776	24779026432	15628998656	18849013760	14624012288	14634997760	20113002496	11124989952	15496004608	24881973248	16918005760	By MS/MS	By MS/MS	By MS/MS	By MS/MS	By MS/MS	By MS/MS	By MS/MS	By MS/MS	By MS/MS	By MS/MS	By MS/MS	By MS/MS	By MS/MS	By MS/MS	By MS/MS	By MS/MS	By MS/MS	By MS/MS	By MS/MS	By MS/MS	By MS/MS	By MS/MS	By MS/MS
Q9R111;Q548F2;D3YU09	Guanine deaminase	Gda	27787003904	19090978816	18979995648	24461991936	28392007680	25706008576	41836036096	24141991936	31916034048	27287019520	34517000192	29775988736	29920970752	50490941440	40377962496	43210010624	47380971520	38486953984	49384988672	36619964416	49345048576	35281965056	30106038272	36065980416	By MS/MS	By MS/MS	By MS/MS	By MS/MS	By MS/MS	By MS/MS	By MS/MS	By MS/MS	By MS/MS	By MS/MS	By MS/MS	By MS/MS	By MS/MS	By MS/MS	By MS/MS	By MS/MS	By MS/MS	By MS/MS	By MS/MS	By MS/MS	By MS/MS	By MS/MS	By MS/MS
Q9D9V3;Q9D9V3-2;E0CXS3	Ethylmalonyl-CoA decarboxylase	Echdc1	35995955200	35475980288	27245996032	35453005824	31448008704	31150983168	46879010816	34470027264	22390028288	22417989632	19085023232	20943974400	21758015488	35573010432	17211015168	23129028608	26166022144	21170976768	36427010048	37626028032	37124005888	24319977472	21796020224	24674025472	By MS/MS	By MS/MS	By MS/MS	By MS/MS	By MS/MS	By MS/MS	By MS/MS	By MS/MS	By MS/MS	By MS/MS	By MS/MS	By MS/MS	By MS/MS	By MS/MS	By MS/MS	By MS/MS	By MS/MS	By MS/MS	By MS/MS	By MS/MS	By MS/MS	By MS/MS	By MS/MS
B1AWE0;Q6PFA2;O08585;B1AWE1;B1AWD8;B1AWD9	Clathrin light chain A	Clta	10360004608	8017201664	6304695808	6424004608	7242101760	5099401216	8029294080	8457795072	7440592384	10595989504	7906009088	10682013696	13462005760	14090991616	15409994752	14205015040	15051983872	10479992832	12425010176	10840013824	12767004672	13776988160	16453979136	13151998976	By MS/MS	By MS/MS	By MS/MS	By MS/MS	By MS/MS	By MS/MS	By MS/MS	By MS/MS	By MS/MS	By MS/MS	By MS/MS	By MS/MS	By MS/MS	By MS/MS	By MS/MS	By MS/MS	By MS/MS	By MS/MS	By MS/MS	By MS/MS	By MS/MS	By MS/MS	By MS/MS
Q8R3U1;Q8R3U1-2;D3YYG1;Q9CPX5-4;D3YZK9;Q9CPX5-2;Q9CPX5	HRAS-like suppressor 3	Pla2g16	13311007744	10146002944	8922695680	8911802368	8196396032	10952000512	6364205056	6901803008	3922699776	3680498688	3321299712	3865298944	4773199360	3341900032	12139011072	15106009088	8799804416	15876997120	12143987712	15044980736	11371993088	10014998528	9073895424	8804296704	By MS/MS	By MS/MS	By MS/MS	By MS/MS	By MS/MS	By MS/MS	By MS/MS	By MS/MS	By MS/MS	By MS/MS	By MS/MS	By MS/MS	By MS/MS	By MS/MS	By MS/MS	By MS/MS	By MS/MS	By MS/MS	By MS/MS	By MS/MS	By MS/MS	By MS/MS	By MS/MS
Q91WD5;D3YXT0;A0A0A6YW30;A0A0A6YXD3	NADH dehydrogenase [ubiquinone] iron-sulfur protein 2, mitochondrial	Ndufs2	65075965952	72849014784	83386933248	50437033984	37563006976	53524934656	29474017280	44360982528	35813011456	31225036800	24463996928	25085970432	13645999104	22907971584	23687979008	26976030720	31297034240	20195977216	24164982784	21459027968	20320999424	17973010432	16555005952	16975989760	By MS/MS	By MS/MS	By MS/MS	By MS/MS	By MS/MS	By MS/MS	By MS/MS	By MS/MS	By MS/MS	By MS/MS	By MS/MS	By MS/MS	By MS/MS	By MS/MS	By MS/MS	By MS/MS	By MS/MS	By MS/MS	By MS/MS	By MS/MS	By MS/MS	By MS/MS	By MS/MS
Q9CQI6;Q544F6	Coactosin-like protein	Cotl1	657910400	709189568	902219520	6824605184	6130506240	3119400960	4640905728	3625098496	7275094016	49481977856	41051009024	45612027904	19877992448	11066986496	6446499328	8468401664	7620407296	6786994688	10701010944	7096106496	7992797184	36793016320	33077985280	26970966016	By MS/MS	By MS/MS	By MS/MS	By MS/MS	By MS/MS	By MS/MS	By MS/MS	By MS/MS	By MS/MS	By MS/MS	By MS/MS	By MS/MS	By MS/MS	By MS/MS	By MS/MS	By MS/MS	By MS/MS	By MS/MS	By MS/MS	By MS/MS	By MS/MS	By MS/MS	By MS/MS
Q99LB2	Dehydrogenase/reductase SDR family member 4	Dhrs4	39547973632	36778037248	40098037760	42918055936	27434022912	40863006720	32581029888	37819031552	28067014656	24319012864	28213968896	20293990400	9330088960	11232997376	15555982336	25038985216	24561025024	28635000832	10806987776	20516984832	22209011712	13572984832	14345011200	16478012416	By MS/MS	By MS/MS	By MS/MS	By MS/MS	By MS/MS	By MS/MS	By MS/MS	By MS/MS	By MS/MS	By MS/MS	By MS/MS	By MS/MS	By MS/MS	By MS/MS	By MS/MS	By MS/MS	By MS/MS	By MS/MS	By MS/MS	By MS/MS	By MS/MS	By MS/MS	By MS/MS
Q61792;Q543N3;A2A6H0;A2A6G9;A2A6G7;A2A6G8;A2A6G6;A2A6G5;E9Q0N6;A2A6G4;Q9DC07;A2A6G0	LIM and SH3 domain protein 1	Lasp1	16475005952	14393986048	14420004864	15979001856	19169990656	13037014016	16779985920	19394015232	22325000192	17351981056	16033979392	20359024640	8971002880	12828015616	21865981952	26763032576	27367006208	26551015424	26105968640	27308021760	30478002176	31056979968	24362973184	37255970816	By MS/MS	By MS/MS	By MS/MS	By MS/MS	By MS/MS	By MS/MS	By MS/MS	By MS/MS	By MS/MS	By MS/MS	By MS/MS	By MS/MS	By MS/MS	By MS/MS	By MS/MS	By MS/MS	By MS/MS	By MS/MS	By MS/MS	By MS/MS	By MS/MS	By MS/MS	By MS/MS
P97352;A0A0A0MQ90	Protein S100-A13	S100a13	10236003328	9733201920	10497992704	12977993728	15172018176	17491005440	10675011584	6366208000	10049005568	13952995328	13819017216	10987997184	10840988672	4357504512	7037303808	12068984832	10370995200	13121014784	5913201152	4714397184	4633695744	5484302848	6099994112	4450602496	By MS/MS	By MS/MS	By MS/MS	By MS/MS	By MS/MS	By MS/MS	By MS/MS	By MS/MS	By MS/MS	By MS/MS	By MS/MS	By MS/MS	By MS/MS	By MS/MS	By MS/MS	By MS/MS	By MS/MS	By MS/MS	By MS/MS	By MS/MS	By MS/MS	By MS/MS	By MS/MS
Q9CRB9;Q9D9P1;D3Z0L4;S4R238;F6QFL0	MICOS complex subunit Mic19	Chchd3	29937985536	40519999488	38807007232	42911019008	26221012992	31116984320	22332971008	37382971392	26017003520	26136979456	20094025728	22916028416	14527007744	17961988096	11207987200	13044013056	14822985728	16152018944	17524011008	13265997824	15676014592	11049004032	11356007424	10198990848	By MS/MS	By MS/MS	By MS/MS	By MS/MS	By MS/MS	By MS/MS	By MS/MS	By MS/MS	By MS/MS	By MS/MS	By MS/MS	By MS/MS	By MS/MS	By MS/MS	By MS/MS	By MS/MS	By MS/MS	By MS/MS	By MS/MS	By MS/MS	By MS/MS	By MS/MS	By MS/MS
A0A075B5P4;A0A0A6YWR2;P01868;P01869	Ig gamma-1 chain C region secreted form;Ig gamma-1 chain C region, membrane-bound form	Ighg1	738089664	772420288	925960256	1076300032	319580064	794889600	5083394048	3289499648	2941399296	3658101248	3452398336	2908799232	31465973760	44919992320	22613022720	31301005312	31535024128	18743996416	21896009728	15278984192	14632985600	15801987072	19042983936	12005011456	By MS/MS	By MS/MS	By MS/MS	By MS/MS	By MS/MS	By MS/MS	By MS/MS	By MS/MS	By MS/MS	By MS/MS	By MS/MS	By MS/MS	By MS/MS	By MS/MS	By MS/MS	By MS/MS	By MS/MS	By MS/MS	By MS/MS	By MS/MS	By MS/MS	By MS/MS	By MS/MS
Q8R0J2;E9PVP3;Q5F2B1;Q9R0Q9;F6XX36;F6ZGG4	Mannose-P-dolichol utilization defect 1 protein	Mpdu1	23920992256	24585000960	21098997760	21170024448	13077995520	12780988416	12816013312	16955981824	21301020672	8646791168	10892996608	11124989952	1126600064	1482900352	3935301376	5158393344	7599500288	2790300416	2652000256	6125402112	6064805376	4400705024	2089800576	4258897920	By MS/MS	By MS/MS	By MS/MS	By MS/MS	By MS/MS	By MS/MS	By MS/MS	By MS/MS	By MS/MS	By MS/MS	By MS/MS	By MS/MS	By matching	By matching	By MS/MS	By MS/MS	By MS/MS	By MS/MS	By MS/MS	By MS/MS	By MS/MS	By MS/MS	By MS/MS
P42208;E9Q3V6;F6WYM0;D3YYB1;D3Z3C0;D3Z1S1;F6UKN5;D3YZU7;D3YV76;G3UYQ0	Septin-2	2002-09-01	20857980928	17234012160	19928989696	19202002944	20293025792	19968022528	20372000768	20406020096	20311975936	22512021504	26397988864	21544990720	17464016896	22498988032	32939036672	26061000704	26425016320	36187967488	34379005952	31375996928	33820000256	37573038080	29754974208	37867962368	By MS/MS	By MS/MS	By MS/MS	By MS/MS	By MS/MS	By MS/MS	By MS/MS	By MS/MS	By MS/MS	By MS/MS	By MS/MS	By MS/MS	By MS/MS	By MS/MS	By MS/MS	By MS/MS	By MS/MS	By MS/MS	By MS/MS	By MS/MS	By MS/MS	By MS/MS	By MS/MS
Q91Z53;Q3T9Z2;D6REG4;B1AXQ0	Glyoxylate reductase/hydroxypyruvate reductase	Grhpr	26581993472	20301987840	18051022848	19017019392	22431983616	35806007296	15135995904	13137991680	11904996352	10604986368	12456984576	11399992320	7222405120	11682996224	20528977920	34204008448	31642017792	35405979648	9406108672	18432978944	16874000384	15027010560	15530994688	16794012672	By MS/MS	By MS/MS	By MS/MS	By MS/MS	By MS/MS	By MS/MS	By MS/MS	By MS/MS	By MS/MS	By MS/MS	By MS/MS	By MS/MS	By MS/MS	By MS/MS	By MS/MS	By MS/MS	By MS/MS	By MS/MS	By MS/MS	By MS/MS	By MS/MS	By MS/MS	By MS/MS
Q8CAY6;G3XA25	Acetyl-CoA acetyltransferase, cytosolic	Acat2	25145008128	20363008000	18631974912	18318989312	28048023552	34462007296	25957017600	10858000384	8889303040	9674802176	9207306240	10108005376	21827971072	20810989568	21009979392	24119977984	28896036864	19137021952	17593001984	14597007360	14715009024	11667992576	12464991232	14183996416	By MS/MS	By MS/MS	By MS/MS	By MS/MS	By MS/MS	By MS/MS	By MS/MS	By MS/MS	By MS/MS	By MS/MS	By MS/MS	By MS/MS	By MS/MS	By MS/MS	By MS/MS	By MS/MS	By MS/MS	By MS/MS	By MS/MS	By MS/MS	By MS/MS	By MS/MS	By MS/MS
P97370;Q544Q7	Sodium/potassium-transporting ATPase subunit beta-3	Atp1b3	34585976832	31794995200	47126953984	46669008896	29239982080	40645009408	25366984704	39421018112	37091037184	31713970176	27743981568	24513986560	11912993792	16468995072	20971016192	18575013888	16671986688	18103984128	11034989568	17097979904	15037980672	14145008640	13185007616	14035993600	By MS/MS	By MS/MS	By MS/MS	By MS/MS	By MS/MS	By MS/MS	By MS/MS	By MS/MS	By MS/MS	By MS/MS	By MS/MS	By MS/MS	By MS/MS	By MS/MS	By MS/MS	By MS/MS	By MS/MS	By MS/MS	By MS/MS	By MS/MS	By MS/MS	By MS/MS	By MS/MS
A0A075B5U7;P01758		Ighv1-22	485459744	171420048	456330208	861899968	54459012	268370160	363530208	103040016	335939808	331409760	339559776	318530176	4964494336	62102953984	1781500672	4573696512	30229997568	1126000000	1810401024	795489920	1185699456	1293299968	1759700480	1245599744	By MS/MS	By MS/MS	By MS/MS	By MS/MS	By matching	By MS/MS	By MS/MS	By matching	By MS/MS	By MS/MS	By MS/MS	By MS/MS	By MS/MS	By MS/MS	By MS/MS	By MS/MS	By MS/MS	By MS/MS	By MS/MS	By MS/MS	By MS/MS	By MS/MS	By MS/MS
Q9D379;E9PWK1;F6YTS6;D3Z4M3	Epoxide hydrolase 1	Ephx1	21841018880	26753976320	30174017536	79823945728	52373016576	45080031232	32523016192	38155014144	45337034752	64739921920	50126987264	52194955264	13878007808	12214998016	25322016768	39274008576	21791006720	54187958272	17440020480	27060973568	35451035648	42310950912	37957984256	47308988416	By MS/MS	By MS/MS	By MS/MS	By MS/MS	By MS/MS	By MS/MS	By MS/MS	By MS/MS	By MS/MS	By MS/MS	By MS/MS	By MS/MS	By MS/MS	By MS/MS	By MS/MS	By MS/MS	By MS/MS	By MS/MS	By MS/MS	By MS/MS	By MS/MS	By MS/MS	By MS/MS
P0DN34			7689590272	15555982336	9985911808	9091907584	7308004864	6790907904	5618905088	11514991616	10136001536	3684900096	2325799936	3649300224	2840101888	1537700608	2439301120	2453201408	3125498368	2035700608	1573400704	1599599616	2431599360	991749696	2059598976	1594300288	By MS/MS	By MS/MS	By MS/MS	By MS/MS	By MS/MS	By MS/MS	By MS/MS	By MS/MS	By MS/MS	By MS/MS	By MS/MS	By MS/MS	By MS/MS	By MS/MS	By MS/MS	By MS/MS	By MS/MS	By MS/MS	By MS/MS	By MS/MS	By MS/MS	By MS/MS	By MS/MS
Q9MD68;P00397	Cytochrome c oxidase subunit 1	mt-Co1;Mtco1	4678397440	4364803584	4409300992	4254800896	7145492992	6341796352	5293905408	3702298880	3506800128	12614993920	11242000384	2233300224	2233300224	3174199040	3129297920	3346299136	3699901184	4213199360	2768400384	2702800896	2959600384	1937500032	1683700864	1947899392	By MS/MS	By MS/MS	By MS/MS	By MS/MS	By MS/MS	By MS/MS	By MS/MS	By MS/MS	By MS/MS	By MS/MS	By MS/MS	By MS/MS	By MS/MS	By MS/MS	By MS/MS	By MS/MS	By MS/MS	By MS/MS	By MS/MS	By MS/MS	By MS/MS	By MS/MS	By MS/MS
O55143;J3KMM5	Sarcoplasmic/endoplasmic reticulum calcium ATPase 2;Calcium-transporting ATPase	Atp2a2	112609959936	130999894016	134340026368	123819966464	76193087488	89960030208	90875928576	118879936512	104309899264	83491069952	74344071168	71752081408	39280967680	50612039680	55081000960	66268016640	54410932224	61693947904	61037936640	66497077248	71146962944	54931046400	51678060544	55832940544	By MS/MS	By MS/MS	By MS/MS	By MS/MS	By MS/MS	By MS/MS	By MS/MS	By MS/MS	By MS/MS	By MS/MS	By MS/MS	By MS/MS	By MS/MS	By MS/MS	By MS/MS	By MS/MS	By MS/MS	By MS/MS	By MS/MS	By MS/MS	By MS/MS	By MS/MS	By MS/MS
Q9DBH5	Vesicular integral-membrane protein VIP36	Lman2	35836030976	28639012864	38091001856	47203028992	30315005952	27350007808	32053970944	54849044480	33481973760	37021958144	33242034176	27990013952	7959306240	10815992832	14494011392	15933983744	13475004416	18792978432	17896992768	21302992896	23294003200	22125019136	21167001600	20936996864	By MS/MS	By MS/MS	By MS/MS	By MS/MS	By MS/MS	By MS/MS	By MS/MS	By MS/MS	By MS/MS	By MS/MS	By MS/MS	By MS/MS	By MS/MS	By MS/MS	By MS/MS	By MS/MS	By MS/MS	By MS/MS	By MS/MS	By MS/MS	By MS/MS	By MS/MS	By MS/MS
Q91V41;Q50HX4;A2AL34	Ras-related protein Rab-14	Rab14	22307002368	22825017344	21462999040	25183997952	23785011200	19246022656	16844979200	16335978496	15260008448	19086991360	21280978944	20185993216	20314015744	21408020480	20033015808	23527991296	22349983744	25453993984	21146974208	21559009280	22323996672	22670974976	23513001984	24140969984	By MS/MS	By MS/MS	By MS/MS	By MS/MS	By MS/MS	By MS/MS	By MS/MS	By MS/MS	By MS/MS	By MS/MS	By MS/MS	By MS/MS	By MS/MS	By MS/MS	By MS/MS	By MS/MS	By MS/MS	By MS/MS	By MS/MS	By MS/MS	By MS/MS	By MS/MS	By MS/MS
Q9R0P3;H3BKH6;H3BLJ9;H3BJL6;H3BJP2;H3BK43;H3BJC6;H3BL99	S-formylglutathione hydrolase	Esd	11897003008	9866388480	8984889344	13006989312	13238000640	19612979200	14690982912	9694494720	9298293760	18326982656	17033001984	16413002752	13809994752	14770988032	20622010368	27955027968	32548997120	28421976064	22039015424	20130027520	21137022976	27622983680	24091996160	23985975296	By MS/MS	By MS/MS	By MS/MS	By MS/MS	By MS/MS	By MS/MS	By MS/MS	By MS/MS	By MS/MS	By MS/MS	By MS/MS	By MS/MS	By MS/MS	By MS/MS	By MS/MS	By MS/MS	By MS/MS	By MS/MS	By MS/MS	By MS/MS	By MS/MS	By MS/MS	By MS/MS
Q9DC16;Q4FK22;F6SLP4;F6Z6A5	Endoplasmic reticulum-Golgi intermediate compartment protein 1	Ergic1	26472990720	25161967616	30564030464	29475964928	19313006592	18633996288	20342988800	27693996032	23121018880	26317006848	20897009664	20640012288	5024303104	6446107648	5423805952	9922295808	6698298880	6326504960	11595991040	10044993536	10193005568	8128690688	9880903680	10135009280	By MS/MS	By MS/MS	By MS/MS	By MS/MS	By MS/MS	By MS/MS	By MS/MS	By MS/MS	By MS/MS	By MS/MS	By MS/MS	By MS/MS	By MS/MS	By MS/MS	By MS/MS	By MS/MS	By MS/MS	By MS/MS	By MS/MS	By MS/MS	By MS/MS	By MS/MS	By MS/MS
P97927	Laminin subunit alpha-4	Lama4	40294027264	51071934464	48405037056	65267073024	56297984000	74631036928	101070028800	87516905472	71665049600	101220065280	102780002304	96819036160	146040143872	88331993088	142919876608	157489905664	124050006016	161760165888	160399785984	130149867520	147300155392	100989886464	90137894912	118720045056	By MS/MS	By MS/MS	By MS/MS	By MS/MS	By MS/MS	By MS/MS	By MS/MS	By MS/MS	By MS/MS	By MS/MS	By MS/MS	By MS/MS	By MS/MS	By MS/MS	By MS/MS	By MS/MS	By MS/MS	By MS/MS	By MS/MS	By MS/MS	By MS/MS	By MS/MS	By MS/MS
Q9D0F3;D3Z5B9	Protein ERGIC-53	Lman1	23125970944	23491004416	27316977664	33950992384	16792991744	15527996416	16589008896	26680999936	22390028288	30543994880	21654990848	20810000384	14645991424	11719009280	12421002240	15308019712	14043010048	21116018688	19073017856	16453979136	18255982592	22423027712	21617004544	26026018816	By MS/MS	By MS/MS	By MS/MS	By MS/MS	By MS/MS	By MS/MS	By MS/MS	By MS/MS	By MS/MS	By MS/MS	By MS/MS	By MS/MS	By MS/MS	By MS/MS	By MS/MS	By MS/MS	By MS/MS	By MS/MS	By MS/MS	By MS/MS	By MS/MS	By MS/MS	By MS/MS
P80314;Q542X7	T-complex protein 1 subunit beta	Cct2	38501003264	29222977536	29026985984	33317005312	39819001856	42123972608	37581979648	30710007808	29774964736	45090996224	41648951296	43858997248	27948967936	29023991808	35767967744	49659056128	41789046784	48085991424	36582027264	38484004864	47424966656	51527970816	47270977536	54368940032	By MS/MS	By MS/MS	By MS/MS	By MS/MS	By MS/MS	By MS/MS	By MS/MS	By MS/MS	By MS/MS	By MS/MS	By MS/MS	By MS/MS	By MS/MS	By MS/MS	By MS/MS	By MS/MS	By MS/MS	By MS/MS	By MS/MS	By MS/MS	By MS/MS	By MS/MS	By MS/MS
P50516;P50516-2;D3Z1B9;D3YWH3;D3YZ23	V-type proton ATPase catalytic subunit A	Atp6v1a	46529036288	36134039552	38525952000	51613057024	37818032128	37559033856	46401015808	57978036224	41866022912	74996015104	51656065024	67631951872	14017004544	19024011264	31258988544	30833031168	25186996224	33361965056	43728031744	38262001664	41844002816	65316966400	50356944896	54905057280	By MS/MS	By MS/MS	By MS/MS	By MS/MS	By MS/MS	By MS/MS	By MS/MS	By MS/MS	By MS/MS	By MS/MS	By MS/MS	By MS/MS	By MS/MS	By MS/MS	By MS/MS	By MS/MS	By MS/MS	By MS/MS	By MS/MS	By MS/MS	By MS/MS	By MS/MS	By MS/MS
Q9D3B1	Very-long-chain (3R)-3-hydroxyacyl-CoA dehydratase 2	Hacd2	27616995328	28531986432	40750034944	39005966336	22509996032	21386012672	12450991104	26096996352	17017021440	14777004032	12989014016	14392007680	4914394112	5202995200	6636297216	9134099456	9898712064	11862010880	5337999360	13787009024	11943998464	11144009728	12229993472	13292999680	By MS/MS	By MS/MS	By MS/MS	By MS/MS	By MS/MS	By MS/MS	By MS/MS	By MS/MS	By MS/MS	By MS/MS	By MS/MS	By MS/MS	By MS/MS	By MS/MS	By MS/MS	By MS/MS	By MS/MS	By MS/MS	By MS/MS	By MS/MS	By MS/MS	By MS/MS	By MS/MS
Q9CZX8;D3YUT3;D3Z722;D3YUG3;D3Z5R8;S4R223	40S ribosomal protein S19	Rps19	21537017856	21725018112	19221000192	25328982016	28877019136	24009007104	26230028288	33641977856	28044982272	44479021056	44972044288	40511963136	9657908224	5241298944	5089701888	2317699584	4855405568	2963899648	5829801984	8821890048	4325796864	5084994048	13399007232	5338394624	By MS/MS	By MS/MS	By MS/MS	By MS/MS	By MS/MS	By MS/MS	By MS/MS	By MS/MS	By MS/MS	By MS/MS	By MS/MS	By MS/MS	By MS/MS	By MS/MS	By MS/MS	By MS/MS	By MS/MS	By MS/MS	By MS/MS	By MS/MS	By MS/MS	By MS/MS	By MS/MS
P16332	Methylmalonyl-CoA mutase, mitochondrial	Mut	94982946816	98068905984	111019950080	88870117376	71168040960	95065104384	52302995456	64093028352	47332012032	44358987776	37020979200	40235044864	31355015168	33977034752	41395994624	54374977536	59341975552	54042009600	30525988864	33269028864	36768993280	25059981312	28920037376	28198979584	By MS/MS	By MS/MS	By MS/MS	By MS/MS	By MS/MS	By MS/MS	By MS/MS	By MS/MS	By MS/MS	By MS/MS	By MS/MS	By MS/MS	By MS/MS	By MS/MS	By MS/MS	By MS/MS	By MS/MS	By MS/MS	By MS/MS	By MS/MS	By MS/MS	By MS/MS	By MS/MS
P11152	Lipoprotein lipase	Lpl	41737035776	36678008832	35634016256	45174054912	23374024704	29778034688	33039960064	57266970624	40794021888	39269957632	28573962240	31588016128	20188020736	13850989568	17699010560	26819989504	21030989824	21918021632	26576019456	29680011264	29838960640	26664003584	20019990528	23162015744	By MS/MS	By MS/MS	By MS/MS	By MS/MS	By MS/MS	By MS/MS	By MS/MS	By MS/MS	By MS/MS	By MS/MS	By MS/MS	By MS/MS	By MS/MS	By MS/MS	By MS/MS	By MS/MS	By MS/MS	By MS/MS	By MS/MS	By MS/MS	By MS/MS	By MS/MS	By MS/MS
D3YWR7;A0A0G2JGY0		Qdpr	11742986240	9944989696	9514797056	9867300864	16063981568	21325987840	10803987456	8144998912	8731200512	11077994496	10955997184	9172194304	5142106112	7544202240	11929007104	19239000064	12770009088	15933983744	16674015232	14019006464	14722987008	16932013056	12680004608	14382002176	By MS/MS	By MS/MS	By MS/MS	By MS/MS	By MS/MS	By MS/MS	By MS/MS	By MS/MS	By MS/MS	By MS/MS	By MS/MS	By MS/MS	By MS/MS	By MS/MS	By MS/MS	By MS/MS	By MS/MS	By MS/MS	By MS/MS	By MS/MS	By MS/MS	By MS/MS	By MS/MS
P16125;D3Z7F0;A0A0N4SVV8	L-lactate dehydrogenase B chain;L-lactate dehydrogenase	Ldhb	21566021632	16146980864	15761009664	18191990784	27709964288	43254018048	18627000320	8071099904	8694891520	10111988736	9354098688	10381998080	22022004736	24511977472	35192983552	39905959936	29598035968	36687998976	21578000384	15152013312	14137007104	11857996800	17041020928	17185003520	By MS/MS	By MS/MS	By MS/MS	By MS/MS	By MS/MS	By MS/MS	By MS/MS	By MS/MS	By MS/MS	By MS/MS	By MS/MS	By MS/MS	By MS/MS	By MS/MS	By MS/MS	By MS/MS	By MS/MS	By MS/MS	By MS/MS	By MS/MS	By MS/MS	By MS/MS	By MS/MS
P62814;Q91YH6	V-type proton ATPase subunit B, brain isoform	Atp6v1b2	34498019328	27215970304	27692972032	40455016448	32659001344	31720007680	43567955968	40080019456	31751979008	63148978176	47929982976	51478941696	21769007104	15842987008	17480001536	22153000960	21317023744	26088992768	30281037824	28649996288	33280995328	54590058496	38994006016	41271947264	By MS/MS	By MS/MS	By MS/MS	By MS/MS	By MS/MS	By MS/MS	By MS/MS	By MS/MS	By MS/MS	By MS/MS	By MS/MS	By MS/MS	By MS/MS	By MS/MS	By MS/MS	By MS/MS	By MS/MS	By MS/MS	By MS/MS	By MS/MS	By MS/MS	By MS/MS	By MS/MS
Q61738;Q61738-6	Integrin alpha-7;Integrin alpha-7 heavy chain;Integrin alpha-7 light chain	Itga7	116520058880	112600137728	127080136704	125259980800	59222061056	82522947584	77983055872	141440172032	124190146560	88989097984	59936956416	76686049280	38108028928	32992993280	55407034368	42890035200	35058962432	53857988608	62985052160	50103001088	55052025856	38038966272	30477033472	47277977600	By MS/MS	By MS/MS	By MS/MS	By MS/MS	By MS/MS	By MS/MS	By MS/MS	By MS/MS	By MS/MS	By MS/MS	By MS/MS	By MS/MS	By MS/MS	By MS/MS	By MS/MS	By MS/MS	By MS/MS	By MS/MS	By MS/MS	By MS/MS	By MS/MS	By MS/MS	By MS/MS
E9QNU1;Q8R2G4-8;E9Q7Q8;Q8R2G4;F6RER8;Q8R2G4-7;A0A0R4J1M9;A0A0R4J1Q4;A0A0R4J1N4;E9Q1U7;E9Q7Z7;E9Q9Q8;E9Q8Z0;E9Q984;F6W3A0;F6Z2C7;E9Q630	Ecto-ADP-ribosyltransferase 3	Art3	16747008000	18209990656	17094995968	15060981760	6350303744	12725011456	13198994432	28664997888	21254998016	8599592960	7775708672	9957304320	26524981248	15161992192	40699965440	37997953024	30992009216	39330959360	35634958336	38300971008	39973019648	18538997760	20814016512	22150014976	By MS/MS	By MS/MS	By MS/MS	By MS/MS	By MS/MS	By MS/MS	By MS/MS	By MS/MS	By MS/MS	By MS/MS	By MS/MS	By MS/MS	By MS/MS	By MS/MS	By MS/MS	By MS/MS	By MS/MS	By MS/MS	By MS/MS	By MS/MS	By MS/MS	By MS/MS	By MS/MS
P35293;Q0PD38	Ras-related protein Rab-18	Rab18	34823000064	25561976832	21371994112	30549970944	22698027008	25271984128	21001981952	28617969664	17949976576	14822005760	16215008256	13231001600	9482097664	8851704832	13654010880	15668017152	15917981696	21777008640	17908021248	20220020736	18225983488	14695995392	14108999680	12523995136	By MS/MS	By MS/MS	By MS/MS	By MS/MS	By MS/MS	By MS/MS	By MS/MS	By MS/MS	By MS/MS	By MS/MS	By MS/MS	By MS/MS	By MS/MS	By MS/MS	By MS/MS	By MS/MS	By MS/MS	By MS/MS	By MS/MS	By MS/MS	By MS/MS	By MS/MS	By MS/MS
Q9WV55	Vesicle-associated membrane protein-associated protein A	Vapa	26530031616	21805012992	21605976064	20841003008	19374999552	17880010752	14810996736	18867013632	11352014848	12350002176	13209015296	11778000896	14712985600	12571008000	20599011328	24927014912	24438976512	22848989184	24864018432	25554001920	24757020672	21285988352	20669011968	24999028736	By MS/MS	By MS/MS	By MS/MS	By MS/MS	By MS/MS	By MS/MS	By MS/MS	By MS/MS	By MS/MS	By MS/MS	By MS/MS	By MS/MS	By MS/MS	By MS/MS	By MS/MS	By MS/MS	By MS/MS	By MS/MS	By MS/MS	By MS/MS	By MS/MS	By MS/MS	By MS/MS
P70290;Q542P4;A2AN84;B7ZCL8;B7ZCL9;B7ZCM0;B7ZCM1;D6RFD5	55 kDa erythrocyte membrane protein	Mpp1	37609021440	30400012288	30106038272	25945970688	28589985792	30928973824	21399984128	20157990912	16441019392	14350018560	15994007552	13452006400	19553017856	17486983168	29273014272	40317046784	37139025920	42571976704	22794016768	36558045184	39139033088	25087031296	25524019200	30926028800	By MS/MS	By MS/MS	By MS/MS	By MS/MS	By MS/MS	By MS/MS	By MS/MS	By MS/MS	By MS/MS	By MS/MS	By MS/MS	By MS/MS	By MS/MS	By MS/MS	By MS/MS	By MS/MS	By MS/MS	By MS/MS	By MS/MS	By MS/MS	By MS/MS	By MS/MS	By MS/MS
Q9R0Q7;D3Z7C6	Prostaglandin E synthase 3	Ptges3	8086009344	7167500288	6499592192	7646990336	8665490432	10729003008	9663808512	4725004800	6357107712	12622001152	11706002432	9912410112	4094001152	9185591296	10815992832	14702991360	13509002240	14227982336	13365003264	11424011264	10959010816	14575987712	11664013312	8816993280	By MS/MS	By MS/MS	By MS/MS	By MS/MS	By MS/MS	By MS/MS	By MS/MS	By MS/MS	By MS/MS	By MS/MS	By MS/MS	By MS/MS	By MS/MS	By MS/MS	By MS/MS	By MS/MS	By MS/MS	By MS/MS	By MS/MS	By MS/MS	By MS/MS	By MS/MS	By MS/MS
P97457;Q545G1;F6ULR7	Myosin regulatory light chain 2, skeletal muscle isoform	Mylpf	205940032	116679936	87149976	107099992	42141024	65834984	1569200256	227630000	1124799232	9220695	148910080	198089984	33620013056	99281084416	72995938304	35658993664	38327976	32846980	27369973760	18147983360	11410003968	28048992	11008995	22720998	By MS/MS	By MS/MS	By matching	By matching	By matching	By matching	By MS/MS	By MS/MS	By MS/MS	By matching	By matching	By MS/MS	By MS/MS	By MS/MS	By MS/MS	By MS/MS	By matching	By matching	By MS/MS	By MS/MS	By MS/MS	By matching	By matching
P53994;Q0PD65	Ras-related protein Rab-2A	Rab2a	19720988672	18619023360	17686986752	24076013568	22263986176	23669008384	17876985856	17575985152	14308984832	16709985280	16629984256	14694012928	17452984320	9979788288	15803992064	19779006464	18539978752	25882998784	16806006784	17770006528	18006022144	18443020288	16224014336	16084000768	By MS/MS	By MS/MS	By MS/MS	By MS/MS	By MS/MS	By MS/MS	By MS/MS	By MS/MS	By MS/MS	By MS/MS	By MS/MS	By MS/MS	By MS/MS	By MS/MS	By MS/MS	By MS/MS	By MS/MS	By MS/MS	By MS/MS	By MS/MS	By MS/MS	By MS/MS	By MS/MS
Q9QZJ6;F8WJ99;D3Z4D7;D3Z3L7;D3YW93	Microfibrillar-associated protein 5	Mfap5	496980064	2430500096	3094598912	2375399680	2881401856	1666500224	2407601408	2242999808	7674396672	4270998272	6337605632	5190902784	2354700544	16422987776	10675011584	9283799040	9874191360	10787003392	14768996352	7748596224	8670808064	10563008512	7368796672	6945997824	By MS/MS	By MS/MS	By MS/MS	By MS/MS	By MS/MS	By MS/MS	By MS/MS	By MS/MS	By MS/MS	By MS/MS	By MS/MS	By MS/MS	By MS/MS	By MS/MS	By MS/MS	By MS/MS	By MS/MS	By MS/MS	By MS/MS	By MS/MS	By MS/MS	By MS/MS	By MS/MS
Q9R1P4;Q3TS44	Proteasome subunit alpha type-1;Proteasome subunit alpha type	Psma1	17818986496	15190001664	16183012352	16143991808	22101983232	23201980416	23247976448	13960006656	15477986304	15700987904	11310009344	15805998080	12432009216	15444994048	17959993344	20963975168	20634009600	18784978944	19531986944	17448001536	17481990144	18979995648	18519009280	16818009088	By MS/MS	By MS/MS	By MS/MS	By MS/MS	By MS/MS	By MS/MS	By MS/MS	By MS/MS	By MS/MS	By MS/MS	By MS/MS	By MS/MS	By MS/MS	By MS/MS	By MS/MS	By MS/MS	By MS/MS	By MS/MS	By MS/MS	By MS/MS	By MS/MS	By MS/MS	By MS/MS
P80317	T-complex protein 1 subunit zeta	Cct6a	25277999104	25597011968	24301015040	27861016576	31551037440	39078023168	40641032192	22315026432	26243002368	39552049152	41046016000	38885994496	27032010752	25455003648	32659001344	28186007552	28859004928	35751989248	22697007104	32376981504	28976986112	40028016640	40014049280	37696032768	By MS/MS	By MS/MS	By MS/MS	By MS/MS	By MS/MS	By MS/MS	By MS/MS	By MS/MS	By MS/MS	By MS/MS	By MS/MS	By MS/MS	By MS/MS	By MS/MS	By MS/MS	By MS/MS	By MS/MS	By MS/MS	By MS/MS	By MS/MS	By MS/MS	By MS/MS	By MS/MS
P61971	Nuclear transport factor 2	Nutf2	4461300736	2693999872	3621400320	5771304960	8026003968	10541998080	6706699264	4180098560	4330500608	6178692096	8433988608	6743401472	4784306176	10099990528	10024006656	6972606464	9239888896	8421709824	7636200448	5592802304	5748505600	6343792128	5822099456	6206495744	By MS/MS	By MS/MS	By MS/MS	By MS/MS	By MS/MS	By MS/MS	By MS/MS	By MS/MS	By MS/MS	By MS/MS	By MS/MS	By MS/MS	By MS/MS	By MS/MS	By MS/MS	By MS/MS	By MS/MS	By MS/MS	By MS/MS	By MS/MS	By MS/MS	By MS/MS	By MS/MS
Q9Z1P6	NADH dehydrogenase [ubiquinone] 1 alpha subcomplex subunit 7	Ndufa7	15722008576	22028994560	20435015680	18863024128	11017992192	18576977920	9674598400	20105025536	13988014080	8923710464	10995989504	8312508416	2566498816	5111996928	5645100032	4831099392	3636200704	2742699008	2074599552	4842994176	3013901312	3781998336	4122401536	3819897600	By MS/MS	By MS/MS	By MS/MS	By MS/MS	By MS/MS	By MS/MS	By MS/MS	By MS/MS	By MS/MS	By MS/MS	By MS/MS	By MS/MS	By MS/MS	By MS/MS	By MS/MS	By MS/MS	By MS/MS	By MS/MS	By MS/MS	By MS/MS	By MS/MS	By MS/MS	By MS/MS
P31428	Dipeptidase 1	Dpep1	8739399680	11682008064	17022016512	15739020288	15920002048	10419013632	14484012032	16633019392	19664023552	27549968384	38697984000	41732952064	29856008192	57694052352	38683045888	29571987456	38332989440	20650000384	32126009344	23393007616	25058988032	30749984768	24946995200	25635010560	By MS/MS	By MS/MS	By MS/MS	By MS/MS	By MS/MS	By MS/MS	By MS/MS	By MS/MS	By MS/MS	By MS/MS	By MS/MS	By MS/MS	By MS/MS	By MS/MS	By MS/MS	By MS/MS	By MS/MS	By MS/MS	By MS/MS	By MS/MS	By MS/MS	By MS/MS	By MS/MS
Q02053;B9EHN0	Ubiquitin-like modifier-activating enzyme 1	Uba1	59070988288	47304986624	39682994176	44302958592	63213965312	65824964608	71817945088	41793028096	51342053376	62859939840	65450950656	63150981120	60333993984	59328954368	76478898176	97409900544	85608996864	86199107584	69227028480	82558083072	89544957952	87038967808	84661960704	82283921408	By MS/MS	By MS/MS	By MS/MS	By MS/MS	By MS/MS	By MS/MS	By MS/MS	By MS/MS	By MS/MS	By MS/MS	By MS/MS	By MS/MS	By MS/MS	By MS/MS	By MS/MS	By MS/MS	By MS/MS	By MS/MS	By MS/MS	By MS/MS	By MS/MS	By MS/MS	By MS/MS
Q9CQD1	Ras-related protein Rab-5A	Rab5a	15279994880	13472011264	14308000768	11449988096	12203988992	12109005824	8964102144	12710013952	10444003328	11697988608	9724789760	9315889152	19388989440	10980009984	17351981056	16076007424	18309982208	17696016384	11745998848	12171987968	11935001600	12249994240	13796016128	13850001408	By MS/MS	By MS/MS	By MS/MS	By MS/MS	By MS/MS	By MS/MS	By MS/MS	By MS/MS	By MS/MS	By MS/MS	By MS/MS	By MS/MS	By MS/MS	By MS/MS	By MS/MS	By MS/MS	By MS/MS	By MS/MS	By MS/MS	By MS/MS	By MS/MS	By MS/MS	By MS/MS
Q80ZP8;Q3TMX5;Q9CXI5;F6USD5;F6T4L3;F7C1S6	Mesencephalic astrocyte-derived neurotrophic factor	Manf	16764020736	16175012864	21294995456	17888004096	11149992960	14524011520	13371012096	22391982080	16588000256	21939009536	15855013888	18099007488	7193492480	6698900992	6453594112	8052107264	7607602688	8936792064	5476796416	7929603584	6805791744	7862896128	15808004096	8887611392	By MS/MS	By MS/MS	By MS/MS	By MS/MS	By MS/MS	By MS/MS	By MS/MS	By MS/MS	By MS/MS	By MS/MS	By MS/MS	By MS/MS	By MS/MS	By MS/MS	By MS/MS	By MS/MS	By MS/MS	By MS/MS	By MS/MS	By MS/MS	By MS/MS	By MS/MS	By MS/MS
P62627;A2AVR9	Dynein light chain roadblock-type 1	Dynlrb1	3858702080	2461899008	2657500160	2537500160	3747798528	3906097920	4121000960	2910299392	3417399808	3172001024	3682601216	3506999552	4785102848	5544199168	7502209536	9468192768	8907609088	9253997568	9022600192	8299396608	8983488512	9970292736	8133399040	10778991616	By MS/MS	By MS/MS	By MS/MS	By MS/MS	By MS/MS	By MS/MS	By MS/MS	By MS/MS	By MS/MS	By MS/MS	By MS/MS	By MS/MS	By MS/MS	By MS/MS	By MS/MS	By MS/MS	By MS/MS	By MS/MS	By MS/MS	By MS/MS	By MS/MS	By MS/MS	By MS/MS
Q2TPA8;B1AX78;B1AX77	Hydroxysteroid dehydrogenase-like protein 2	Hsdl2	65208078336	66982010880	71590051840	83594895360	61460955136	77833093120	59849060352	73207980032	50836025344	63931047936	52844023808	47154003968	19249991680	13783984128	19714000896	30670000128	28868009984	31179001856	18789003264	26330996736	30128017408	18908016640	19406018560	23258982400	By MS/MS	By MS/MS	By MS/MS	By MS/MS	By MS/MS	By MS/MS	By MS/MS	By MS/MS	By MS/MS	By MS/MS	By MS/MS	By MS/MS	By MS/MS	By MS/MS	By MS/MS	By MS/MS	By MS/MS	By MS/MS	By MS/MS	By MS/MS	By MS/MS	By MS/MS	By MS/MS
Q8C838	Tumor suppressor candidate 5 homolog	Tusc5	20537991168	20656009216	19410995200	12001996800	15330987008	18120986624	13403011072	12620999680	10768992256	6942307328	9550993408	9651806208	5574406656	4348503552	10644992000	10668013568	14558000128	11638996992	11173012480	9328410624	10642994176	7552605184	6414906880	10358991872	By MS/MS	By MS/MS	By MS/MS	By MS/MS	By MS/MS	By MS/MS	By MS/MS	By MS/MS	By MS/MS	By MS/MS	By MS/MS	By MS/MS	By MS/MS	By MS/MS	By MS/MS	By MS/MS	By MS/MS	By MS/MS	By MS/MS	By MS/MS	By MS/MS	By MS/MS	By MS/MS
Q9CQR2	40S ribosomal protein S21	Rps21	8374301184	6472392192	6002696192	5658400256	8314508800	6233797632	6888402944	6204903936	6321806336	7963790336	7719802368	8345410560	4689903616	6555392000	5118502400	8316003840	6806097920	5167799296	7356298240	5724207104	6835694080	7736394752	8324694016	7890909184	By MS/MS	By MS/MS	By MS/MS	By MS/MS	By MS/MS	By MS/MS	By MS/MS	By MS/MS	By MS/MS	By MS/MS	By MS/MS	By MS/MS	By MS/MS	By MS/MS	By MS/MS	By MS/MS	By MS/MS	By MS/MS	By MS/MS	By MS/MS	By MS/MS	By MS/MS	By MS/MS
F6RT34;P04370-4;P04370-5;P04370-10;F6VME3;F7A0B0;P04370-9;F6ZIA4;P04370-7;P04370-6;P04370-13;P04370-11;P04370-8;F6RWW8;P04370-14	Myelin basic protein	Mbp	3953098496	24817975296	16912012288	391890048	234020112	450110112	35490992128	21310992384	39294992384	231460080	187339888	268500064	110829895680	19415975936	17237018624	126800064	66521972	NaN	20335996928	10914995200	19934996480	100640032	50761016	180680000	By MS/MS	By MS/MS	By MS/MS	By matching	By MS/MS	By matching	By MS/MS	By MS/MS	By MS/MS	By matching	By matching	By matching	By MS/MS	By MS/MS	By MS/MS	By matching	By matching		By MS/MS	By MS/MS	By MS/MS	By matching	By matching
Q9CQ75	NADH dehydrogenase [ubiquinone] 1 alpha subcomplex subunit 2	Ndufa2	15345992704	22889988096	23770990592	20720009216	15797015552	15033011200	9756907520	22562017280	14651995136	9069289472	7962295296	9047589888	1926099072	5016404992	7878108672	6133603328	6778906112	2209599488	6240097280	5443993088	4800094208	5131796480	4385801216	4786899968	By MS/MS	By MS/MS	By MS/MS	By MS/MS	By MS/MS	By MS/MS	By MS/MS	By MS/MS	By MS/MS	By MS/MS	By MS/MS	By MS/MS	By MS/MS	By MS/MS	By MS/MS	By MS/MS	By MS/MS	By MS/MS	By MS/MS	By MS/MS	By MS/MS	By MS/MS	By MS/MS
Q91XL1;CON__Q2KIF2		Lrg1	2924299776	2054499840	2168200704	1908499968	1181699456	1582699392	2653999616	3041899008	1924599808	1816601088	1307300096	1422600832	24036003840	47943036928	18164977664	23046979584	31435038720	13476001792	15941990400	15058990080	16593001472	11765986304	12681011200	10507990016	By MS/MS	By MS/MS	By MS/MS	By MS/MS	By MS/MS	By MS/MS	By MS/MS	By MS/MS	By MS/MS	By MS/MS	By MS/MS	By MS/MS	By MS/MS	By MS/MS	By MS/MS	By MS/MS	By MS/MS	By MS/MS	By MS/MS	By MS/MS	By MS/MS	By MS/MS	By MS/MS
P32261;Q543J5;A0A0A6YWH7;A0A0A6YXS8;A0A0A6YX49;A0A0A6YX70	Antithrombin-III	Serpinc1	1938699136	1733600000	1784300928	2258700032	993190400	1418699776	4403405824	3356401152	3187500544	3036000768	2686200576	3316999424	46947983360	63643983872	48922947584	80001015808	71521935360	54973038592	45821030400	35445977088	40882999296	22883997696	22627975168	33364963328	By MS/MS	By MS/MS	By MS/MS	By MS/MS	By MS/MS	By MS/MS	By MS/MS	By MS/MS	By MS/MS	By MS/MS	By MS/MS	By MS/MS	By MS/MS	By MS/MS	By MS/MS	By MS/MS	By MS/MS	By MS/MS	By MS/MS	By MS/MS	By MS/MS	By MS/MS	By MS/MS
Q9QXT0	Protein canopy homolog 2	Cnpy2	24090021888	22586011648	24584026112	22846029824	14164995072	19818006528	14645991424	22072023040	18136997888	17357993984	11683984384	14908990464	13216002048	15849984000	15028997120	12449015808	10955997184	11146013696	12089011200	9227193344	11146013696	8595409920	8253789696	7498897408	By MS/MS	By MS/MS	By MS/MS	By MS/MS	By MS/MS	By MS/MS	By MS/MS	By MS/MS	By MS/MS	By MS/MS	By MS/MS	By MS/MS	By MS/MS	By MS/MS	By MS/MS	By MS/MS	By MS/MS	By MS/MS	By MS/MS	By MS/MS	By MS/MS	By MS/MS	By MS/MS
Q8R164	Valacyclovir hydrolase	Bphl	28785004544	32515020800	35665027072	26004969472	25566031872	30841999360	15604017152	21178982400	14949017600	16440018944	14167017472	13176991744	6486698496	11587010560	12354999296	18753017856	20234997760	16944015360	10633992192	12489008128	12486003712	10382986240	10980997120	9160197120	By MS/MS	By MS/MS	By MS/MS	By MS/MS	By MS/MS	By MS/MS	By MS/MS	By MS/MS	By MS/MS	By MS/MS	By MS/MS	By MS/MS	By MS/MS	By MS/MS	By MS/MS	By MS/MS	By MS/MS	By MS/MS	By MS/MS	By MS/MS	By MS/MS	By MS/MS	By MS/MS
P47934;H7BX88;B7ZDD7;F7BF80;B7ZDD8;A2AWE5;A2AWJ5	Carnitine O-acetyltransferase	Crat	64988958720	87626891264	89964068864	56624033792	46162993152	58246938624	39738015744	53183950848	42740031488	40387039232	31364964352	28906964992	20611979264	25710018560	23494979584	21574977536	35518967808	25976997888	18526011392	21271977984	20862007296	16400986112	15912005632	16265980928	By MS/MS	By MS/MS	By MS/MS	By MS/MS	By MS/MS	By MS/MS	By MS/MS	By MS/MS	By MS/MS	By MS/MS	By MS/MS	By MS/MS	By MS/MS	By MS/MS	By MS/MS	By MS/MS	By MS/MS	By MS/MS	By MS/MS	By MS/MS	By MS/MS	By MS/MS	By MS/MS
Q80UU9	Membrane-associated progesterone receptor component 2	Pgrmc2	24244023296	26390034432	22424985600	27090970624	19528009728	17184004096	15705015296	31966961664	15391017984	15221000192	11821993984	11621007360	5858203136	7359800320	10898010112	11716003840	19554981888	12509995008	9093206016	15444014080	14580999168	11967992832	10690010112	14008001536	By MS/MS	By MS/MS	By MS/MS	By MS/MS	By MS/MS	By MS/MS	By MS/MS	By MS/MS	By MS/MS	By MS/MS	By MS/MS	By MS/MS	By MS/MS	By MS/MS	By MS/MS	By MS/MS	By MS/MS	By MS/MS	By MS/MS	By MS/MS	By MS/MS	By MS/MS	By MS/MS
Q61292;A0A0A6YY71;A0A0A6YWY6;A0A0A6YWI2	Laminin subunit beta-2	Lamb2	95055052800	105919971328	106349903872	87202979840	70380011520	72282030080	121510051840	138119839744	121430073344	142729920512	124159942656	130159845376	106499891200	85933080576	140889980928	117359861760	105519947776	154189807616	176539762688	127589892096	143719858176	112490029056	82278047744	119529865216	By MS/MS	By MS/MS	By MS/MS	By MS/MS	By MS/MS	By MS/MS	By MS/MS	By MS/MS	By MS/MS	By MS/MS	By MS/MS	By MS/MS	By MS/MS	By MS/MS	By MS/MS	By MS/MS	By MS/MS	By MS/MS	By MS/MS	By MS/MS	By MS/MS	By MS/MS	By MS/MS
P01671;P01673	Ig kappa chain V-III region PC 7175;Ig kappa chain V-III region PC 2485/PC 4039		75203032	405860000	148169920	260799936	146939952	22461990	843810496	493569920	215970112	1478499712	5217405440	919300288	7302094336	2943099136	1622699776	4811200000	1264100608	341759872	21445980160	1207800448	2504898560	17226995712	8693903360	1923299968	By matching	By MS/MS	By MS/MS	By matching	By matching	By matching	By MS/MS	By matching	By MS/MS	By MS/MS	By MS/MS	By MS/MS	By MS/MS	By MS/MS	By MS/MS	By MS/MS	By MS/MS	By MS/MS	By MS/MS	By MS/MS	By MS/MS	By MS/MS	By MS/MS
P61961;H7BWZ1;D3YW97	Ubiquitin-fold modifier 1	Ufm1	5895699968	3626402304	3803700736	7621293568	11498987520	11726014464	8637901824	4945196032	4444099584	7808901632	7550608384	6085897216	4904800768	2952499200	3399900928	5842795520	4957398016	13407015936	5883195392	6383907328	6561392128	7411904512	6629404672	7427795968	By MS/MS	By MS/MS	By MS/MS	By MS/MS	By MS/MS	By MS/MS	By MS/MS	By MS/MS	By MS/MS	By MS/MS	By MS/MS	By MS/MS	By MS/MS	By MS/MS	By MS/MS	By MS/MS	By MS/MS	By MS/MS	By MS/MS	By MS/MS	By MS/MS	By MS/MS	By MS/MS
Q60931;Q3TX38;J3QMG3	Voltage-dependent anion-selective channel protein 3	Vdac3	27322974208	39799005184	37232041984	36082003968	22166009856	32786016256	20173987840	29147967488	26731984896	28969019392	27564980224	23048990720	7386899968	13359985664	10878001152	8799107072	8450909696	10792994816	10596998144	10130990080	11126990848	9476006912	11308992512	10432990208	By MS/MS	By MS/MS	By MS/MS	By MS/MS	By MS/MS	By MS/MS	By MS/MS	By MS/MS	By MS/MS	By MS/MS	By MS/MS	By MS/MS	By MS/MS	By MS/MS	By MS/MS	By MS/MS	By MS/MS	By MS/MS	By MS/MS	By MS/MS	By MS/MS	By MS/MS	By MS/MS
P29758;Q3TG75	Ornithine aminotransferase, mitochondrial	Oat	26191009792	34250979328	35016990720	31641014272	26032005120	29715034112	24200982528	31658002432	25700028416	31178012672	29353000960	27759026176	15759008768	15496987648	21509017600	22414018560	18745978880	16906020864	14992997376	16299994112	18015023104	17436977152	15997983744	14329998336	By MS/MS	By MS/MS	By MS/MS	By MS/MS	By MS/MS	By MS/MS	By MS/MS	By MS/MS	By MS/MS	By MS/MS	By MS/MS	By MS/MS	By MS/MS	By MS/MS	By MS/MS	By MS/MS	By MS/MS	By MS/MS	By MS/MS	By MS/MS	By MS/MS	By MS/MS	By MS/MS
O35129;Q3V235;F6QPR1;F6Q8V7	Prohibitin-2	Phb2	54411939840	72424939520	62025003008	62782033920	44171018240	57000030208	45865029632	56861990912	58661937152	46908026880	40924962816	40658980864	13182009344	15105010688	13286990848	6391693824	10138011648	8740300800	12193989632	17836003328	10099990528	11362014208	17938020352	11988992000	By MS/MS	By MS/MS	By MS/MS	By MS/MS	By MS/MS	By MS/MS	By MS/MS	By MS/MS	By MS/MS	By MS/MS	By MS/MS	By MS/MS	By MS/MS	By MS/MS	By MS/MS	By MS/MS	By MS/MS	By MS/MS	By MS/MS	By MS/MS	By MS/MS	By MS/MS	By MS/MS
P30681	High mobility group protein B2	Hmgb2	1115000832	2230199040	2127600128	1528399616	3737397760	1242100224	1637200000	4657095168	7208591872	8319302656	12597993472	9753193472	5121995264	377919968	4316998656	6041198080	9136708608	8633106432	4435705344	10090994688	10096012288	11231987712	17791021056	18952013824	By MS/MS	By MS/MS	By MS/MS	By MS/MS	By MS/MS	By MS/MS	By MS/MS	By MS/MS	By MS/MS	By MS/MS	By MS/MS	By MS/MS	By MS/MS	By MS/MS	By MS/MS	By MS/MS	By MS/MS	By MS/MS	By MS/MS	By MS/MS	By MS/MS	By MS/MS	By MS/MS
Q8R4N0	Citrate lyase subunit beta-like protein, mitochondrial	Clybl	61441941504	74008100864	73920094208	59691020288	53335056384	62500954112	44237053952	55561961472	37596987392	37587050496	25535967232	28457019392	11566012416	12114994176	14479990784	32199997440	29966020608	23500011520	18092978176	19683999744	21413003264	12508010496	13302985728	14225010688	By MS/MS	By MS/MS	By MS/MS	By MS/MS	By MS/MS	By MS/MS	By MS/MS	By MS/MS	By MS/MS	By MS/MS	By MS/MS	By MS/MS	By MS/MS	By MS/MS	By MS/MS	By MS/MS	By MS/MS	By MS/MS	By MS/MS	By MS/MS	By MS/MS	By MS/MS	By MS/MS
P62751;Q5M9M5;D3YTY6	60S ribosomal protein L23a	Rpl23a	5558701568	11544990720	9703496704	7243691008	13759986688	6667199488	15438012416	15910995968	18102022144	13214010368	15030984704	19281983488	7981899264	4995504640	4887104000	7770303488	7265693696	2670298624	6230897152	3798399232	5083595776	4734897664	4358495232	4395599872	By MS/MS	By MS/MS	By MS/MS	By MS/MS	By MS/MS	By MS/MS	By MS/MS	By MS/MS	By MS/MS	By MS/MS	By MS/MS	By MS/MS	By MS/MS	By MS/MS	By MS/MS	By MS/MS	By MS/MS	By MS/MS	By MS/MS	By MS/MS	By MS/MS	By MS/MS	By MS/MS
Q6P069;Q6P069-2	Sorcin	Sri	10255996928	10348013568	9585299456	13015005184	14522014720	16158982144	16186992640	12058012672	15704018944	16719001600	20063975424	15398019072	10707011584	10441987072	15525000192	15514986496	13238000640	16362002432	13200007168	13010015232	12225014784	14388012032	13273998336	15066000384	By MS/MS	By MS/MS	By MS/MS	By MS/MS	By MS/MS	By MS/MS	By MS/MS	By MS/MS	By MS/MS	By MS/MS	By MS/MS	By MS/MS	By MS/MS	By MS/MS	By MS/MS	By MS/MS	By MS/MS	By MS/MS	By MS/MS	By MS/MS	By MS/MS	By MS/MS	By MS/MS
O55222;F6Q5Z1;D3YZA5	Integrin-linked protein kinase	Ilk	30637012992	30919979008	33178982400	25429977088	29413992448	23308974080	26062032896	31757017088	32477986816	16958000128	19594008576	18932979712	12434015232	15875989504	26758008832	11745004544	15813983232	18762987520	25088026624	28750014464	25321013248	16971995136	21758015488	20108003328	By MS/MS	By MS/MS	By MS/MS	By MS/MS	By MS/MS	By MS/MS	By MS/MS	By MS/MS	By MS/MS	By MS/MS	By MS/MS	By MS/MS	By MS/MS	By MS/MS	By MS/MS	By MS/MS	By MS/MS	By MS/MS	By MS/MS	By MS/MS	By MS/MS	By MS/MS	By MS/MS
O70325;Q76LV0;O70325-2;Q91XR9	Phospholipid hydroperoxide glutathione peroxidase, mitochondrial;Glutathione peroxidase;Phospholipid hydroperoxide glutathione peroxidase, nuclear	Gpx4	24979998720	20920008704	26602033152	34030983168	31318970368	27236990976	15961984000	17671981056	15327987712	19999989760	14386984960	15407997952	7473501184	11472990208	11575986176	8647911424	12062987264	8044594688	11246995456	5898101248	6849698304	9452208128	8102403584	9937709056	By MS/MS	By MS/MS	By MS/MS	By MS/MS	By MS/MS	By MS/MS	By MS/MS	By MS/MS	By MS/MS	By MS/MS	By MS/MS	By MS/MS	By MS/MS	By MS/MS	By MS/MS	By MS/MS	By MS/MS	By MS/MS	By MS/MS	By MS/MS	By MS/MS	By MS/MS	By MS/MS
Q91VI7	Ribonuclease inhibitor	Rnh1	20276023296	19036993536	15656007680	17467019264	23078995968	28343027712	26735024128	14749990912	16841995264	42796007424	44695003136	41643999232	35929014272	44756025344	28785004544	36856012800	42293948416	35147042816	35895017472	27666989056	30216972288	58717024256	42282991616	47505039360	By MS/MS	By MS/MS	By MS/MS	By MS/MS	By MS/MS	By MS/MS	By MS/MS	By MS/MS	By MS/MS	By MS/MS	By MS/MS	By MS/MS	By MS/MS	By MS/MS	By MS/MS	By MS/MS	By MS/MS	By MS/MS	By MS/MS	By MS/MS	By MS/MS	By MS/MS	By MS/MS
P62270;Q561N5;F6YVP7;S4R1N6	40S ribosomal protein S18	Rps18;Gm10260	13318013952	21216985088	17446985728	17668009984	19339988992	13891004416	23344007168	23438018560	24549013504	26882965504	30603978752	34587987968	8250298368	6126697984	3632102400	5136004608	6143292928	1258399488	6976903680	3251502080	3916600320	2892898816	6051094016	2811500032	By MS/MS	By MS/MS	By MS/MS	By MS/MS	By MS/MS	By MS/MS	By MS/MS	By MS/MS	By MS/MS	By MS/MS	By MS/MS	By MS/MS	By MS/MS	By MS/MS	By MS/MS	By MS/MS	By MS/MS	By MS/MS	By MS/MS	By MS/MS	By MS/MS	By MS/MS	By MS/MS
Q9Z1Q5;Q542F1	Chloride intracellular channel protein 1;Chloride intracellular channel protein	Clic1	3142901504	4045801216	4949094400	6786599936	9795993600	4944398336	15185985536	11164005376	21055971328	31120027648	43491991552	43667947520	12537016320	16929997824	17345009664	21572980736	18386976768	20081012736	17984991232	17019000832	17579005952	42335010816	33082007552	29054015488	By MS/MS	By MS/MS	By MS/MS	By MS/MS	By MS/MS	By MS/MS	By MS/MS	By MS/MS	By MS/MS	By MS/MS	By MS/MS	By MS/MS	By MS/MS	By MS/MS	By MS/MS	By MS/MS	By MS/MS	By MS/MS	By MS/MS	By MS/MS	By MS/MS	By MS/MS	By MS/MS
Q8K183;D3Z7R1	Pyridoxal kinase	Pdxk	13053984768	8848101376	7763300352	8419795456	12625004544	12224012288	10167003136	6247394304	6172699648	10992007168	11112994816	12837991424	17686005760	14305995776	18230994944	23678023680	22439991296	25027004416	17169015808	13351015424	14799996928	19354978304	21176014848	21970010112	By MS/MS	By MS/MS	By MS/MS	By MS/MS	By MS/MS	By MS/MS	By MS/MS	By MS/MS	By MS/MS	By MS/MS	By MS/MS	By MS/MS	By MS/MS	By MS/MS	By MS/MS	By MS/MS	By MS/MS	By MS/MS	By MS/MS	By MS/MS	By MS/MS	By MS/MS	By MS/MS
Q9CPW4;Q3UA72;E9Q2K4	Actin-related protein 2/3 complex subunit 5	Arpc5	7128000000	7011004416	7797409280	10064002048	11610011648	7213892608	7456092160	8321106432	10547992576	19249991680	21125011456	20708014080	9075694592	12194989056	10209000448	13229987840	12902002688	12622001152	11795984384	10780987392	11827997696	20650000384	18973974528	17342992384	By MS/MS	By MS/MS	By MS/MS	By MS/MS	By MS/MS	By MS/MS	By MS/MS	By MS/MS	By MS/MS	By MS/MS	By MS/MS	By MS/MS	By MS/MS	By MS/MS	By MS/MS	By MS/MS	By MS/MS	By MS/MS	By MS/MS	By MS/MS	By MS/MS	By MS/MS	By MS/MS
Q8R404	Protein QIL1	Qil1	7749497856	5643503104	9552407552	8788596736	5419204608	9455508480	5550799872	8191910912	5123593728	3438800640	5625698816	5757298176	554480064	1129699328	2845999360	1160700416	1233699712	1220700672	1915400704	3058998528	1724700416	1637899264	1876899328	1972398720	By MS/MS	By MS/MS	By MS/MS	By MS/MS	By MS/MS	By MS/MS	By MS/MS	By MS/MS	By MS/MS	By MS/MS	By MS/MS	By MS/MS	By MS/MS	By MS/MS	By MS/MS	By MS/MS	By MS/MS	By MS/MS	By MS/MS	By MS/MS	By MS/MS	By MS/MS	By MS/MS
Q9CR57	60S ribosomal protein L14	Rpl14	3855499776	6191202816	4796300800	6810706432	7208191488	5459893760	11033998336	7721905152	10031005696	7422809088	12582014976	10829012992	1936501248	7740507648	3385601280	6303695360	5143601664	1702800384	8858307584	3225300224	5194294272	6977696768	5609093120	3635301888	By MS/MS	By MS/MS	By MS/MS	By MS/MS	By MS/MS	By MS/MS	By MS/MS	By MS/MS	By MS/MS	By MS/MS	By MS/MS	By MS/MS	By MS/MS	By MS/MS	By MS/MS	By MS/MS	By MS/MS	By MS/MS	By MS/MS	By MS/MS	By MS/MS	By MS/MS	By MS/MS
P70245;A2AC29	3-beta-hydroxysteroid-Delta(8),Delta(7)-isomerase	Ebp	5311895552	6043099136	7272497664	8399493632	5623393792	5255898624	3845400064	4864902656	4961305600	7938897408	5342503936	4811200000	646760256	806849664	1362200832	1827498880	2372198400	1764298880	1884799360	2027101184	1621700352	1791299584	2688598784	2043398912	By MS/MS	By MS/MS	By MS/MS	By MS/MS	By MS/MS	By MS/MS	By MS/MS	By MS/MS	By MS/MS	By MS/MS	By MS/MS	By MS/MS	By MS/MS	By MS/MS	By MS/MS	By MS/MS	By MS/MS	By MS/MS	By MS/MS	By MS/MS	By MS/MS	By MS/MS	By MS/MS
P05064;Q5FWB7;D3YWI1;D3Z510	Fructose-bisphosphate aldolase A;Fructose-bisphosphate aldolase	Aldoa	28361019392	26397988864	11761009664	18337017856	30841999360	24757020672	28888014848	32880037888	18932979712	19676975104	23105984512	18085994496	23113988096	27370987520	28482011136	15813983232	11541999616	14814992384	25701998592	22101983232	20554995712	18382991360	16590983168	17377005568	By MS/MS	By MS/MS	By MS/MS	By MS/MS	By MS/MS	By MS/MS	By MS/MS	By MS/MS	By MS/MS	By MS/MS	By MS/MS	By MS/MS	By MS/MS	By MS/MS	By MS/MS	By MS/MS	By MS/MS	By MS/MS	By MS/MS	By MS/MS	By MS/MS	By MS/MS	By MS/MS
Q99KB8;G5E8T9;E9PYA3;A0A0R4J052;Q99KB8-2;E9Q2H8;D3YWI0;D3YUX8	Hydroxyacylglutathione hydrolase, mitochondrial	Hagh	13907983360	13343992832	11849001984	9545111552	10997995520	11745004544	11808997376	10414000128	7948706304	6944492032	5006903296	7258799616	8556090880	14728983552	14066013184	19981015040	17001999360	18694993920	13600000000	14416993280	16486989824	12007012352	11539985408	14335000576	By MS/MS	By MS/MS	By MS/MS	By MS/MS	By MS/MS	By MS/MS	By MS/MS	By MS/MS	By MS/MS	By MS/MS	By MS/MS	By MS/MS	By MS/MS	By MS/MS	By MS/MS	By MS/MS	By MS/MS	By MS/MS	By MS/MS	By MS/MS	By MS/MS	By MS/MS	By MS/MS
E9PV24;E9PV24-2;CON__P02672	Fibrinogen alpha chain;Fibrinopeptide A;Fibrinogen alpha chain	Fga	4224499712	15042992128	4775799808	25938012160	20653987840	13985018880	11179986944	14243001344	8838397952	21405022208	27442003968	20676993024	62354042880	116869963776	58823008256	77222010880	85968076800	60476944384	51375054848	46478991360	50751008768	41014009856	43568992256	47934038016	By MS/MS	By MS/MS	By MS/MS	By MS/MS	By MS/MS	By MS/MS	By MS/MS	By MS/MS	By MS/MS	By MS/MS	By MS/MS	By MS/MS	By MS/MS	By MS/MS	By MS/MS	By MS/MS	By MS/MS	By MS/MS	By MS/MS	By MS/MS	By MS/MS	By MS/MS	By MS/MS
O09131;D3Z1Q9;Q8K2Q2	Glutathione S-transferase omega-1	Gsto1	18718984192	12473992192	11912993792	13016002560	15513017344	18135990272	23073015808	12616995840	11076999168	9075310592	8878708736	10858000384	8334097920	9087509504	15174987776	23726028800	19304990720	21848989696	19061977088	21115015168	25976997888	17430984704	15247988736	19921981440	By MS/MS	By MS/MS	By MS/MS	By MS/MS	By MS/MS	By MS/MS	By MS/MS	By MS/MS	By MS/MS	By MS/MS	By MS/MS	By MS/MS	By MS/MS	By MS/MS	By MS/MS	By MS/MS	By MS/MS	By MS/MS	By MS/MS	By MS/MS	By MS/MS	By MS/MS	By MS/MS
Q9CXZ1;E9QPX3	NADH dehydrogenase [ubiquinone] iron-sulfur protein 4, mitochondrial	Ndufs4	33014984704	38502019072	34486984704	32102998016	20230983680	25542989824	17048006656	25940002816	24195993600	16361007104	12805005312	14997993472	5064196096	5606705664	9371601920	12886011904	11029010432	11899992064	5154793472	8433609728	10402992128	6719106560	6246898688	7974895616	By MS/MS	By MS/MS	By MS/MS	By MS/MS	By MS/MS	By MS/MS	By MS/MS	By MS/MS	By MS/MS	By MS/MS	By MS/MS	By MS/MS	By MS/MS	By MS/MS	By MS/MS	By MS/MS	By MS/MS	By MS/MS	By MS/MS	By MS/MS	By MS/MS	By MS/MS	By MS/MS
Q9EQQ2	Protein YIPF5	Yipf5	1974300672	1437599616	1096899840	1441000064	758179840	841539968	1663499904	1405900544	1219600640	289349952	278690144	1416799232	542450176	317600000	569820288	1842199168	1509900160	2454901504	1399600640	2036201216	2088800640	1776101120	1370300160	1694300800	By MS/MS	By MS/MS	By MS/MS	By MS/MS	By MS/MS	By MS/MS	By MS/MS	By MS/MS	By MS/MS	By MS/MS	By MS/MS	By MS/MS	By MS/MS	By MS/MS	By MS/MS	By MS/MS	By MS/MS	By MS/MS	By MS/MS	By MS/MS	By MS/MS	By MS/MS	By MS/MS
A0A075B5V6;A0A0A6YY38		Ighv1-42	3114299648	1456200448	1334000640	5567100416	1089000192	1286300032	2004001024	1881699456	2292299776	3292101376	5146295296	2912701184	15712990208	40073023488	4211300352	11424011264	20026978304	6365198336	8315409920	4341105152	5224197120	6635805696	13778008064	4435294720	By MS/MS	By MS/MS	By MS/MS	By MS/MS	By MS/MS	By MS/MS	By MS/MS	By MS/MS	By MS/MS	By MS/MS	By MS/MS	By MS/MS	By MS/MS	By MS/MS	By MS/MS	By MS/MS	By MS/MS	By MS/MS	By MS/MS	By MS/MS	By MS/MS	By MS/MS	By MS/MS
Q9JM76;H7BWZ3;D3Z2F7;D3Z2F8;A0A0G2JFK7	Actin-related protein 2/3 complex subunit 3	Arpc3	4230899456	4637900288	4619199488	5520107008	6414007808	3538697984	5443705344	6026997760	7917200896	12358985728	11010012160	11243993088	5539099648	9319708672	9536407552	12706990080	10631996416	9193707520	11203009536	8927108096	13107006464	19299989504	16136011776	17378981888	By MS/MS	By MS/MS	By MS/MS	By MS/MS	By MS/MS	By MS/MS	By MS/MS	By MS/MS	By MS/MS	By MS/MS	By MS/MS	By MS/MS	By MS/MS	By MS/MS	By MS/MS	By MS/MS	By MS/MS	By MS/MS	By MS/MS	By MS/MS	By MS/MS	By MS/MS	By MS/MS
Q542E3;P15089	Mast cell carboxypeptidase A	Cpa3	23890018304	102540042240	118150094848	20027983872	15050989568	15687003136	28207032320	39258955776	99461070848	58246938624	67033923584	78132076544	17736019968	79680970752	14983010304	540869760	4474106368	219660032	9503206400	3527898112	2559599872	2532901632	4087700224	2177701120	By MS/MS	By MS/MS	By MS/MS	By MS/MS	By MS/MS	By MS/MS	By MS/MS	By MS/MS	By MS/MS	By MS/MS	By MS/MS	By MS/MS	By MS/MS	By MS/MS	By MS/MS	By MS/MS	By MS/MS	By MS/MS	By MS/MS	By MS/MS	By MS/MS	By MS/MS	By MS/MS
Q8CI94	Glycogen phosphorylase, brain form	Pygb	40447954944	43795030016	38704021504	58102960128	90722033664	110270119936	31290992640	17241987072	17740992512	24921018368	23755030528	27488991232	30849013760	40082984960	63972986880	97941929984	88026087424	106530029568	26565971968	32169021440	30497026048	30652975104	37425991680	34244005888	By MS/MS	By MS/MS	By MS/MS	By MS/MS	By MS/MS	By MS/MS	By MS/MS	By MS/MS	By MS/MS	By MS/MS	By MS/MS	By MS/MS	By MS/MS	By MS/MS	By MS/MS	By MS/MS	By MS/MS	By MS/MS	By MS/MS	By MS/MS	By MS/MS	By MS/MS	By MS/MS
P62075	Mitochondrial import inner membrane translocase subunit Tim13	Timm13	9251012608	10631996416	9510093824	9694597120	9004511232	11104007168	10972986368	13311993856	9108389888	7611707392	11539985408	9390602240	4407296000	6235099648	4788393984	5555601408	6104205312	4470097408	7733899776	7642199552	6052197888	6129501184	5523698688	5004402176	By MS/MS	By MS/MS	By MS/MS	By MS/MS	By MS/MS	By MS/MS	By MS/MS	By MS/MS	By MS/MS	By MS/MS	By MS/MS	By MS/MS	By MS/MS	By MS/MS	By MS/MS	By MS/MS	By MS/MS	By MS/MS	By MS/MS	By MS/MS	By MS/MS	By MS/MS	By MS/MS
Q4KML4;E9QMV2	Costars family protein ABRACL	Abracl	1027199680	1211299328	1398999424	1794399872	2999301376	2182900992	3112599552	1550299264	3450801152	6303795712	6176405504	5607402496	3353500416	1344100352	2811700736	4801795584	2437998592	3690399488	3229199872	4101200640	2332398848	5812101632	4877899264	4636502016	By MS/MS	By MS/MS	By MS/MS	By MS/MS	By MS/MS	By MS/MS	By MS/MS	By MS/MS	By MS/MS	By MS/MS	By MS/MS	By MS/MS	By MS/MS	By MS/MS	By MS/MS	By MS/MS	By MS/MS	By MS/MS	By MS/MS	By MS/MS	By MS/MS	By MS/MS	By MS/MS
Q3UIU2;A2AP32;A2AP31	NADH dehydrogenase [ubiquinone] 1 beta subcomplex subunit 6	Ndufb6	25462003712	27503968256	34569973760	26296973312	17710995456	18676021248	9549200384	22709012480	16826994688	14846991360	10167003136	11926988800	3923498496	1799100800	2781699840	3597297920	3481798400	3127701504	3075901184	3045101824	3312498688	2640200448	2854100480	2465100544	By MS/MS	By MS/MS	By MS/MS	By MS/MS	By MS/MS	By MS/MS	By MS/MS	By MS/MS	By MS/MS	By MS/MS	By MS/MS	By MS/MS	By MS/MS	By MS/MS	By MS/MS	By MS/MS	By MS/MS	By MS/MS	By MS/MS	By MS/MS	By MS/MS	By MS/MS	By MS/MS
Q61147;E9PZD8	Ceruloplasmin	Cp	15765010432	24167028736	34322962432	15585007616	9509993472	14836984832	12778014720	17165021184	15795010560	13778008064	14502981632	14475015168	91552931840	127509962752	56300961792	71899078656	81452032000	53483057152	62899011584	52975951872	57316962304	52422062080	57594064896	49773948928	By MS/MS	By MS/MS	By MS/MS	By MS/MS	By MS/MS	By MS/MS	By MS/MS	By MS/MS	By MS/MS	By MS/MS	By MS/MS	By MS/MS	By MS/MS	By MS/MS	By MS/MS	By MS/MS	By MS/MS	By MS/MS	By MS/MS	By MS/MS	By MS/MS	By MS/MS	By MS/MS
P10852-2	4F2 cell-surface antigen heavy chain	Slc3a2	55841062912	66405007360	57166061568	63085056000	42805968896	49238044672	38843965440	75169923072	60986957824	38360973312	26311997440	33650962432	17507987456	16021986304	15411990528	21952995328	19119015936	23010992128	26434031616	24223006720	28169988096	16138998784	23755030528	15808004096	By MS/MS	By MS/MS	By MS/MS	By MS/MS	By MS/MS	By MS/MS	By MS/MS	By MS/MS	By MS/MS	By MS/MS	By MS/MS	By MS/MS	By MS/MS	By MS/MS	By MS/MS	By MS/MS	By MS/MS	By MS/MS	By MS/MS	By MS/MS	By MS/MS	By MS/MS	By MS/MS
P24527	Leukotriene A-4 hydrolase	Lta4h	26034001920	18962991104	19301980160	24654004224	29518004224	40208990208	34610036736	23355985920	25133973504	27916027904	32709990400	29682993152	27264012288	26627014656	35367989248	44489961472	39588986880	52995006464	40246005760	39755984896	43776966656	43506941952	38905024512	39154974720	By MS/MS	By MS/MS	By MS/MS	By MS/MS	By MS/MS	By MS/MS	By MS/MS	By MS/MS	By MS/MS	By MS/MS	By MS/MS	By MS/MS	By MS/MS	By MS/MS	By MS/MS	By MS/MS	By MS/MS	By MS/MS	By MS/MS	By MS/MS	By MS/MS	By MS/MS	By MS/MS
Q99LP6	GrpE protein homolog 1, mitochondrial	Grpel1	26632998912	24089004032	26017968128	32537036800	21975994368	24811020288	22568998912	37183045632	21697978368	25871982592	20111990784	23397027840	9078910976	12702992384	10078009344	9324095488	10423008256	7914500608	12093006848	10086993920	13150016512	9966312448	10094998528	12410004480	By MS/MS	By MS/MS	By MS/MS	By MS/MS	By MS/MS	By MS/MS	By MS/MS	By MS/MS	By MS/MS	By MS/MS	By MS/MS	By MS/MS	By MS/MS	By MS/MS	By MS/MS	By MS/MS	By MS/MS	By MS/MS	By MS/MS	By MS/MS	By MS/MS	By MS/MS	By MS/MS
Q923B6	Metalloreductase STEAP4	Steap4	44589948928	61712060416	81558061056	67395952640	51501953024	77448986624	16374986752	24419016704	24438976512	18952013824	18947002368	18185017344	30580035584	19091988480	30106992640	32051005440	29666985984	33555003392	13952995328	13558994944	16706981888	12762988544	11763000320	16024994816	By MS/MS	By MS/MS	By MS/MS	By MS/MS	By MS/MS	By MS/MS	By MS/MS	By MS/MS	By MS/MS	By MS/MS	By MS/MS	By MS/MS	By MS/MS	By MS/MS	By MS/MS	By MS/MS	By MS/MS	By MS/MS	By MS/MS	By MS/MS	By MS/MS	By MS/MS	By MS/MS
Q8C1E7;D3Z0U3	Transmembrane protein 120A	Tmem120a	29733031936	35993956352	30631018496	36615995392	20093016064	26643001344	25922998272	36907016192	32724004864	23260028928	16781006848	23571017728	3117999104	3179499520	7141790720	13116991488	6860500992	11524007936	14095985664	19268018176	17545988096	10490999808	11320002560	11877013504	By MS/MS	By MS/MS	By MS/MS	By MS/MS	By MS/MS	By MS/MS	By MS/MS	By MS/MS	By MS/MS	By MS/MS	By MS/MS	By MS/MS	By MS/MS	By MS/MS	By MS/MS	By MS/MS	By MS/MS	By MS/MS	By MS/MS	By MS/MS	By MS/MS	By MS/MS	By MS/MS
Q91XH5;G3UXX3;Q64105;G3UZ79	Sepiapterin reductase	Spr	15184982016	12868000768	12015014912	13651014656	14818009088	23944976384	16072011776	11722015744	14047986688	14451991552	19819001856	16420989952	14846010368	13707004928	21740992512	16275015680	16920017920	19066009600	15663998976	17475010560	14887010304	16662995968	16658987008	18043006976	By MS/MS	By MS/MS	By MS/MS	By MS/MS	By MS/MS	By MS/MS	By MS/MS	By MS/MS	By MS/MS	By MS/MS	By MS/MS	By MS/MS	By MS/MS	By MS/MS	By MS/MS	By MS/MS	By MS/MS	By MS/MS	By MS/MS	By MS/MS	By MS/MS	By MS/MS	By MS/MS
Q8R5L1;O35658	Complement component 1 Q subcomponent-binding protein, mitochondrial	C1qbp	18846023680	26513973248	26857031680	25629995008	20251000832	21564026880	18658992128	26166022144	18315018240	12608991232	15210016768	17135997952	14964005888	13499003904	14940995584	15854008320	22169995264	17067986944	13678005248	10173996032	11353996288	13165010944	9296400384	13013009408	By MS/MS	By MS/MS	By MS/MS	By MS/MS	By MS/MS	By MS/MS	By MS/MS	By MS/MS	By MS/MS	By MS/MS	By MS/MS	By MS/MS	By MS/MS	By MS/MS	By MS/MS	By MS/MS	By MS/MS	By MS/MS	By MS/MS	By MS/MS	By MS/MS	By MS/MS	By MS/MS
Q07076	Annexin A7	Anxa7	32157966336	30288965632	36975980544	38701973504	26352031744	37814034432	30773979136	35820969984	35225010176	44336943104	30480015360	38538993664	9728595968	14582001664	16502996992	21629011968	14217001984	21417023488	15785992192	17335013376	20421996544	26331971584	19703005184	21907011584	By MS/MS	By MS/MS	By MS/MS	By MS/MS	By MS/MS	By MS/MS	By MS/MS	By MS/MS	By MS/MS	By MS/MS	By MS/MS	By MS/MS	By MS/MS	By MS/MS	By MS/MS	By MS/MS	By MS/MS	By MS/MS	By MS/MS	By MS/MS	By MS/MS	By MS/MS	By MS/MS
Q99KJ8;Q3TPZ5	Dynactin subunit 2	Dctn2	21322997760	17858985984	16500989952	14616009728	21086003200	20493021184	19440992256	14818988032	13990011904	13254988800	14388012032	13229007872	27765999616	27150993408	25993007104	29057011712	27054032896	28943982592	28505970688	21390989312	29425971200	23299977216	22090004480	22839023616	By MS/MS	By MS/MS	By MS/MS	By MS/MS	By MS/MS	By MS/MS	By MS/MS	By MS/MS	By MS/MS	By MS/MS	By MS/MS	By MS/MS	By MS/MS	By MS/MS	By MS/MS	By MS/MS	By MS/MS	By MS/MS	By MS/MS	By MS/MS	By MS/MS	By MS/MS	By MS/MS
P70168	Importin subunit beta-1	Kpnb1	42488983552	32690968576	32623011840	31807019008	47363059712	46456012800	43313991680	30178963456	32298999808	36559011840	38301986816	37457969152	37676003328	27205969920	30946969600	34586980352	31083022336	38334001152	35454976000	44374003712	42411982848	45893054464	45606961152	46142980096	By MS/MS	By MS/MS	By MS/MS	By MS/MS	By MS/MS	By MS/MS	By MS/MS	By MS/MS	By MS/MS	By MS/MS	By MS/MS	By MS/MS	By MS/MS	By MS/MS	By MS/MS	By MS/MS	By MS/MS	By MS/MS	By MS/MS	By MS/MS	By MS/MS	By MS/MS	By MS/MS
Q9CQU0	Thioredoxin domain-containing protein 12	Txndc12	13617991680	9690394624	10176013312	11279010816	8066704384	9958410240	12489999360	16888015872	14695995392	14199006208	11285991424	12289997824	4412998656	3947301632	8191391232	10458013696	9115112448	7293893120	9172703232	10462992384	11229998080	9279994880	7861794304	8518009856	By MS/MS	By MS/MS	By MS/MS	By MS/MS	By MS/MS	By MS/MS	By MS/MS	By MS/MS	By MS/MS	By MS/MS	By MS/MS	By MS/MS	By MS/MS	By MS/MS	By MS/MS	By MS/MS	By MS/MS	By MS/MS	By MS/MS	By MS/MS	By MS/MS	By MS/MS	By MS/MS
P83940;A0A087WQE6;A0A087WNT1;A0A087WPE4	Transcription elongation factor B polypeptide 1	Tceb1	7373396480	7204704256	5096206336	6882594816	7852299776	7968803840	7111508992	5492894720	5356096512	5690598912	6328496128	6501998592	8402803200	7713191424	8100689920	13087993856	7458300416	10388011008	9054601216	7820990464	7613599744	7294105088	7786695680	9151892480	By MS/MS	By MS/MS	By MS/MS	By MS/MS	By MS/MS	By MS/MS	By MS/MS	By MS/MS	By MS/MS	By MS/MS	By MS/MS	By MS/MS	By MS/MS	By MS/MS	By MS/MS	By MS/MS	By MS/MS	By MS/MS	By MS/MS	By MS/MS	By MS/MS	By MS/MS	By MS/MS
Q02013	Aquaporin-1	Aqp1	4738905600	10987009024	13155998720	8631098368	9401310208	5606705664	10529990656	12119992320	26435010560	10035011584	12822012928	12681011200	7796296192	3526699520	6386406400	6960798720	10753001472	8336103424	7638906368	6671696384	6041198080	4350895616	4571894784	4872498176	By MS/MS	By MS/MS	By MS/MS	By MS/MS	By MS/MS	By MS/MS	By MS/MS	By MS/MS	By MS/MS	By MS/MS	By MS/MS	By MS/MS	By MS/MS	By MS/MS	By MS/MS	By MS/MS	By MS/MS	By MS/MS	By MS/MS	By MS/MS	By MS/MS	By MS/MS	By MS/MS
P62908;Q5YLW3;D3YV43	40S ribosomal protein S3	Rps3	23522019328	29350983680	25464967168	23577999360	33041008640	33480026112	41181032448	26574964736	30783989760	48766029824	56627027968	43714043904	18272016384	27191011328	16498982912	9656094720	17760987136	10364991488	17740007424	20769980416	12100012032	17226995712	26710999040	14085999616	By MS/MS	By MS/MS	By MS/MS	By MS/MS	By MS/MS	By MS/MS	By MS/MS	By MS/MS	By MS/MS	By MS/MS	By MS/MS	By MS/MS	By MS/MS	By MS/MS	By MS/MS	By MS/MS	By MS/MS	By MS/MS	By MS/MS	By MS/MS	By MS/MS	By MS/MS	By MS/MS
Q99LC3;A0A087WR38	NADH dehydrogenase [ubiquinone] 1 alpha subcomplex subunit 10, mitochondrial	Ndufa10	45763031040	57872965632	64481955840	43285024768	31315990528	38394970112	26209992704	36380999680	34123972608	29937035264	21104019456	25738995712	14997002240	11093999616	10304000000	19699984384	15812018176	16964008960	12097996800	13401982976	15208005632	14089017344	12416996352	13871990784	By MS/MS	By MS/MS	By MS/MS	By MS/MS	By MS/MS	By MS/MS	By MS/MS	By MS/MS	By MS/MS	By MS/MS	By MS/MS	By MS/MS	By MS/MS	By MS/MS	By MS/MS	By MS/MS	By MS/MS	By MS/MS	By MS/MS	By MS/MS	By MS/MS	By MS/MS	By MS/MS
P11087;P11087-2;CON__Q862S4	Collagen alpha-1(I) chain	Col1a1	38988951552	216809734144	192449773568	60643958784	32111996928	29685035008	120549990400	176219832320	243099795456	74683940864	76139921408	68406931456	330220109824	494639874048	222290149376	6596705792	29271001088	8861095936	165710118912	13923990528	22363994112	16814985216	12128007168	14215009280	By MS/MS	By MS/MS	By MS/MS	By MS/MS	By MS/MS	By MS/MS	By MS/MS	By MS/MS	By MS/MS	By MS/MS	By MS/MS	By MS/MS	By MS/MS	By MS/MS	By MS/MS	By MS/MS	By MS/MS	By MS/MS	By MS/MS	By MS/MS	By MS/MS	By MS/MS	By MS/MS
Q9R1P1;Q545G0	Proteasome subunit beta type-3;Proteasome subunit beta type	Psmb3	6956198912	5484593152	5762597888	6205297664	7173605376	9251305472	7076002304	4002299392	4435705344	5293793792	5321694208	4702905344	4514498048	10183011328	11161998336	11148990464	10227995648	10145010688	10567003136	9563401216	11398002688	11196997632	9697289216	9932795904	By MS/MS	By MS/MS	By MS/MS	By MS/MS	By MS/MS	By MS/MS	By MS/MS	By MS/MS	By MS/MS	By MS/MS	By MS/MS	By MS/MS	By MS/MS	By MS/MS	By MS/MS	By MS/MS	By MS/MS	By MS/MS	By MS/MS	By MS/MS	By MS/MS	By MS/MS	By MS/MS
P55264-2	Adenosine kinase	Adk	20397010944	12892010496	13974003712	13487016960	13843996672	20616011776	17025977344	9114389504	7271593984	8777403392	12067995648	10086006784	13491011584	17577007104	23647989760	27018004480	23020974080	18835013632	15585996800	20279025664	21690005504	14940995584	14322990080	18607013888	By MS/MS	By MS/MS	By MS/MS	By MS/MS	By MS/MS	By MS/MS	By MS/MS	By MS/MS	By MS/MS	By MS/MS	By MS/MS	By MS/MS	By MS/MS	By MS/MS	By MS/MS	By MS/MS	By MS/MS	By MS/MS	By MS/MS	By MS/MS	By MS/MS	By MS/MS	By MS/MS
Q91W90;E9PXX7;Q3TEE8;A0A0R4J1Y7	Thioredoxin domain-containing protein 5	Txndc5	26877988864	24619999232	28065976320	28010964992	18678984704	24642011136	19289020416	25519026176	23500011520	31560966144	29620035584	27683966976	29502009344	23938011136	16295986176	17071010816	18050021376	13975999488	20537012224	12291005440	14232987648	21290997760	25220982784	15513017344	By MS/MS	By MS/MS	By MS/MS	By MS/MS	By MS/MS	By MS/MS	By MS/MS	By MS/MS	By MS/MS	By MS/MS	By MS/MS	By MS/MS	By MS/MS	By MS/MS	By MS/MS	By MS/MS	By MS/MS	By MS/MS	By MS/MS	By MS/MS	By MS/MS	By MS/MS	By MS/MS
Q6PIE5;Q3UHK5;D3YYN7;Q9WV27	Sodium/potassium-transporting ATPase subunit alpha-2	Atp1a2	82459910144	100129988608	114359943168	104690106368	62237917184	89482944512	67201990656	109880107008	76083970048	72884076544	56310935552	52886937600	42280976384	35614044160	52432044032	46849024000	40716001280	54764994560	37591023616	43748040704	40882999296	30637985792	29425971200	31937982464	By MS/MS	By MS/MS	By MS/MS	By MS/MS	By MS/MS	By MS/MS	By MS/MS	By MS/MS	By MS/MS	By MS/MS	By MS/MS	By MS/MS	By MS/MS	By MS/MS	By MS/MS	By MS/MS	By MS/MS	By MS/MS	By MS/MS	By MS/MS	By MS/MS	By MS/MS	By MS/MS
D3YZZ5;E9Q7G1		Tmed7	13882008576	10777994240	13354016768	20625008640	11165008896	11600990208	12100012032	16334985216	12208992256	14239009792	11713990656	11806000128	6314405376	5224004096	6537096192	6925897728	5237295104	7599098368	9005605888	9568991232	9171490816	8014997504	7788198912	6764796416	By MS/MS	By MS/MS	By MS/MS	By MS/MS	By MS/MS	By MS/MS	By MS/MS	By MS/MS	By MS/MS	By MS/MS	By MS/MS	By MS/MS	By MS/MS	By MS/MS	By MS/MS	By MS/MS	By MS/MS	By MS/MS	By MS/MS	By MS/MS	By MS/MS	By MS/MS	By MS/MS
Q91VN4;E9Q4M4	MICOS complex subunit Mic25	Chchd6	24427024384	36950958080	35036995584	33269995520	22244980736	28471017472	15802989568	24648007680	15294991360	17694986240	13008984064	13753984000	9245706240	10264000512	9964099584	15669011456	14505014272	13611008000	10302011392	8450708480	10899998720	7422691328	7594398208	8054193664	By MS/MS	By MS/MS	By MS/MS	By MS/MS	By MS/MS	By MS/MS	By MS/MS	By MS/MS	By MS/MS	By MS/MS	By MS/MS	By MS/MS	By MS/MS	By MS/MS	By MS/MS	By MS/MS	By MS/MS	By MS/MS	By MS/MS	By MS/MS	By MS/MS	By MS/MS	By MS/MS
Q9QUM9;E0CXB1;E0CYT2	Proteasome subunit alpha type-6	Psma6	11778000896	9034608640	9029402624	11184008192	13524013056	17486983168	17093007360	8905889792	9881609216	12428985344	13647008768	13495007232	17730019328	19967019008	14830003200	23963977728	24045983744	25769979904	19482984448	15803992064	16031987712	18147022848	16414001152	16717011968	By MS/MS	By MS/MS	By MS/MS	By MS/MS	By MS/MS	By MS/MS	By MS/MS	By MS/MS	By MS/MS	By MS/MS	By MS/MS	By MS/MS	By MS/MS	By MS/MS	By MS/MS	By MS/MS	By MS/MS	By MS/MS	By MS/MS	By MS/MS	By MS/MS	By MS/MS	By MS/MS
Q60692	Proteasome subunit beta type-6	Psmb6	7762500096	6393806848	6775895040	7396105216	8538891776	9918203904	9474503680	6715607552	6855804416	3971800576	4856805376	7282292224	11988992000	8468692992	7307096576	12933015552	11026998272	10325000192	9456807936	9087702016	9245803520	8603504640	7088905216	6929799680	By MS/MS	By MS/MS	By MS/MS	By MS/MS	By MS/MS	By MS/MS	By MS/MS	By MS/MS	By MS/MS	By MS/MS	By MS/MS	By MS/MS	By MS/MS	By MS/MS	By MS/MS	By MS/MS	By MS/MS	By MS/MS	By MS/MS	By MS/MS	By MS/MS	By MS/MS	By MS/MS
O54734	Dolichyl-diphosphooligosaccharide--protein glycosyltransferase 48 kDa subunit	Ddost	35995955200	39248990208	47576059904	39563976704	23948015616	30694014976	24783022080	30144989184	31371020288	32247967744	31853981696	26724988928	21830973440	16420989952	16005980160	13719007232	13396987904	12045998080	17261008896	13986017280	13403011072	13463998464	17427990528	14664010752	By MS/MS	By MS/MS	By MS/MS	By MS/MS	By MS/MS	By MS/MS	By MS/MS	By MS/MS	By MS/MS	By MS/MS	By MS/MS	By MS/MS	By MS/MS	By MS/MS	By MS/MS	By MS/MS	By MS/MS	By MS/MS	By MS/MS	By MS/MS	By MS/MS	By MS/MS	By MS/MS
P97372;G3X9V0;Q5SVP3;E0CZ90	Proteasome activator complex subunit 2	Psme2;PSME2b	12162015232	11694988288	10529990656	10488003584	11680988160	15593005056	13587994624	10167003136	11605991424	14445993984	14177997824	13892987904	8811097088	11178006528	13138998272	14373981184	15003982848	17449984000	12794986496	17549979648	17074983936	23207993344	24681007104	20180975616	By MS/MS	By MS/MS	By MS/MS	By MS/MS	By MS/MS	By MS/MS	By MS/MS	By MS/MS	By MS/MS	By MS/MS	By MS/MS	By MS/MS	By MS/MS	By MS/MS	By MS/MS	By MS/MS	By MS/MS	By MS/MS	By MS/MS	By MS/MS	By MS/MS	By MS/MS	By MS/MS
P99026	Proteasome subunit beta type-4	Psmb4	7800007680	6829804032	7200190976	5652493312	8668011520	11660004352	7628692992	6876701184	7096894464	8314706432	6921394176	8381500928	10807988224	11496008704	12051988480	17185003520	22492028928	16445019136	15452019712	12427014144	14259996672	13180998656	13361009664	12430990336	By MS/MS	By MS/MS	By MS/MS	By MS/MS	By MS/MS	By MS/MS	By MS/MS	By MS/MS	By MS/MS	By MS/MS	By MS/MS	By MS/MS	By MS/MS	By MS/MS	By MS/MS	By MS/MS	By MS/MS	By MS/MS	By MS/MS	By MS/MS	By MS/MS	By MS/MS	By MS/MS
Q9R257	Heme-binding protein 1	Hebp1	17171013632	13722997760	16409011200	11730015232	11077994496	14979999744	16927983616	18095992832	11655997440	6856692736	5685996544	7167102464	9894499328	4182901504	12799013888	16321989632	11054995456	15170012160	13797001216	17001999360	25625995264	12003012608	10705991680	13256004608	By MS/MS	By MS/MS	By MS/MS	By MS/MS	By MS/MS	By MS/MS	By MS/MS	By MS/MS	By MS/MS	By MS/MS	By MS/MS	By MS/MS	By MS/MS	By MS/MS	By MS/MS	By MS/MS	By MS/MS	By MS/MS	By MS/MS	By MS/MS	By MS/MS	By MS/MS	By MS/MS
P62137	Serine/threonine-protein phosphatase PP1-alpha catalytic subunit	Ppp1ca	13345015808	12826014720	12392002560	13681983488	16804984832	15459989504	16735985664	13115014144	14654010368	14664010752	16362002432	15994007552	12175013888	16095997952	17880010752	17170014208	16820988928	15260008448	17646999552	14542995456	17402017792	16364988416	16929013760	16008011776	By MS/MS	By MS/MS	By MS/MS	By MS/MS	By MS/MS	By MS/MS	By MS/MS	By MS/MS	By MS/MS	By MS/MS	By MS/MS	By MS/MS	By MS/MS	By MS/MS	By MS/MS	By MS/MS	By MS/MS	By MS/MS	By MS/MS	By MS/MS	By MS/MS	By MS/MS	By MS/MS
P21844;A4QPC5	Chymase	Cma1	9340011520	51262021632	53743046656	9761190912	5465498112	7773406720	15003982848	23017017344	55633993728	29319026688	32123971584	37465001984	3582599168	34280968192	5963194368	827750336	2869901312	398969952	5702995968	1518299520	1239100416	1573800192	1776300800	999410112	By MS/MS	By MS/MS	By MS/MS	By MS/MS	By MS/MS	By MS/MS	By MS/MS	By MS/MS	By MS/MS	By MS/MS	By MS/MS	By MS/MS	By MS/MS	By MS/MS	By MS/MS	By MS/MS	By MS/MS	By MS/MS	By MS/MS	By MS/MS	By MS/MS	By MS/MS	By MS/MS
P59999;Q3TX55;E9PWA7	Actin-related protein 2/3 complex subunit 4	Arpc4	4485596160	4567605248	5589402112	6799604224	6492395008	4498102784	7354800640	5865999872	9811988480	14078999552	16395999232	14642003968	10255996928	9804389376	7750297088	9048809472	8022800384	9325402112	5418803200	8005508608	9584488448	18241988608	15366985728	14145008640	By MS/MS	By MS/MS	By MS/MS	By MS/MS	By MS/MS	By MS/MS	By MS/MS	By MS/MS	By MS/MS	By MS/MS	By MS/MS	By MS/MS	By MS/MS	By MS/MS	By MS/MS	By MS/MS	By MS/MS	By MS/MS	By MS/MS	By MS/MS	By MS/MS	By MS/MS	By MS/MS
Q9D6Y7;Q9D6Y7-2;Q9D6Y7-3;Q9D6Y7-4	Mitochondrial peptide methionine sulfoxide reductase	Msra	13673991168	15102015488	12427999232	13491011584	16382998528	17541998592	16725014528	12865992704	10017991680	11359010816	13587994624	10581989376	12067995648	7092504576	12249994240	13246999552	14159003648	13989013504	11338005504	15905990656	16557982720	12824996864	12853004288	12467990528	By MS/MS	By MS/MS	By MS/MS	By MS/MS	By MS/MS	By MS/MS	By MS/MS	By MS/MS	By MS/MS	By MS/MS	By MS/MS	By MS/MS	By MS/MS	By MS/MS	By MS/MS	By MS/MS	By MS/MS	By MS/MS	By MS/MS	By MS/MS	By MS/MS	By MS/MS	By MS/MS
P63276;Q5M9L7	40S ribosomal protein S17	Rps17	6807303680	7092092416	6940691968	5954701824	11962013696	6116904960	10354007040	10021992448	11191995392	8465491456	13197982720	14463001600	2440401152	3188002048	1857101184	2509701632	5079497728	1588800128	4521199616	1183999872	2032000640	2167899648	1734599680	2562000128	By MS/MS	By MS/MS	By MS/MS	By MS/MS	By MS/MS	By MS/MS	By MS/MS	By MS/MS	By MS/MS	By MS/MS	By MS/MS	By MS/MS	By MS/MS	By MS/MS	By MS/MS	By MS/MS	By MS/MS	By MS/MS	By MS/MS	By MS/MS	By MS/MS	By MS/MS	By MS/MS
P61750;Q14BR4;E9Q798;F6UFB9	ADP-ribosylation factor 4	Arf4	7330803200	6922400768	7134995968	7924405248	8505991168	16804006912	16719001600	9504412672	5878701568	13553008640	13399007232	6803992576	5061505536	9009702912	6944400384	6757806080	7516207616	11575007232	12273987584	15687003136	12589002752	13057989632	9315594240	10992995328	By MS/MS	By MS/MS	By MS/MS	By MS/MS	By MS/MS	By MS/MS	By MS/MS	By MS/MS	By MS/MS	By MS/MS	By MS/MS	By MS/MS	By MS/MS	By MS/MS	By MS/MS	By MS/MS	By MS/MS	By MS/MS	By MS/MS	By MS/MS	By MS/MS	By MS/MS	By MS/MS
P63024	Vesicle-associated membrane protein 3	Vamp3	10698011648	8619011072	9026800640	7667702784	9407004672	8554394112	6915796480	8168507904	7564196864	4463601664	6581391872	5750497280	4787304960	4472201728	5960199680	4154600448	6348691968	5061893632	4609597440	7928010240	5822700032	4420402688	4633401856	5733795840	By MS/MS	By MS/MS	By MS/MS	By MS/MS	By MS/MS	By MS/MS	By MS/MS	By MS/MS	By MS/MS	By MS/MS	By MS/MS	By MS/MS	By MS/MS	By MS/MS	By MS/MS	By MS/MS	By MS/MS	By MS/MS	By MS/MS	By MS/MS	By MS/MS	By MS/MS	By MS/MS
Q5RKN9;P47753;A0A0G2JE27	F-actin-capping protein subunit alpha-1	Capza1	7701289984	7242101760	6926703616	9128208384	12278986752	10987997184	10037002240	7138694656	9568510976	15796013056	15355003904	12857015296	9745898496	14494011392	10564990976	15470008320	11400986624	14561003520	12358005760	12996984832	14205991936	19465013248	16608978944	16267013120	By MS/MS	By MS/MS	By MS/MS	By MS/MS	By MS/MS	By MS/MS	By MS/MS	By MS/MS	By MS/MS	By MS/MS	By MS/MS	By MS/MS	By MS/MS	By MS/MS	By MS/MS	By MS/MS	By MS/MS	By MS/MS	By MS/MS	By MS/MS	By MS/MS	By MS/MS	By MS/MS
P18572;K3W4Q8;P18572-2;J3QP71	Basigin	Bsg	45660053504	54247022592	49390997504	52102983680	30538987520	32150994944	27057969152	58820984832	37209010176	25914978304	18507016192	21589014528	24234985472	20395986944	18372980736	16689982464	22042978304	21417986048	12370003968	10917997568	15810011136	13127990272	9815802880	11359010816	By MS/MS	By MS/MS	By MS/MS	By MS/MS	By MS/MS	By MS/MS	By MS/MS	By MS/MS	By MS/MS	By MS/MS	By MS/MS	By MS/MS	By MS/MS	By MS/MS	By MS/MS	By MS/MS	By MS/MS	By MS/MS	By MS/MS	By MS/MS	By MS/MS	By MS/MS	By MS/MS
Q9D6J5;Q3V406;F6VCY0;E9Q9J5;F6Z9R1	NADH dehydrogenase [ubiquinone] 1 beta subcomplex subunit 8, mitochondrial	Ndufb8	16160007168	24996978688	25598973952	19597012992	13660005376	20527024128	8195810816	17328003072	13351015424	10513992704	9590395904	10084993024	7582700032	11024986112	7842402304	8408893440	13730002944	8224292352	11841985536	6554594816	7303696896	5470196736	5841806848	5106403840	By MS/MS	By MS/MS	By MS/MS	By MS/MS	By MS/MS	By MS/MS	By MS/MS	By MS/MS	By MS/MS	By MS/MS	By MS/MS	By MS/MS	By MS/MS	By MS/MS	By MS/MS	By MS/MS	By MS/MS	By MS/MS	By MS/MS	By MS/MS	By MS/MS	By MS/MS	By MS/MS
Q9D1Q6	Endoplasmic reticulum resident protein 44	Erp44	23872022528	23586977792	21514989568	20124012544	13846009856	15985002496	16178991104	30456008704	26751004672	22147026944	18956023808	21755023360	9725407232	9623596032	14191011840	16971995136	15545991168	16302019584	11664013312	15539004416	14855002112	18441021440	21053022208	15504979968	By MS/MS	By MS/MS	By MS/MS	By MS/MS	By MS/MS	By MS/MS	By MS/MS	By MS/MS	By MS/MS	By MS/MS	By MS/MS	By MS/MS	By MS/MS	By MS/MS	By MS/MS	By MS/MS	By MS/MS	By MS/MS	By MS/MS	By MS/MS	By MS/MS	By MS/MS	By MS/MS
Q8BFZ9	Erlin-2	Erlin2	49369063424	54959960064	70139985920	65396977664	32132976640	44183048192	23766026240	38912016384	31762978816	35925970944	28433027072	27641980928	20846016512	14461012992	17175009280	16343020544	12120986624	17571989504	16176979968	11691988992	13419997184	17352990720	17651994624	12948995072	By MS/MS	By MS/MS	By MS/MS	By MS/MS	By MS/MS	By MS/MS	By MS/MS	By MS/MS	By MS/MS	By MS/MS	By MS/MS	By MS/MS	By MS/MS	By MS/MS	By MS/MS	By MS/MS	By MS/MS	By MS/MS	By MS/MS	By MS/MS	By MS/MS	By MS/MS	By MS/MS
P62301;Q5BLJ7	40S ribosomal protein S13	Rps13	17055986688	25174011904	20960983040	19323990016	23316000768	22079027200	26252023808	17336023040	27390027776	26835025920	36368015360	21755023360	3762702592	4933702656	1611699456	2957898752	4338500096	670499776	6845696512	1372000512	1621200768	1855599232	2840300800	1897600768	By MS/MS	By MS/MS	By MS/MS	By MS/MS	By MS/MS	By MS/MS	By MS/MS	By MS/MS	By MS/MS	By MS/MS	By MS/MS	By MS/MS	By MS/MS	By MS/MS	By MS/MS	By MS/MS	By MS/MS	By MS/MS	By MS/MS	By MS/MS	By MS/MS	By MS/MS	By MS/MS
Q9D6Y9;F6ZHD8;G3UW30	1,4-alpha-glucan-branching enzyme	Gbe1	52762066944	41697988608	30327031808	34998018048	51727958016	74852974592	40268038144	20276023296	19741022208	17389000704	16212993024	17633986560	48612954112	46016024576	44609994752	74884055040	77607034880	59938066432	42832007168	39291977728	39617048576	29202970624	35064987648	33772994560	By MS/MS	By MS/MS	By MS/MS	By MS/MS	By MS/MS	By MS/MS	By MS/MS	By MS/MS	By MS/MS	By MS/MS	By MS/MS	By MS/MS	By MS/MS	By MS/MS	By MS/MS	By MS/MS	By MS/MS	By MS/MS	By MS/MS	By MS/MS	By MS/MS	By MS/MS	By MS/MS
Q7TNS2	MICOS complex subunit Mic10	Minos1	8160196608	8491496960	8452004864	6363498496	3591600128	3698101504	2767299072	19996975104	7252890624	3140201728	2151700992	3346201856	1110800128	415109792	476189824	1230500480	267679888	NaN	899070080	1664701184	634359936	609600384	825020096	925370368	By MS/MS	By MS/MS	By MS/MS	By MS/MS	By MS/MS	By MS/MS	By MS/MS	By MS/MS	By MS/MS	By MS/MS	By MS/MS	By MS/MS	By matching	By MS/MS	By MS/MS	By matching	By MS/MS		By matching	By matching	By matching	By MS/MS	By matching
Q922Q8	Leucine-rich repeat-containing protein 59	Lrrc59	19771006976	25500004352	28128010240	22111977472	31363969024	19436007424	18561019904	25897990144	17124990976	24922007552	31483035648	19297998848	9264696320	12273013760	11130992640	9662301184	14908990464	6033200128	15646986240	6224903168	8075710464	8587708928	7960105984	6567102464	By MS/MS	By MS/MS	By MS/MS	By MS/MS	By MS/MS	By MS/MS	By MS/MS	By MS/MS	By MS/MS	By MS/MS	By MS/MS	By MS/MS	By MS/MS	By MS/MS	By MS/MS	By MS/MS	By MS/MS	By MS/MS	By MS/MS	By MS/MS	By MS/MS	By MS/MS	By MS/MS
Q8R1V4;Q5SVW9	Transmembrane emp24 domain-containing protein 4	Tmed4	19042983936	22139006976	22830026752	26867970048	15027010560	15696006144	15024984064	23341971456	16586991616	19111991296	18066016256	13681983488	5680301056	10203010048	10662006784	8937004032	11649003520	8870003712	8001699328	9893112832	11979993088	9642011648	8518910976	7652694016	By MS/MS	By MS/MS	By MS/MS	By MS/MS	By MS/MS	By MS/MS	By MS/MS	By MS/MS	By MS/MS	By MS/MS	By MS/MS	By MS/MS	By MS/MS	By MS/MS	By MS/MS	By MS/MS	By MS/MS	By MS/MS	By MS/MS	By MS/MS	By MS/MS	By MS/MS	By MS/MS
P97300-1;P97300;Z4YLB7;P97300-3;H3BIX4;H3BKA7;P97300-4;A0A0A0MQN8	Neuroplastin	Nptn	26253967360	23581988864	26710011904	25973014528	14471991296	22677989376	10049988608	26265978880	20425994240	14911001600	10591003648	13243006976	12416996352	9993201664	10049005568	16021011456	11174991872	12418014208	8507093504	6758306304	6767998976	6026806784	4196599808	6874392576	By MS/MS	By MS/MS	By MS/MS	By MS/MS	By MS/MS	By MS/MS	By MS/MS	By MS/MS	By MS/MS	By MS/MS	By MS/MS	By MS/MS	By MS/MS	By MS/MS	By MS/MS	By MS/MS	By MS/MS	By MS/MS	By MS/MS	By MS/MS	By MS/MS	By MS/MS	By MS/MS
Q8BP92;D6RHL9	Reticulocalbin-2	Rcn2	24994004992	24627030016	29220968448	30631991296	15968020480	18977988608	18644000768	30193969152	22213005312	17993981952	9918912512	17529991168	17164022784	12870994944	15142000640	15755009024	15172980736	16786998272	12851984384	9480493056	11765986304	9299892224	12354999296	12656992256	By MS/MS	By MS/MS	By MS/MS	By MS/MS	By MS/MS	By MS/MS	By MS/MS	By MS/MS	By MS/MS	By MS/MS	By MS/MS	By MS/MS	By MS/MS	By MS/MS	By MS/MS	By MS/MS	By MS/MS	By MS/MS	By MS/MS	By MS/MS	By MS/MS	By MS/MS	By MS/MS
Q62422	Osteoclast-stimulating factor 1	Ostf1	6390494208	4278899456	3986298624	4989999616	6275606528	6051094016	8473889792	4489594880	6506607616	10049005568	10588007424	11842988032	5759003136	8625690624	7655790592	11144009728	10326993920	10654989312	13682997248	12878995456	13278000128	21823989760	17262014464	21055025152	By MS/MS	By MS/MS	By MS/MS	By MS/MS	By MS/MS	By MS/MS	By MS/MS	By MS/MS	By MS/MS	By MS/MS	By MS/MS	By MS/MS	By MS/MS	By MS/MS	By MS/MS	By MS/MS	By MS/MS	By MS/MS	By MS/MS	By MS/MS	By MS/MS	By MS/MS	By MS/MS
Q9CQZ6	NADH dehydrogenase [ubiquinone] 1 beta subcomplex subunit 3	Ndufb3	9255808000	13409994752	14875009024	10381998080	6075993088	9507704832	2762601728	9842207744	10623004672	4875294720	4333501440	3960202240	853929856	3016699904	3166901504	7216792576	7595904512	6403501568	3931801600	2945800704	3917698304	3838898176	2657500160	3826999808	By MS/MS	By MS/MS	By MS/MS	By MS/MS	By MS/MS	By MS/MS	By MS/MS	By MS/MS	By MS/MS	By MS/MS	By MS/MS	By MS/MS	By MS/MS	By MS/MS	By MS/MS	By MS/MS	By MS/MS	By MS/MS	By MS/MS	By MS/MS	By MS/MS	By MS/MS	By MS/MS
P01027;P01027-2;CON__Q2UVX4;H3BKW9;H3BL60	Complement C3;Complement C3 beta chain;C3-beta-c;Complement C3 alpha chain;C3a anaphylatoxin;Acylation stimulating protein;Complement C3b alpha chain;Complement C3c alpha chain fragment 1;Complement C3dg fragment;Complement C3g fragment;Complement C3d fragment;Complement C3f fragment;Complement C3c alpha chain fragment 2	C3	10552985600	12472012800	14868009984	19075993600	10299996160	9280804864	11046988800	8831902720	9265504256	21652015104	22228987904	22055979008	218040025088	233479880704	157969940480	205929938944	179169968128	143870033920	77105094656	59492012032	86348980224	74303979520	70920077312	84099932160	By MS/MS	By MS/MS	By MS/MS	By MS/MS	By MS/MS	By MS/MS	By MS/MS	By MS/MS	By MS/MS	By MS/MS	By MS/MS	By MS/MS	By MS/MS	By MS/MS	By MS/MS	By MS/MS	By MS/MS	By MS/MS	By MS/MS	By MS/MS	By MS/MS	By MS/MS	By MS/MS
O70435;Q58EV4;E0CZ34;F8WH02;E0CYL6	Proteasome subunit alpha type-3;Proteasome subunit alpha type	Psma3	13534995456	10311986176	11159991296	12196988928	14930017280	15491989504	15143001088	10209000448	11820994560	12097996800	10050998272	11699998720	11330993152	12102987776	9959595008	13804993536	13673015296	9583905792	14897996800	10974002176	12213996544	11866998784	12728006656	13513003008	By MS/MS	By MS/MS	By MS/MS	By MS/MS	By MS/MS	By MS/MS	By MS/MS	By MS/MS	By MS/MS	By MS/MS	By MS/MS	By MS/MS	By MS/MS	By MS/MS	By MS/MS	By MS/MS	By MS/MS	By MS/MS	By MS/MS	By MS/MS	By MS/MS	By MS/MS	By MS/MS
P68040	Guanine nucleotide-binding protein subunit beta-2-like 1;Guanine nucleotide-binding protein subunit beta-2-like 1, N-terminally processed	Gnb2l1	18042003456	13684009984	12379001856	15143001088	19852990464	16559996928	17976004608	12701010944	12009012224	22261985280	25476012032	23736006656	15442993152	16975989760	13581995008	22067996672	16680982528	20052996096	21360017408	20099020800	21209020416	24819025920	24747988992	23610003456	By MS/MS	By MS/MS	By MS/MS	By MS/MS	By MS/MS	By MS/MS	By MS/MS	By MS/MS	By MS/MS	By MS/MS	By MS/MS	By MS/MS	By MS/MS	By MS/MS	By MS/MS	By MS/MS	By MS/MS	By MS/MS	By MS/MS	By MS/MS	By MS/MS	By MS/MS	By MS/MS
P63321	Ras-related protein Ral-A	Rala	20140994560	23136002048	18587983872	18411982848	16913979392	17196003328	16486989824	28042016768	20557006848	16894983168	13782016000	14116014080	3851398656	6261202944	2663099392	1422299904	3378398208	754760448	3692297984	3321001216	2205198592	2445200128	2445898496	2669599744	By MS/MS	By MS/MS	By MS/MS	By MS/MS	By MS/MS	By MS/MS	By MS/MS	By MS/MS	By MS/MS	By MS/MS	By MS/MS	By MS/MS	By MS/MS	By MS/MS	By MS/MS	By MS/MS	By MS/MS	By MS/MS	By MS/MS	By MS/MS	By MS/MS	By MS/MS	By MS/MS
[truncated: 6,956 more rows]
[truncated: 134 more columns]
