# Supplementary material for: Deep Proteome Profiling of White Adipose Tissue Reveals Marked Conservation and Distinct Features Between Different Anatomical Depots
Source: Mol Cell Proteomics. 2023 Feb 12;22(3):100508. doi: 10.1016/j.mcpro.2023.100508 (PMC10014311; doi:10.1016/j.mcpro.2023.100508)
Supplement: Supplemental Table 2 [file mmc3.xlsx]

## Sheet: Supplementary Table 2
Madsen et al. - Deep proteome profiling of white adipose tissue reveals marked conservation and distinct features between different anatomical depots
Supplementary Table 2 - 3T3-L1 Adipocyte Proteomes
Gene names	Protein names	Protein IDs (UniProt)	Abundance Rank	iBAQ	LFQ intensity 3T3-L1_1	LFQ intensity 3T3-L1_2	LFQ intensity 3T3-L1_3	LFQ intensity 3T3-L1_4	Peptides	Razor + unique peptides	Unique peptides	Sequence coverage [%]	Unique + razor sequence coverage [%]	Unique sequence coverage [%]	Mol. weight [kDa]	Q-value	Score	Intensity	MS/MS count	iBAQ 3T3-L1_1	iBAQ 3T3-L1_2	iBAQ 3T3-L1_3	iBAQ 3T3-L1_4	Majority protein IDs	id
Fabp4	Fatty acid-binding protein, adipocyte	P04117;Q542H7;P24526;O08716;A0A0A6YW05;A0A0A6YXB9;A0A0A6YXI2	1	564390002688	39.601	39.6801	39.1148	39.324	35	35	35	98.5	98.5	98.5	14.65	0	323.31	4515100000000	2398	158240000000	153500000000	128690000000	123960000000	P04117;Q542H7	2842
Gapdh;GAPDH	Glyceraldehyde-3-phosphate dehydrogenase	P16858;D2KHZ9;A0A0A0MQF6;S4R257;D3YYI5;S4R1N5;V9GXK0	2	553570009088	40.2516	40.2915	40.0508	40.2548	52	52	3	98.8	98.8	7.8	35.81	0	323.31	8857200000000	5501	144700000000	138980000000	134250000000	135640000000	P16858;D2KHZ9;A0A0A0MQF6;S4R257	1187
Fabp5	Fatty acid-binding protein, epidermal	Q05816;Q497I3	3	302959984640	37.9822	37.9157	38.0977	37.9895	18	18	18	91.9	91.9	91.9	15.137	0	323.31	2120800000000	1672	82535000000	70699000000	75951000000	73780000000	Q05816;Q497I3	3936
Hist1h4a;Hist2h4	Histone H4	P62806;B2RTM0	4	263450001408	37.7427	37.7991	37.7601	37.6661	19	19	19	68.9	68.9	68.9	11.367	0	155.64	1580700000000	891	74698000000	72766000000	57684000000	58301000000	P62806;B2RTM0	957
Hist1h2bc;Hist1h2bh;Hist1h2bm;Hist2h2bb	Histone H2B type 1-C/E/G;Histone H2B type 1-H;Histone H2B type 1-M;Histone H2B type 2-B;Histone H2B	Q6ZWY9;Q64478;P10854;Q64525;B2RTK3	5	231289995264	37.6377	37.8279	37.6669	37.8646	23	23	3	74.6	74.6	11.1	13.906	0	306.15	1619000000000	922	60391000000	52759000000	57535000000	60602000000	Q6ZWY9;Q64478;P10854;Q64525;B2RTK3	955
Pgam1	Phosphoglycerate mutase 1	Q9DBJ1;Q3U7Z6	6	230429999104	38.8616	38.8456	38.6256	38.8128	42	42	35	96.9	96.9	93.7	28.832	0	323.31	2995500000000	2190	58245000000	57350000000	57029000000	57803000000	Q9DBJ1;Q3U7Z6	4362
Actg1	Actin, cytoplasmic 2;Actin, cytoplasmic 2, N-terminally processed	P63260;Q4KL81;B1ATY1;G3UYG0	7	229760008192	39.366	39.3685	39.3199	39.2746	29	29	2	81.9	81.9	4.8	41.792	0	323.31	4595200000000	2753	60188000000	57035000000	58914000000	53621000000	P63260;Q4KL81	3691
Mif	Macrophage migration inhibitory factor	P34884;Q545F0	8	226180005888	37.2771	37.4474	37.5822	37.6923	11	11	11	100	100	100	12.504	0	308.04	1357100000000	613	50839000000	55366000000	64676000000	55296000000	P34884;Q545F0	3174
Hist1h2ab;Hist1h2af;H2afj;Hist1h2ak;Hist3h2a;Hist1h2aa;Hist1h2ah;Hist1h2ad;Hist2h2aa1;Hist2h2ac;Hist1h2al	Histone H2A type 1;Histone H2A type 1-F;Histone H2A.J;Histone H2A type 1-K;Histone H2A type 3;Histone H2A;Histone H2A type 1-H;Histone H2A type 2-A;Histone H2A type 2-C	P22752;Q8CGP5;Q8R1M2;Q8CGP7;Q8BFU2;Q8CGP4;Q8CGP6;A0A0N4SV66;A3KPD0;B2RVF0;A2AB79;Q6GSS7;Q64523;F8WIX8;Q149V4;B2RWH3	9	221000007680	37.9053	38.0127	37.7	38.0128	7	7	3	35.4	35.4	28.5	14.135	0	114.21	1105000000000	389	55386000000	53888000000	60455000000	51271000000	P22752;Q8CGP5;Q8R1M2;Q8CGP7;Q8BFU2;Q8CGP4;Q8CGP6;A0A0N4SV66;A3KPD0;B2RVF0;A2AB79;Q6GSS7;Q64523;F8WIX8;Q149V4;B2RWH3	213
Lgals1	Galectin-1	P16045	10	216979996672	38.1512	38.2573	38.1833	38.4067	14	14	14	94.1	94.1	94.1	14.866	0	323.31	1952800000000	1102	58899000000	53426000000	47886000000	56769000000	P16045	2981
Aldoa	Fructose-bisphosphate aldolase	A6ZI44;D3YV98	11	207389999104	39.6798	39.631	39.6164	39.6128	54	54	3	96.7	96.7	15.1	45.12	0	323.31	4977400000000	2812	54384000000	52317000000	52803000000	47886000000	A6ZI44	786
Eno1;EG433182	Alpha-enolase	P17182;Q5FW97;Q6PHC1;B1ARR7	12	203589992448	39.5206	39.5143	39.3106	39.3982	45	45	23	89.4	89.4	42.9	47.14	0	323.31	4478900000000	2128	54138000000	50533000000	51620000000	47296000000	P17182;Q5FW97;Q6PHC1	2999
Ldha	L-lactate dehydrogenase A chain;L-lactate dehydrogenase	P06151;Q564E2;G5E8N5;D3Z736;D3YZQ9;P00342;D3YVR7;D3YZE4;Q548Z6	13	202979999744	39.2555	39.2742	38.7813	38.926	42	42	39	93.4	93.4	93.4	36.498	0	323.31	3653700000000	1575	56097000000	51831000000	51063000000	43992000000	P06151;Q564E2;G5E8N5;D3Z736;D3YZQ9	2856
Ppia	Peptidyl-prolyl cis-trans isomerase A;Peptidyl-prolyl cis-trans isomerase A, N-terminally processed;Peptidyl-prolyl cis-trans isomerase	P17742;Q5SVY2;F8VPN3	14	193879998464	38.1564	38.1503	38.0632	38.2276	16	16	14	79.3	79.3	72	17.971	0	323.31	1938800000000	842	54149000000	46357000000	50240000000	43135000000	P17742;Q5SVY2	3006
Pgk1	Phosphoglycerate kinase 1;Phosphoglycerate kinase	P09411;S4R2M7	15	186889994240	39.3369	39.4304	39.2133	39.2229	50	50	42	90.6	90.6	88	44.55	0	323.31	4859000000000	3077	50542000000	49185000000	45318000000	41841000000	P09411;S4R2M7	2884
Eef1a1	Elongation factor 1-alpha 1;Elongation factor 1-alpha	P10126;Q58E64;D3YZ68;D3Z3I8	16	185170001920	39.4192	39.3885	39.1459	39.2874	48	48	26	82.7	82.7	55.2	50.113	0	323.31	3888500000000	2517	51756000000	45955000000	44722000000	42732000000	P10126;Q58E64;D3YZ68	2897
Pkm	Pyruvate kinase PKM	P52480	17	177439997952	39.8693	39.8833	39.5655	39.6473	82	82	10	88.7	88.7	11.3	57.844	0	323.31	5855400000000	3439	46024000000	45906000000	45383000000	40124000000	P52480	3388
Pcx	Pyruvate carboxylase	G5E8R3;E9QPD7	18	167960002560	40.7132	40.7414	40.4695	40.6245	115	115	1	81.9	81.9	3.2	129.7	0	323.31	9405700000000	4490	42808000000	42763000000	43641000000	38748000000	G5E8R3;E9QPD7	1926
Tpi1	Triosephosphate isomerase	P17751;H7BXC3	19	161440006144	39.0073	39.109	38.8691	38.9323	26	26	26	76.9	76.9	76.9	32.191	0	323.31	3067400000000	1567	46458000000	43052000000	35471000000	36463000000	P17751;H7BXC3	3007
Rps27a	Ubiquitin-40S ribosomal protein S27a;Ubiquitin;40S ribosomal protein S27a	P62983	20	156180004864	37.4336	37.3854	37.2816	37.5303	18	18	4	66	66	21.2	17.951	0	323.31	937080000000	517	36578000000	39452000000	42440000000	37709000000	P62983	3671
Atp5b	ATP synthase subunit beta, mitochondrial	P56480	21	153710002176	39.2726	39.2622	39.1656	39.4023	36	36	36	86.6	86.6	86.6	56.3	0	323.31	4457600000000	2049	40825000000	35330000000	39721000000	37834000000	P56480	3467
Mdh2	Malate dehydrogenase, mitochondrial	P08249;A0A0G2JF23;A0A0G2JGY4	22	149010006016	39.076	39.0133	38.8895	39.0964	39	39	39	74.6	74.6	74.6	35.611	0	323.31	3129300000000	1206	40317000000	35994000000	37754000000	34947000000	P08249	2877
Acsl1	Long-chain-fatty-acid--CoA ligase 1	P41216;D3Z041;D3YVF6;F6WNZ2	23	148769996800	39.761	39.6922	39.6838	39.6494	70	70	51	73.4	73.4	58.5	77.951	0	323.31	5504500000000	2409	41807000000	35108000000	37395000000	34458000000	P41216;D3Z041	1302
Hspa5	78 kDa glucose-regulated protein	P20029	24	144099999744	39.4273	39.5655	39.5179	39.5578	42	42	40	59.8	59.8	58.2	72.421	0	323.31	4322900000000	1966	36474000000	34458000000	39324000000	33842000000	P20029	3028
Sod1	Superoxide dismutase [Cu-Zn]	P08228	25	142769995776	37.7938	37.8787	37.7656	37.8946	16	16	16	64.3	64.3	64.3	15.942	0	323.31	1284900000000	639	36551000000	33244000000	38330000000	34642000000	P08228	2876
Cycs	Cytochrome c, somatic	P62897;Q56A15;CON__P62894;P00015	26	139260002304	37.1778	37.2556	37.2168	37.1865	10	10	10	67.6	67.6	67.6	11.605	0	188.53	835550000000	422	37554000000	34561000000	35411000000	31732000000	P62897;Q56A15	3663
Vim	Vimentin	P20152;Q5FWJ3;A0A0A6YWC8;A2AKJ2;P03995;P03995-2;P08553;P46660;D3YZ35;A0A0R4J036;P19246;CON__Q8N1N4-2;CON__Q7RTT2	27	139069997056	39.5294	39.5536	39.5215	39.5365	54	54	44	88.6	88.6	76.2	53.687	0	323.31	4728500000000	2535	38017000000	31548000000	35977000000	33531000000	P20152;Q5FWJ3;A0A0A6YWC8	3032
Atp5a1	ATP synthase subunit alpha, mitochondrial;ATP synthase subunit alpha	Q03265;D3Z6F5;D6RJ16	28	122250002432	39.395	39.429	38.9657	39.2943	58	58	58	75.2	75.2	75.2	59.752	0	323.31	3789800000000	1767	35184000000	30102000000	28188000000	28778000000	Q03265;D3Z6F5	3918
Dbi	Acyl-CoA-binding protein	Q4VWZ5;P31786;Q548W7;M0QWU8	29	120500002816	36.8063	36.8123	36.9966	36.7753	6	6	2	37	37	17.8	15.228	0	181.62	843480000000	354	34467000000	29178000000	29100000000	27752000000	Q4VWZ5;P31786;Q548W7	4691
Hspd1	60 kDa heat shock protein, mitochondrial	P63038;D3Z2F2;D3Z7J9	30	119760003072	39.2598	39.2721	39.24	39.318	47	47	27	78.9	78.9	43.5	60.955	0	323.31	3952100000000	2114	31016000000	29444000000	30726000000	28573000000	P63038	3680
Mdh1	Malate dehydrogenase, cytoplasmic	P14152;B1ATQ3	31	112189997056	38.3765	38.0747	37.8876	38.0635	30	30	30	64.4	64.4	64.4	36.511	0	323.31	1570700000000	590	28118000000	29290000000	27857000000	26927000000	P14152	2955
Hist1h3b;Hist2h3b;H3f3a	Histone H3.2;Histone H3	P84228;B9EI85;F8WI35;E0CYR7;E0CYN1	32	111859998720	36.5353	36.4289	35.4604	36.1308	17	17	2	65.4	65.4	24.3	15.388	0	198.66	447430000000	238	30046000000	25974000000	28408000000	27429000000	P84228;B9EI85;F8WI35	1049
Hsp90ab1	Heat shock protein HSP 90-beta	P11499;Q71LX8;E9Q3D6;E9PX27;D3Z1R1	33	108529999872	39.1464	39.1823	39.0229	39.0953	59	59	29	67.5	67.5	41.7	83.28	0	323.31	3581500000000	2211	28164000000	25465000000	28888000000	26013000000	P11499;Q71LX8	2923
Slc25a5	ADP/ATP translocase 2;ADP/ATP translocase 2, N-terminally processed	P51881;Q545A2	34	108410003456	38.332	38.4052	38.3613	38.356	37	37	22	77.9	77.9	48.7	32.931	0	323.31	2168200000000	1007	28175000000	26104000000	28507000000	25624000000	P51881;Q545A2	3378
Rplp2	60S acidic ribosomal protein P2	P99027	35	107609997312	36.4005	36.353	36.37	36.4204	7	7	7	91.3	91.3	91.3	11.651	0	323.31	538030000000	218	27266000000	24310000000	29622000000	26408000000	P99027	3880
Txn	Thioredoxin	P10639	36	106040000512	37.0641	36.9721	36.8483	36.7568	7	7	7	83.8	83.8	83.8	11.675	0	191.36	742290000000	522	28843000000	24988000000	31928000000	20282000000	P10639	2905
Etfb	Electron transfer flavoprotein subunit beta	Q9DCW4;A0A0N4SVE0;A0A0N4SWE9	37	103269998592	38.0634	37.9958	37.7345	37.9088	29	29	29	89	89	89	27.623	0	323.31	1342500000000	554	27274000000	26461000000	25789000000	23744000000	Q9DCW4;A0A0N4SVE0;A0A0N4SWE9	8651
Serpinh1	Serpin H1	P19324	38	103110000640	38.4795	38.4751	38.3516	38.5402	35	35	35	72.2	72.2	72.2	46.533	0	323.31	2371600000000	1600	29168000000	26002000000	23597000000	24348000000	P19324	3024
Hspe1	10 kDa heat shock protein, mitochondrial	Q64433;Q4KL76	39	101970001920	37.1237	37.2873	37.2109	37.3587	11	11	11	77.5	77.5	77.5	10.963	0	31.025	815720000000	317	21854000000	26190000000	27390000000	26531000000	Q64433;Q4KL76	4660
Anxa2	Annexin A2;Annexin	P07356;Q542G9;B0V2N7;B0V2N5;B0V2N8;REV__F6WNG1;REV__Q8BND4	40	101900001280	38.5794	38.6609	38.5197	38.5818	48	48	48	88.8	88.8	88.8	38.676	0	323.31	2343700000000	1090	25570000000	24511000000	27278000000	24540000000	P07356;Q542G9;B0V2N7;B0V2N5;B0V2N8	2864
Tkt	Transketolase	P40142;E0CY51	41	100499996672	38.774	38.6886	38.7459	38.8284	71	71	71	92.3	92.3	92.3	67.63	0	323.31	2613000000000	1470	25850000000	22386000000	25807000000	26456000000	P40142	3230
Tuba1b	Tubulin alpha-1B chain	P05213	42	99123003392	38.3007	38.2317	38.2743	38.3968	40	40	0	85.8	85.8	0	50.151	0	323.31	2081600000000	1268	24773000000	24718000000	25461000000	24171000000	P05213	2852
Gpd1	Glycerol-3-phosphate dehydrogenase [NAD(+)], cytoplasmic;Glycerol-3-phosphate dehydrogenase [NAD(+)]	P13707;E0CXN5	43	98077999104	38.4652	38.5389	38.5526	38.5471	30	30	28	81.9	81.9	76.8	37.572	0	323.31	2353900000000	1380	26993000000	21943000000	25860000000	23282000000	P13707;E0CXN5	1452
Cbr1	Carbonyl reductase [NADPH] 1	P48758;B2RXY7	44	97162002432	37.9317	37.9143	37.9459	38.0042	25	25	24	80.5	80.5	80.5	30.641	0	323.31	1651700000000	732	26177000000	21814000000	27389000000	21782000000	P48758;B2RXY7	997
Prdx1	Peroxiredoxin-1	P35700;B1AXW5;B1AXW6;B1AXW4	45	96186998784	37.9913	37.7902	37.7948	37.8133	22	22	20	70.4	70.4	70.4	22.176	0	323.31	1442800000000	690	25617000000	22133000000	25428000000	23010000000	P35700;B1AXW5;B1AXW6;B1AXW4	3197
Aldh6a1	Methylmalonate-semialdehyde dehydrogenase [acylating], mitochondrial	Q9EQ20	46	95345000448	38.9109	38.8193	38.9145	38.9201	42	42	42	78.9	78.9	78.9	57.915	0	323.31	2765000000000	1632	26446000000	21426000000	25496000000	21978000000	Q9EQ20	8692
Tubb4b;Tubb4a	Tubulin beta-4B chain;Tubulin beta-4A chain	P68372;Q9D6F9	47	94958002176	37.8601	37.8995	37.9768	38.0306	31	31	5	83.1	83.1	16.4	49.83	0	323.31	1899200000000	1626	23511000000	23509000000	26020000000	21918000000	P68372;Q9D6F9	3706
Hspa8	Heat shock cognate 71 kDa protein	P63017;Q504P4;D3Z5E2;D3YW43	48	92353003520	38.9711	38.9262	38.8562	38.9775	41	38	28	72.9	72.9	57.3	70.87	0	323.31	3047700000000	1774	24615000000	21200000000	24364000000	22173000000	P63017;Q504P4	3675
Vdac1	Voltage-dependent anion-selective channel protein 1	Q60932-2;Q60932;F2Z471	49	92265996288	38.2183	38.273	38.0198	38.1097	41	41	41	96.1	96.1	96.1	30.755	0	323.31	1568500000000	979	26417000000	23779000000	20757000000	21313000000	Q60932-2;Q60932;F2Z471	5037
Cyb5a	Cytochrome b5	P56395;G5E850;Q544Z9;E0CY88	50	91286003712	36.4754	36.5516	36.7523	36.6288	7	7	7	49.3	49.3	49.3	15.241	0	151.26	547720000000	189	24016000000	21475000000	26035000000	19759000000	P56395;G5E850;Q544Z9	2279
Aco2	Aconitate hydratase, mitochondrial	Q99KI0	51	90837999616	39.0924	39.1238	39.0926	39.2502	58	58	58	76.2	76.2	76.2	85.462	0	323.31	3451800000000	1537	21970000000	20886000000	24255000000	23727000000	Q99KI0	7671
Cfl1	Cofilin-1	P18760;F8WGL3	52	90156998656	37.1494	37.2233	37.0826	37.1329	19	19	17	83.1	83.1	72.3	18.559	0	243.58	901570000000	478	20095000000	25754000000	20234000000	24074000000	P18760;F8WGL3	3015
Ptrf	Polymerase I and transcript release factor	O54724	53	85613002752	37.8517	37.9842	37.9147	38.0925	29	29	29	52.3	52.3	52.3	43.953	0	323.31	1541000000000	870	23621000000	20951000000	21434000000	19607000000	O54724	2619
Etfa	Electron transfer flavoprotein subunit alpha, mitochondrial	Q99LC5	54	85089001472	38.0283	38.0042	38.0836	38.0844	29	29	29	88	88	88	35.009	0	323.31	1701800000000	774	21271000000	21163000000	23499000000	19156000000	Q99LC5	7705
Hspa9	Stress-70 protein, mitochondrial	P38647	55	82667003904	39.0939	39.1349	39.1129	39.1515	45	45	44	67.2	67.2	66.1	73.46	0	323.31	3141400000000	1618	20686000000	19444000000	22975000000	19562000000	P38647	3220
Cs	Citrate synthase, mitochondrial	Q9CZU6	56	82333999104	37.9947	38.044	37.9133	37.9449	25	25	14	55.8	55.8	38.4	51.736	0	323.31	1646700000000	912	22526000000	20388000000	20499000000	18920000000	Q9CZU6	8188
Atp5i;Atp5k	ATP synthase subunit e, mitochondrial	Q06185;Q8BTB6	57	81503002624	35.3447	35.292	35.6577	35.6848	4	4	4	52.1	52.1	52.1	8.2355	0	26.942	244510000000	181	21415000000	18638000000	20937000000	20513000000	Q06185;Q8BTB6	3950
Hmgb1	High mobility group protein B1	P63158;A0A0J9YUD8;A0A0J9YUZ4;Q58EV5;D3YVC6	58	79766003712	36.1228	36.0824	36.3453	36.2715	14	14	5	45.1	45.1	15.8	24.893	0	271.07	478600000000	347	19835000000	18506000000	22277000000	19148000000	P63158;A0A0J9YUD8;A0A0J9YUZ4;Q58EV5	192
P4hb	Protein disulfide-isomerase	P09103;E9Q8G8	59	77513998336	38.7989	38.8025	38.7243	38.765	37	37	37	71.9	71.9	71.9	57.058	0	323.31	2558000000000	1198	21093000000	19153000000	20030000000	17238000000	P09103	2881
Ywhae	14-3-3 protein epsilon	P62259;Q5SS40;F6WA09;D6REF3	60	77074997248	37.5611	37.6185	37.6334	37.928	35	35	32	89.4	89.4	89.4	29.174	0	323.31	1310300000000	1024	20106000000	18289000000	19315000000	19365000000	P62259;Q5SS40;F6WA09;D6REF3	3612
Calr	Calreticulin	P14211;B2MWM9	61	76732997632	37.9943	38.1899	38.2156	38.3734	33	33	33	82	82	82	47.994	0	323.31	1841600000000	1470	18497000000	18874000000	19067000000	20296000000	P14211;B2MWM9	904
Pebp1	Phosphatidylethanolamine-binding protein 1;Hippocampal cholinergic neurostimulating peptide	P70296;Q5EBQ2;D3Z1V4;D6RHS6	62	74900996096	36.6634	36.7443	36.8915	36.8721	14	14	13	89.8	89.8	89.8	20.83	0	323.31	749010000000	563	18566000000	16669000000	19850000000	19817000000	P70296;Q5EBQ2;D3Z1V4;D6RHS6	3737
Ak2	Adenylate kinase 2, mitochondrial;Adenylate kinase 2, mitochondrial, N-terminally processed	Q9WTP6;Q9WTP6-2	63	74269999104	37.1426	37.1153	37.3985	37.3683	20	20	16	76.2	76.2	59.4	26.468	0	323.31	1039800000000	760	16096000000	17204000000	23587000000	17384000000	Q9WTP6;Q9WTP6-2	9084
Psat1	Phosphoserine aminotransferase	Q99K85;Q543K5;Q3U6K9;E9Q6P1	64	73580003328	37.9795	38.075	37.903	38.0599	31	31	31	79.5	79.5	79.5	40.472	0	323.31	1471600000000	823	18540000000	18150000000	19349000000	17540000000	Q99K85;Q543K5;Q3U6K9	4744
Ero1l	ERO1-like protein alpha	Q8R180;Q4FK57	65	71694000128	38.3573	38.4441	38.45	38.5279	34	34	32	71.1	71.1	66.4	54.084	0	323.31	2079100000000	931	19496000000	15049000000	19375000000	17774000000	Q8R180;Q4FK57	4648
Rps12	40S ribosomal protein S12	Q6ZWZ6;P63323	66	70837002240	36.3395	36.2494	36.3138	36.1736	10	10	10	72	72	72	14.515	0	323.31	495860000000	252	20086000000	16052000000	18243000000	16456000000	Q6ZWZ6;P63323	5594
Hnrnpa2b1	Heterogeneous nuclear ribonucleoproteins A2/B1	O88569;O88569-2;A0A0N4SUM2	67	70468001792	37.5883	37.776	37.9893	38.0119	30	30	2	72	72	10.5	37.402	0	323.31	1409400000000	981	16795000000	16551000000	19566000000	17556000000	O88569;O88569-2	2748
Fasn	Fatty acid synthase;[Acyl-carrier-protein] S-acetyltransferase;[Acyl-carrier-protein] S-malonyltransferase;3-oxoacyl-[acyl-carrier-protein] synthase;3-oxoacyl-[acyl-carrier-protein] reductase;3-hydroxyacyl-[acyl-carrier-protein] dehydratase;Enoyl-[acyl-carrier-protein] reductase;Oleoyl-[acyl-carrier-protein] hydrolase	P19096	68	69586001920	40.3532	40.3453	40.3153	40.266	186	186	186	77.1	77.1	77.1	272.43	0	323.31	8211200000000	5071	19093000000	16333000000	19013000000	15147000000	P19096	3020
Mgst1	Microsomal glutathione S-transferase 1	Q91VS7;Q53ZD4;E9QJW0;D3YU60;A0A0N4SV17;D3YVR3;A0A0N4SVZ0	69	69129003008	35.718	35.668	35.434	35.3827	5	5	5	42.6	42.6	42.6	17.551	0	214.44	345650000000	358	18402000000	17476000000	18007000000	15244000000	Q91VS7;Q53ZD4;E9QJW0;D3YU60	1837
Bcat2	Branched-chain-amino-acid aminotransferase, mitochondrial;Branched-chain-amino-acid aminotransferase	O35855;Q3ULU3;O88374;D3Z7C8;D3Z3D7	70	68808998912	37.9501	37.8723	37.8574	37.8897	35	35	35	58.5	58.5	58.5	44.127	0	323.31	1376200000000	873	18625000000	14895000000	18892000000	16398000000	O35855;Q3ULU3;O88374;D3Z7C8	2600
S100a6	Protein S100-A6;Protein S100	P14069;Q545I9	71	68337000448	35.6094	35.8241	35.7351	35.8622	4	4	4	27	27	27	10.051	0.00059404	2.953	341680000000	133	16229000000	16056000000	20020000000	16032000000	P14069;Q545I9	2950
Aldh2	Aldehyde dehydrogenase, mitochondrial	P47738;Q544B1;A0A0G2JEU1;A0A0G2JFQ0;A0A0G2JF60;D3YYF3;Q62148	72	68003000320	37.999	37.9978	37.9485	38.0893	36	34	34	78.6	78.6	78.6	56.537	0	323.31	1632100000000	763	18367000000	17086000000	15897000000	16653000000	P47738;Q544B1;A0A0G2JEU1;A0A0G2JFQ0	3289
Gstp1;Gstp2	Glutathione S-transferase P 1;Glutathione S-transferase P 2	P19157;P46425;Q8VC73;F6RWR5	73	67574001664	36.8832	36.7367	37.0351	37.0304	17	17	17	67.6	67.6	67.6	23.609	0	323.31	810890000000	567	19223000000	16914000000	16812000000	14625000000	P19157;P46425	3021
Prdx5	Peroxiredoxin-5, mitochondrial	P99029;P99029-2;H3BJQ7;G3UZJ4	74	67071000576	37.4301	37.5325	37.1659	37.4281	16	16	16	71.9	71.9	71.9	21.897	0	323.31	938990000000	383	16933000000	16716000000	16920000000	16502000000	P99029;P99029-2;H3BJQ7;G3UZJ4	3882
Calu	Calumenin	O35887;Q3TUF3;G3V004;G3UWR0;G3UWV3;G3UXA8;G3UY49;G3UXA3	75	66903998464	37.5306	37.6359	37.8166	37.7138	22	22	5	69.8	69.8	12.7	37.063	0	323.31	1070500000000	690	17087000000	15653000000	18145000000	16019000000	O35887;Q3TUF3;G3V004;G3UWR0;G3UWV3	2604
Atp5h;Gm10250	ATP synthase subunit d, mitochondrial	Q9DCX2;G3X9L6;B1ASE2	76	66711998464	36.9677	37.0104	36.9996	36.9396	12	12	12	70.8	70.8	70.8	18.749	0	289.04	733830000000	296	18200000000	14529000000	19232000000	14750000000	Q9DCX2;G3X9L6;B1ASE2	2249
Rps14	40S ribosomal protein S14	P62264;D3YVF4;D3Z7I1	77	66588000256	35.4428	35.5905	35.6353	35.6412	10	10	10	68.2	68.2	68.2	16.273	0	323.31	266350000000	166	16621000000	15028000000	19168000000	15772000000	P62264;D3YVF4;D3Z7I1	3613
Gsn	Gelsolin	P13020-2;P13020;A6PWS5	78	66379001856	38.4814	38.4213	38.4349	38.4026	43	43	7	66.6	66.6	11.6	80.762	0	323.31	2124100000000	1303	19243000000	15672000000	16238000000	15226000000	P13020-2;P13020	2942
Ywhaz	14-3-3 protein zeta/delta	P63101;D3YXN6;D3YXF4;D3YW45	79	66112000000	37.1809	37.0975	37.3311	37.1985	31	28	23	84.1	81.2	77.1	27.771	0	323.31	925570000000	570	16279000000	15910000000	18560000000	15363000000	P63101	3686
Fkbp1a	Peptidyl-prolyl cis-trans isomerase FKBP1A	P26883;F6X9I3	80	65967001600	34.8679	34.7808	35.0576	34.8618	6	6	6	71.3	71.3	71.3	11.922	0	323.31	197900000000	210	17619000000	15384000000	19018000000	13946000000	P26883	3098
Gpi	Glucose-6-phosphate isomerase	P06745	81	65926000640	38.1524	38.1299	38.1038	38.1704	33	33	7	61.5	61.5	18.3	62.766	0	323.31	1714100000000	1073	17837000000	15123000000	17317000000	15648000000	P06745	2859
Eif5a	Eukaryotic translation initiation factor 5A-1;Eukaryotic translation initiation factor 5A	P63242;A0A0A0MQM0	82	65016999936	36.3893	36.2595	36.3317	36.6109	13	13	1	85.1	85.1	16.2	16.832	0	323.31	520140000000	446	19514000000	13440000000	13984000000	18079000000	P63242;A0A0A0MQM0	3690
Cyb5r3	NADH-cytochrome b5 reductase 3;NADH-cytochrome b5 reductase 3 membrane-bound form;NADH-cytochrome b5 reductase 3 soluble form;NADH-cytochrome b5 reductase	Q9DCN2;Q9DCN2-2;F2Z456;A0A0A0MQM3	83	64990998528	37.4014	37.2526	37.1178	37.3282	22	22	22	70.4	70.4	70.4	34.127	0	323.31	974870000000	585	17276000000	15101000000	17313000000	15301000000	Q9DCN2;Q9DCN2-2;F2Z456;A0A0A0MQM3	8638
Hist1h1c	Histone H1.2	P15864;Q5SZA3;Q07133;I7HFT9	84	64986001408	36.7974	36.7916	36.4641	36.8684	17	17	8	40.6	40.6	22.2	21.266	0	26.729	584880000000	170	16269000000	13388000000	17706000000	17624000000	P15864;Q5SZA3	2977
Pdia3	Protein disulfide-isomerase A3	P27773;F6Q404	85	64746000384	38.3486	38.3329	38.4278	38.2963	38	37	37	68.9	65.9	65.9	56.678	0	323.31	2007100000000	968	16735000000	15850000000	17265000000	14897000000	P27773	3109
Hsp90b1	Endoplasmin	P08113;Q3UAD6;F7C312	86	64718000128	38.5193	38.7281	38.6835	38.7578	43	42	42	61.7	60.2	60.2	92.475	0	323.31	2524000000000	1790	15954000000	15912000000	17712000000	15141000000	P08113;Q3UAD6	2872
Rps20	40S ribosomal protein S20	P60867;Q5BLK2	87	63706001408	35.5255	35.743	36.0443	36.0402	9	9	9	61.3	61.3	61.3	13.373	0	58.469	318530000000	124	13825000000	14213000000	19618000000	16050000000	P60867;Q5BLK2	3554
Idh3a	Isocitrate dehydrogenase [NAD] subunit alpha, mitochondrial	Q9D6R2;Q9D6R2-2	88	63642001408	37.6775	37.6371	37.6445	37.786	21	21	21	54.1	54.1	54.1	39.638	0	323.31	1336500000000	952	15776000000	14234000000	16944000000	16687000000	Q9D6R2;Q9D6R2-2	8385
Lpl	Lipoprotein lipase	P11152	89	63231000576	37.7068	37.6591	37.9506	37.9779	28	28	28	62.2	62.2	62.2	53.109	0	323.31	1327800000000	608	14005000000	13039000000	19460000000	16727000000	P11152	2916
Arhgdia	Rho GDP-dissociation inhibitor 1	Q99PT1	90	62205001728	36.2489	36.5478	36.4231	36.5089	19	19	19	82.4	82.4	82.4	23.407	0	323.31	559850000000	386	14112000000	16665000000	16158000000	15270000000	Q99PT1	7802
Slc25a10	Mitochondrial dicarboxylate carrier	Q9QZD8	91	61335998464	37.0796	37.2056	37.2214	37.1493	23	23	23	71.4	71.4	71.4	31.715	0	323.31	920040000000	603	14755000000	14707000000	17511000000	14363000000	Q9QZD8	8999
Ehd2	EH domain-containing protein 2	Q8BH64;D3Z7U7	92	60827000832	38.06	38.0668	38.1731	38.0621	41	41	39	79	79	75.5	61.174	0	323.31	1824800000000	1389	15713000000	13727000000	17913000000	13473000000	Q8BH64	6021
Hibadh	3-hydroxyisobutyrate dehydrogenase, mitochondrial	Q99L13	93	60251000832	36.8074	36.7928	36.8371	36.7904	16	16	16	66.3	66.3	66.3	35.44	0	323.31	843510000000	577	17160000000	13719000000	16271000000	13101000000	Q99L13	7694
Taldo1	Transaldolase	Q93092	94	60197998592	37.3854	37.3979	37.507	37.4811	24	24	24	66.8	66.8	66.8	37.387	0	185.92	1023400000000	635	16283000000	13540000000	16200000000	14175000000	Q93092	7605
Pfn1	Profilin-1;Profilin	P62962;Q5SX50;Q5SX49;J3QMC2	95	59414999040	36.3409	36.3793	36.4392	36.1596	16	16	8	95.7	95.7	66.4	14.957	0	323.31	534740000000	456	14486000000	13098000000	16487000000	15344000000	P62962;Q5SX50;Q5SX49	3670
Idh2	Isocitrate dehydrogenase [NADP], mitochondrial	P54071;D6RIL6	96	59363000320	37.8905	37.9033	37.7422	37.8952	31	31	29	61.1	61.1	59.5	50.906	0	323.31	1424700000000	935	16220000000	13980000000	14685000000	14478000000	P54071;D6RIL6	3419
Echs1	Enoyl-CoA hydratase, mitochondrial	Q8BH95;F6T930	97	59356999680	37.3885	37.2478	37.3754	37.451	29	29	29	70.3	70.3	70.3	31.474	0	323.31	949720000000	594	14766000000	12726000000	16344000000	15521000000	Q8BH95;F6T930	6035
Pdia4	Protein disulfide-isomerase A4	P08003;A0A0R4J0Z1	98	58981998592	38.1457	38.3	38.3966	38.3997	51	51	50	71.9	71.9	71.9	71.982	0	323.31	2064400000000	1292	14454000000	13717000000	15867000000	14944000000	P08003;A0A0R4J0Z1	350
Atp5o	ATP synthase subunit O, mitochondrial	Q9DB20;F7D3P8	99	58842001408	36.6777	36.479	36.7834	36.9906	14	14	9	65.3	65.3	49.3	23.363	0	323.31	706100000000	356	14357000000	13655000000	15579000000	15250000000	Q9DB20	8519
Acat1	Acetyl-CoA acetyltransferase, mitochondrial	Q8QZT1	100	58523000832	37.6187	37.5857	37.7436	37.5228	25	25	25	78.5	78.5	78.5	44.816	0	323.31	1287500000000	865	16486000000	14122000000	15286000000	12629000000	Q8QZT1	6922
Calm1	Calmodulin	P62204;Q3UKW2;Q9D6P8;G3UX57;P20801;G3UZ90	101	58376998912	36.4603	36.4612	36.2224	36.4867	13	13	13	91.3	91.3	91.3	16.837	0	323.31	525390000000	502	17048000000	11736000000	14913000000	14680000000	P62204;Q3UKW2	3607
Phb	Prohibitin	P67778;Q5SQG5	102	58012000256	37.3707	37.3646	37.4536	37.4823	21	21	21	83.5	83.5	83.5	29.82	0	323.31	1044200000000	330	15330000000	10648000000	16536000000	15498000000	P67778;Q5SQG5	3699
Idh1	Isocitrate dehydrogenase [NADP] cytoplasmic	O88844;A0A087WPT4;A0A087WRS9;D3YVY3;A0A087WRM4	103	57301999616	37.7502	37.7126	37.7742	37.8099	29	27	27	76.3	72.5	72.5	46.674	0	323.31	1489900000000	1214	15066000000	14454000000	14635000000	13147000000	O88844;A0A087WPT4;A0A087WRS9	2777
Cav1	Caveolin-1;Caveolin	P49817;P49817-2;H3BKG0;D3Z148;D3Z0J2	104	57007001600	36.5527	36.3224	36.8539	36.3719	11	11	9	68	68	62.4	20.538	0	236.25	570070000000	308	15060000000	9553800000	21338000000	11055000000	P49817;P49817-2;H3BKG0;D3Z148	3337
Gm20390;Nme2	Nucleoside diphosphate kinase;Nucleoside diphosphate kinase B	E9PZF0;Q01768;Q5NC82;Q5NC79	105	56716001280	37.4999	37.4958	37.5606	37.664	22	22	11	83.5	83.5	32.6	30.2	0	313.81	1077600000000	601	15871000000	12247000000	14596000000	14003000000	E9PZF0;Q01768;Q5NC82	1591
Ppa1	Inorganic pyrophosphatase	Q9D819;Q4FK49	106	56109998080	37.5049	37.3891	37.4442	37.5351	23	23	23	80.6	80.6	80.6	32.667	0	323.31	1010000000000	552	14392000000	12579000000	15013000000	14126000000	Q9D819;Q4FK49	4646
Fam162a	Protein FAM162A	Q9D6U8	107	56049000448	36.4436	36.6453	36.1283	36.9071	10	10	10	43.2	43.2	43.2	17.725	0	115.65	560490000000	416	12605000000	11733000000	14726000000	16984000000	Q9D6U8	8389
Arf1;Arf3	ADP-ribosylation factor 1;ADP-ribosylation factor 3	P84078;P61205;Q3U344;D3YV25;E9Q2C2	108	55806001152	36.4638	36.2848	36.4659	36.1527	13	13	3	79.6	79.6	30.9	20.697	0	323.31	558060000000	338	15071000000	13161000000	16499000000	11076000000	P84078;P61205;Q3U344	3797
Tmsb10	Thymosin beta-10	Q6ZWY8;A6H6H4;A0A0N4SVF0	109	55692001280	34.4841	34.2312	34.3557	34.2357	2	2	2	31.8	31.8	31.8	5.0256	0	18.883	111380000000	52	16305000000	15725000000	14279000000	9382700000	Q6ZWY8;A6H6H4;A0A0N4SVF0	216
Lmna	Prelamin-A/C;Lamin-A/C	P48678;P48678-2;P48678-3;D3YUF7	110	54961000448	38.6304	38.7084	38.7011	38.7306	51	51	50	75.9	75.9	74.7	74.237	0	323.31	2363300000000	1543	14034000000	12853000000	15221000000	12853000000	P48678;P48678-2;P48678-3	3317
Acat2	Acetyl-CoA acetyltransferase, cytosolic	Q8CAY6;G3XA25	111	53174001664	36.9743	37.0247	36.9315	36.9523	22	22	7	86.6	86.6	31.7	41.297	0	323.31	850780000000	752	13037000000	13496000000	14112000000	12530000000	Q8CAY6;G3XA25	6554
Lgals3	Galectin-3;Galectin	P16110;Q8C253	112	53136998400	35.9339	36.1778	36.0411	35.9338	11	11	11	35.6	35.6	35.6	27.515	0	198.03	425090000000	344	14302000000	12269000000	14749000000	11816000000	P16110;Q8C253	2984
Ran	GTP-binding nuclear protein Ran	P62827;Q61820;A6H622	113	53088002048	36.6353	36.6082	36.7102	36.5467	27	27	15	69.9	69.9	52.3	24.423	0	323.31	583970000000	348	13782000000	11908000000	15294000000	12104000000	P62827	3649
Cbr2	Carbonyl reductase [NADPH] 2	P08074;Q542P5;F6YNX9	114	53049999360	36.9698	37.0453	36.9438	36.8113	27	27	25	95.5	95.5	92.2	25.958	0	317.24	795760000000	650	14190000000	13693000000	13971000000	11197000000	P08074;Q542P5;F6YNX9	2871
S100a10	Protein S100-A10	P08207;Q3TC45	115	53015998464	35.3349	34.9295	34.3114	34.7842	4	4	4	45.4	45.4	45.4	11.186	0	137.7	212060000000	308	12484000000	13428000000	14382000000	12721000000	P08207;Q3TC45	2874
Anxa6	Annexin A6	P14824	116	52697001984	38.4876	38.6086	38.5199	38.562	51	51	3	73	73	6.1	75.884	0	323.31	2318700000000	1245	12659000000	13384000000	14128000000	12527000000	P14824	2961
Phb2	Prohibitin-2	O35129;Q3V235;F6QPR1;F6Q8V7	117	52402999296	37.7668	37.839	37.6198	37.7091	36	36	36	81.9	81.9	81.9	33.296	0	323.31	1152900000000	537	14959000000	13077000000	12500000000	11866000000	O35129;Q3V235;F6QPR1	2523
Acadm	Medium-chain specific acyl-CoA dehydrogenase, mitochondrial	P45952;D6RFD7;D3Z2A5	118	52005998592	37.4322	37.4891	37.2703	37.3004	37	37	37	67	67	67	46.481	0	323.31	1040100000000	691	14375000000	13385000000	13311000000	10935000000	P45952	3274
Ywhag	14-3-3 protein gamma;14-3-3 protein gamma, N-terminally processed	P61982;A8IP69	119	51200999424	37.0259	36.9145	37.2053	37.3638	30	24	20	96	89.1	81	28.302	0	323.31	819210000000	650	10061000000	11810000000	16195000000	13134000000	P61982;A8IP69	795
Selenbp1;Selenbp2	Selenium-binding protein 1;Selenium-binding protein 2	P17563;Q63836;A0A0R4J135;G3UYY2;D6RHN2;G3UWK0	120	50817998848	38.0998	38.0821	38.0826	38.0158	39	39	33	90.5	90.5	77.5	52.513	0	323.31	1575400000000	946	13776000000	12410000000	12426000000	12206000000	P17563;Q63836;A0A0R4J135;G3UYY2	3004
Hmox1	Heme oxygenase 1	P14901;Q3U5U6	121	49857998848	36.6809	36.5098	36.8173	36.6498	15	15	7	66.4	66.4	28	32.928	0	323.31	598290000000	477	13500000000	10992000000	14728000000	10638000000	P14901;Q3U5U6	2964
Rpl12	60S ribosomal protein L12	P35979;Q5BLK0;F8VQK7;A0A0A6YVW4	122	49458999296	36.3977	36.4278	36.2154	36.3473	11	11	11	67.9	67.9	67.9	17.804	0	306.12	445130000000	170	14019000000	11815000000	12033000000	11592000000	P35979;Q5BLK0	3204
Anxa5	Annexin A5	P48036;A0A0G2JGQ0	123	49420001280	37.417	37.5836	37.4538	37.6223	29	29	29	82.4	82.4	82.4	35.752	0	323.31	1136600000000	579	12072000000	11730000000	12832000000	12786000000	P48036	3311
Eef1d		Q80T06;A0A0R4J1E2	124	49367998464	37.2838	36.9897	37.0997	37.047	21	21	0	74	74	0	31.292	0	323.31	839260000000	474	13918000000	11450000000	13397000000	10603000000	Q80T06;A0A0R4J1E2	5728
Atp5c1	ATP synthase subunit gamma	A2AKU9;A2AKV3;A2AKV2;A2AKV1;A2AKV0	125	49357000704	36.789	36.6936	36.6851	36.7417	22	22	2	58.6	58.6	6.1	32.77	0	256.92	592290000000	400	12417000000	10373000000	14202000000	12366000000	A2AKU9;A2AKV3;A2AKV2;A2AKV1	598
Scd1	Acyl-CoA desaturase 1	P13516;Q547C4	126	49252999168	35.9509	35.9472	36.4541	36.5996	9	9	5	41.7	41.7	32.4	41.046	0	270.7	591040000000	368	11552000000	11067000000	13631000000	13003000000	P13516;Q547C4	2945
Eif4ebp1	Eukaryotic translation initiation factor 4E-binding protein 1	Q60876	127	49109000192	33.3402	33.4993	33.7015	33.7365	4	4	4	65	65	65	12.325	0	63.468	98217000000	101	13001000000	11854000000	11908000000	12346000000	Q60876	5031
Gstz1	Maleylacetoacetate isomerase	Q9WVL0	128	48247001088	36.6924	36.9398	36.5233	36.8612	20	20	20	88.9	88.9	88.9	24.275	0	323.31	627220000000	401	10654000000	12976000000	11517000000	13100000000	Q9WVL0	9154
Sdha	Succinate dehydrogenase [ubiquinone] flavoprotein subunit, mitochondrial	Q8K2B3	129	48191000576	37.9872	37.9913	38.0187	38.0952	48	48	48	74.5	74.5	74.5	72.585	0	323.31	1590300000000	1479	12182000000	11397000000	12034000000	12577000000	Q8K2B3	6837
Usmg5	Up-regulated during skeletal muscle growth protein 5	Q78IK2	130	48028000256	34.6321	34.5101	34.5657	34.5958	5	5	5	44.8	44.8	44.8	6.3814	0	92.145	144080000000	47	13011000000	10910000000	12713000000	11394000000	Q78IK2	5612
Rps25	40S ribosomal protein S25	P62852;Q58EA6	131	48006000640	35.775	35.9218	35.5899	35.7523	5	5	5	30.4	30.4	30.4	13.742	0	4.7956	240030000000	54	13001000000	13411000000	10722000000	10872000000	P62852;Q58EA6	3655
Pfkl	ATP-dependent 6-phosphofructokinase, liver type	P12382	132	47551000576	37.8232	37.8766	38.0344	38.0005	58	58	51	68.8	68.8	66.3	85.359	0	323.31	1521600000000	1024	11698000000	11313000000	12732000000	11809000000	P12382	2935
Rpl22	60S ribosomal protein L22	P67984;Q4VAG4	133	47550001152	35.1001	35.0773	34.6797	34.7746	13	13	12	70.3	70.3	64.1	14.759	0	152.27	190200000000	115	13532000000	12390000000	11371000000	10256000000	P67984;Q4VAG4	3701
Adipoq	Adiponectin	Q60994	134	47530000384	36.8949	36.9306	36.5614	36.3027	14	13	4	41.3	38.1	16.6	26.809	0	295.68	522830000000	202	12128000000	13585000000	11982000000	9833800000	Q60994	5048
Ywhab	14-3-3 protein beta/alpha;14-3-3 protein beta/alpha, N-terminally processed	Q9CQV8;Q9CQV8-2;A2A5N1	135	47048998912	36.928	36.8231	36.7768	37.1543	28	18	18	83.7	73.2	73.2	28.086	0	323.31	658680000000	345	11970000000	11890000000	13450000000	9739100000	Q9CQV8;Q9CQV8-2;A2A5N1	7956
Hadhb	Trifunctional enzyme subunit beta, mitochondrial;3-ketoacyl-CoA thiolase	Q99JY0;D3YXU1	136	46997999616	37.4555	37.5202	37.6317	37.5951	33	33	33	68.2	68.2	68.2	51.386	0	323.31	1175000000000	798	11987000000	10652000000	12789000000	11570000000	Q99JY0	7652
Eef2	Elongation factor 2	P58252	137	46954000384	38.322	38.3771	38.5005	38.4631	82	82	80	81.2	81.2	80	95.313	0	323.31	2112900000000	1525	11657000000	10501000000	13255000000	11540000000	P58252	3496
Rpl10a	Ribosomal protein;60S ribosomal protein L10a	Q5XJF6;P53026;D6RE43	138	46933000192	36.1859	36.3127	36.3995	36.3026	10	10	10	47.9	47.9	47.9	24.831	0	215.42	469330000000	290	10760000000	11137000000	14059000000	10977000000	Q5XJF6;P53026	4980
Mtpn	Myotrophin	P62774;A0A0J9YV46	139	46067998720	35.231	35.5847	35.6039	35.622	5	5	5	54.2	54.2	54.2	12.861	0	290.12	276410000000	257	11573000000	10181000000	14174000000	10140000000	P62774;A0A0J9YV46	3646
Vdac2	Voltage-dependent anion-selective channel protein 2	Q60930;D3YZT5;D3YUN8	140	45987999744	36.9706	36.9038	36.7736	36.9267	29	29	2	79.7	79.7	7.8	31.732	0	323.31	735810000000	565	12493000000	11221000000	11452000000	10822000000	Q60930;D3YZT5	5036
Tst	Thiosulfate sulfurtransferase;Sulfurtransferase	P52196;Q545S0	141	45902000128	36.8622	36.9079	36.8234	36.9471	22	22	22	58.9	58.9	58.9	33.466	0	323.31	688530000000	361	11895000000	11273000000	12084000000	10651000000	P52196;Q545S0	3383
Idh3b	Isocitrate dehydrogenase [NAD] subunit, mitochondrial	Q91VA7;V9GXV0	142	45602000896	37.0507	37.0534	37.1482	37.1934	31	31	31	63	63	63	42.194	0	323.31	866430000000	848	11377000000	9858700000	13014000000	11352000000	Q91VA7	7304
Acaa1a	3-ketoacyl-CoA thiolase A, peroxisomal	Q921H8;H3BKL5;H3BJZ9;H3BKA1;H3BJC1	143	45375000576	37.095	37.1554	37.1782	37.228	22	22	5	77.1	77.1	16	43.953	0	323.31	998240000000	633	11525000000	10957000000	11956000000	10937000000	Q921H8;H3BKL5;H3BJZ9	7510
Cyb5b	Cytochrome b5 type B	Q9CQX2	144	45267001344	35.3676	35.3128	35.2577	35.4168	10	10	10	63	63	63	16.318	0	323.31	271600000000	255	10319000000	9498800000	12756000000	12694000000	Q9CQX2	7961
Rpsa	40S ribosomal protein SA	P14206	145	45034999808	36.796	36.5514	36.4823	36.521	18	18	18	64.1	64.1	64.1	32.838	0	323.31	585460000000	450	11515000000	10467000000	11837000000	11216000000	P14206	2956
Mtatp8;mt-Atp8	ATP synthase protein 8	P03930;Q7JCZ0	146	44919001088	34.7547	34.7248	34.9595	34.5158	3	3	3	50.7	50.7	50.7	7.7662	0	15.97	134760000000	37	12069000000	11519000000	12119000000	9211400000	P03930;Q7JCZ0	2837
Hint1	Histidine triad nucleotide-binding protein 1	P70349;B0R1E3	147	44575997952	35.6089	35.2946	35.9188	35.567	8	8	8	77.8	77.8	77.8	13.777	0	323.31	356610000000	321	10564000000	10354000000	13601000000	10057000000	P70349;B0R1E3	3747
Dld	Dihydrolipoyl dehydrogenase, mitochondrial	O08749	148	44495998976	37.0997	37.1756	37.2044	37.4138	29	29	29	75.2	75.2	75.2	54.272	0	323.31	934410000000	583	11604000000	8937800000	12179000000	11775000000	O08749	2469
Cisd1	CDGSH iron-sulfur domain-containing protein 1	Q91WS0	149	44408000512	35.5363	35.5045	35.5595	35.811	6	6	6	52.8	52.8	52.8	12.097	0	109.61	266450000000	217	11093000000	10510000000	11179000000	11627000000	Q91WS0	7389
Pdia6	Protein disulfide-isomerase A6	Q922R8;Q3TML0	150	44188999680	36.9248	37.2999	37.157	37.2973	17	17	17	57.7	57.7	57.7	48.1	0	323.31	751210000000	298	10615000000	11252000000	11584000000	10738000000	Q922R8;Q3TML0	7561
Aldh1a7	Aldehyde dehydrogenase, cytosolic 1	O35945;B2RTL5	151	44112998400	37.597	37.4764	37.4306	37.3287	38	38	29	78.2	78.2	63.1	54.587	0	323.31	1102800000000	855	11931000000	10915000000	12702000000	8563800000	O35945;B2RTL5	956
Ptms	Parathymosin	Q9D0J8	152	43952001024	34.0986	34.5102	34.2165	34.2695	5	5	5	28.7	28.7	28.7	11.43	0	19.235	131860000000	195	9392400000	13454000000	10420000000	10685000000	Q9D0J8	8230
Mgst3	Microsomal glutathione S-transferase 3	Q9CPU4	153	43875999744	34.9794	35.3186	35.4851	35.3412	7	7	7	55.6	55.6	55.6	16.958	0	291.06	307140000000	210	9647500000	11620000000	12993000000	9616200000	Q9CPU4	7823
Plin1	Perilipin-1	Q8CGN5;Q8CGN5-2;Q8CGN5-3;Q8CGN5-4	154	43489001472	37.5601	37.5098	37.5351	37.476	33	33	33	73.3	73.3	73.3	55.595	0	323.31	1261200000000	961	12352000000	10588000000	10947000000	9602300000	Q8CGN5;Q8CGN5-2	6651
Rps17	40S ribosomal protein S17	P63276;Q5M9L7	155	43434999808	35.1756	34.913	35.1925	35.0058	9	9	9	63	63	63	15.524	0	283.5	217180000000	179	12054000000	8512500000	11625000000	11244000000	P63276;Q5M9L7	3693
Anp32a	Acidic leucine-rich nuclear phosphoprotein 32 family member A	O35381;D3Z7M9;D3YYE1;F6UFG6;Q64G17	156	43313000448	35.738	35.8942	35.8318	35.9038	13	13	10	51	51	44.5	28.537	0	249.3	389810000000	311	10473000000	10027000000	12460000000	10353000000	O35381;D3Z7M9;D3YYE1;F6UFG6	2549
Mpst	3-mercaptopyruvate sulfurtransferase;Sulfurtransferase	Q99J99;Q3UW66	157	43309998080	36.6232	36.418	36.7773	36.697	16	16	16	65.7	65.7	65.7	33.023	0	323.31	606350000000	350	10586000000	9054000000	12863000000	10807000000	Q99J99;Q3UW66	4569
Hadha	Trifunctional enzyme subunit alpha, mitochondrial;Long-chain enoyl-CoA hydratase;Long chain 3-hydroxyacyl-CoA dehydrogenase	Q8BMS1	158	41812000768	38.0342	38.0393	37.9201	37.9938	54	54	54	70.2	70.2	70.2	82.669	0	323.31	1588900000000	1033	10880000000	9453700000	10683000000	10795000000	Q8BMS1	6180
Nampt	Nicotinamide phosphoribosyltransferase	Q99KQ4	159	41493999616	37.6647	37.654	37.5809	37.7205	37	37	37	74.3	74.3	74.3	55.446	0	323.31	1203300000000	644	11381000000	9376100000	10902000000	9834800000	Q99KQ4	7679
Rps27	40S ribosomal protein S27	Q6ZWU9;A0A0G2JDW7;A0A0G2JG29	160	40298000384	34.8298	34.718	34.8645	34.9314	4	4	1	39.3	39.3	13.1	9.461	0	14.062	161190000000	74	11522000000	6418500000	11204000000	11153000000	Q6ZWU9;A0A0G2JDW7;A0A0G2JG29	129
Ddt	D-dopachrome decarboxylase	O35215;Q3UNI8;G3UZN1	161	40189001728	35.8037	35.8931	35.9679	36.042	13	13	7	91.5	91.5	38.1	13.077	0	323.31	361700000000	186	9568800000	11813000000	10299000000	8507900000	O35215;Q3UNI8;G3UZN1	2530
Rps4x	40S ribosomal protein S4, X isoform;40S ribosomal protein S4	P62702;Q545X8;V9GWY0	162	39967997952	36.5635	36.3983	36.6124	36.6641	32	32	32	77.9	77.9	77.9	29.597	0	230.09	639500000000	473	10190000000	8763900000	11704000000	9310600000	P62702;Q545X8	3637
Cstb	Cystatin-B	Q62426	163	39940001792	35.3094	35.1419	35.4751	35.5656	8	8	8	75.5	75.5	75.5	11.045	0	152.89	239640000000	141	9968100000	8904700000	11576000000	9491500000	Q62426	5205
H2afv;H2afz	Histone H2A.V;Histone H2A.Z;Histone H2A	Q3THW5;P0C0S6;B2RVP5;Q8R029;Q3UA95	164	39921999872	35.3832	35.3514	35.3032	35.1921	5	3	3	31.2	24.2	24.2	13.509	0	40.418	199610000000	67	11041000000	10359000000	8910400000	9612000000	Q3THW5;P0C0S6;B2RVP5;Q8R029;Q3UA95	977
Rpl5	60S ribosomal protein L5	P47962;Q58EU6;D3YYV8	165	39907000320	36.1287	36.142	35.8538	36.0116	19	19	19	60.6	60.6	60.6	34.4	0	227.41	438980000000	452	10612000000	9158100000	9956000000	10182000000	P47962;Q58EU6;D3YYV8	3307
Rpl27	60S ribosomal protein L27	P61358;Q5BLJ9;A2A4Q0	166	39860998144	35.3017	35.1944	35.3343	35.3939	8	8	8	50.7	50.7	50.7	15.798	0	99.183	239160000000	144	9307900000	9138900000	11501000000	9912300000	P61358;Q5BLJ9	3577
Fh	Fumarate hydratase, mitochondrial	P97807-2;P97807;H3BKG7	167	39213998080	37.177	37.3531	37.2686	37.4151	33	33	33	78.4	78.4	78.4	50.052	0	323.31	980350000000	763	10525000000	9301100000	9518000000	9870300000	P97807-2;P97807	3851
Atp5l	ATP synthase subunit g, mitochondrial	Q9CPQ8;J3QNM7	168	39120998400	35.0122	34.8438	34.9334	34.9049	9	9	9	61.2	61.2	61.2	11.424	0	64.532	195610000000	149	8479600000	9225100000	12452000000	8964600000	Q9CPQ8	7813
Anxa8	Annexin A8;Annexin	O35640;Q921D0	169	39078998016	36.8116	37.0707	37.2792	37.1544	31	31	31	78.6	78.6	78.6	36.724	0	323.31	781590000000	450	8646800000	9677900000	11109000000	9646000000	O35640;Q921D0	2578
Rps21	40S ribosomal protein S21	Q9CQR2	170	39039000576	35.0588	35.0469	34.9659	35.0386	5	5	5	59	59	59	9.1413	0	323.31	195190000000	145	9849100000	9699900000	11207000000	8282400000	Q9CQR2	7934
Ivd	Isovaleryl-CoA dehydrogenase, mitochondrial	Q9JHI5	171	38712999936	37.1913	37.1165	37.1332	37.1407	29	29	29	67	67	67	46.325	0	323.31	851680000000	651	9995900000	9137100000	10462000000	9117400000	Q9JHI5	8778
Prdx2	Peroxiredoxin-2	Q61171;D3Z4A4	172	38679998464	36.497	36.4234	36.4715	36.3726	22	22	22	75.8	75.8	75.8	21.778	0	323.31	502840000000	247	9918300000	9119700000	9995400000	9646500000	Q61171;D3Z4A4	5084
Rpl14	60S ribosomal protein L14	Q9CR57	173	38657998848	34.9428	34.6902	35.1438	34.8784	11	11	11	32.7	32.7	32.7	23.564	0	48.753	193290000000	128	9952100000	9128600000	10402000000	9175700000	Q9CR57	7994
Acaa2	3-ketoacyl-CoA thiolase, mitochondrial	Q8BWT1	174	38617001984	37.1835	37.2494	37.1189	37.2895	25	25	25	86.1	86.1	86.1	41.829	0	323.31	849570000000	586	10199000000	9958300000	9437100000	9022900000	Q8BWT1	6337
Psma5;Gm8394	Proteasome subunit alpha type-5;Proteasome subunit alpha type	Q9Z2U1;Q3UPK6;D3YX79;A0A0G2JF97	175	38498000896	35.999	36.0147	36.0141	36.1996	11	11	11	65.1	65.1	65.1	26.411	0	323.31	423480000000	358	9104600000	8216300000	11076000000	10102000000	Q9Z2U1;Q3UPK6;D3YX79	4515
Slc25a3	Phosphate carrier protein, mitochondrial	Q8VEM8;G5E902;E9PX16	176	38489001984	36.671	36.8491	36.7843	36.8333	21	21	21	64.4	64.4	64.4	39.632	0	217.44	731290000000	491	9107500000	8967500000	10821000000	9593000000	Q8VEM8;G5E902	7252
Acads	Short-chain specific acyl-CoA dehydrogenase, mitochondrial	Q07417	177	38370000896	36.7828	36.8018	36.8451	36.9082	26	26	26	73.1	73.1	73.1	44.889	0	323.31	767390000000	652	9404100000	8987600000	10511000000	9467200000	Q07417	3959
Ftl1;Ftl2	Ferritin;Ferritin light chain 1;Ferritin light chain 2	Q9CPX4;P29391;P49945;H3BKD3	178	38240002048	36.0765	35.933	36.099	35.9984	16	16	16	78.7	78.7	78.7	20.772	0	323.31	458880000000	354	10320000000	8948800000	10524000000	8446200000	Q9CPX4;P29391;P49945	7833
Glud1	Glutamate dehydrogenase 1, mitochondrial	P26443	179	38080000000	37.6985	37.6673	37.6266	37.7059	37	37	29	67.4	67.4	50.5	61.336	0	323.31	1256600000000	953	9588300000	9180200000	10533000000	8778500000	P26443	3093
Idi1	Isopentenyl-diphosphate Delta-isomerase 1	P58044	180	38051000320	35.7927	35.8756	36.367	36.2384	12	12	1	73.1	73.1	4.8	26.289	0	323.31	418560000000	204	9641300000	7648000000	10877000000	9883900000	P58044	3489
Tpt1	Translationally-controlled tumor protein	P63028;D3YU75	181	37888000000	35.1791	35.1018	35.2166	35.0235	6	6	6	31.4	31.4	31.4	19.462	0	132.94	227330000000	165	11003000000	7814100000	11741000000	7330300000	P63028;D3YU75	3677
Cox4i1	Cytochrome c oxidase subunit 4 isoform 1, mitochondrial	P19783;A2RSV8;M0QWX2;D6RG40	182	37556998144	35.9955	36.0359	36.1086	36.0747	12	12	6	57.4	57.4	28.4	19.53	0	283.2	413120000000	321	9586300000	8795200000	10311000000	8863900000	P19783;A2RSV8	730
Hadh	Hydroxyacyl-coenzyme A dehydrogenase, mitochondrial	Q61425	183	37512998912	36.3585	36.3759	36.4538	36.5434	17	17	17	72.9	72.9	72.9	34.463	0	323.31	525180000000	347	7869400000	8808800000	10280000000	10555000000	Q61425	5104
Rps3	40S ribosomal protein S3	P62908;Q5YLW3;D3YV43	184	37488001024	36.9513	36.8236	36.6785	36.8143	29	29	29	82.7	82.7	82.7	26.674	0	314.9	712270000000	402	10079000000	8794800000	9401300000	9212700000	P62908;Q5YLW3;D3YV43	3665
Rplp0;Gm8730	60S acidic ribosomal protein P0	P14869;Q5M8R8;S4R1N1;E9Q070;D3YVM5	185	37286998016	36.5754	36.5214	36.2174	36.0207	23	23	23	61.5	61.5	61.5	34.216	0	323.31	484730000000	329	9567500000	7832100000	11757000000	8130300000	P14869;Q5M8R8;S4R1N1;E9Q070	2962
Oxct1	Succinyl-CoA:3-ketoacid coenzyme A transferase 1, mitochondrial;Succinyl-CoA:3-ketoacid-coenzyme A transferase	Q9D0K2;Q3UJQ9	186	37141999616	36.7568	36.885	36.9681	37.085	31	31	31	65.2	65.2	65.2	55.988	0	323.31	854270000000	797	8241700000	8849800000	10819000000	9231300000	Q9D0K2;Q3UJQ9	8233
Rpl17	60S ribosomal protein L17	Q9CPR4;Q6ZWZ7;B2RY53	187	37089001472	35.6569	35.6196	35.6573	35.6811	9	9	9	51.6	51.6	51.6	21.423	0	280.16	333800000000	275	9350600000	9619000000	10424000000	7695500000	Q9CPR4;Q6ZWZ7	5595
Cav2	Caveolin-2;Caveolin	Q9WVC3;Q924U4;D3Z147	188	36983001088	35.6299	35.6079	35.8484	35.3752	8	8	8	71.6	71.6	71.6	18.227	0	174.14	332850000000	246	9910300000	8396200000	9471900000	9204600000	Q9WVC3;Q924U4	9149
Acly		Q3V117;Q3TS02	189	36578000896	38.2501	38.3524	38.4656	38.3877	91	91	2	80.7	80.7	1.3	120.79	0	323.31	2194700000000	2060	8655200000	8733500000	10285000000	8904300000	Q3V117	4596
Apmap	Adipocyte plasma membrane-associated protein	Q9D7N9	190	36536000512	37.1453	36.9687	37.1842	37.0694	37	37	37	77.6	77.6	77.6	46.434	0	323.31	840330000000	662	10523000000	7776800000	9823600000	8412700000	Q9D7N9	8423
Pgd	6-phosphogluconate dehydrogenase, decarboxylating	Q9DCD0	191	36532998144	37.0345	37.1186	37.2655	37.2355	34	34	34	73.9	73.9	73.9	53.247	0	323.31	840260000000	502	8723200000	8666900000	10709000000	8434200000	Q9DCD0	8615
Myl6	Myosin light polypeptide 6	Q60605	192	36480999424	35.7089	35.8071	35.9731	35.9438	7	7	1	64.2	64.2	17.9	16.93	0	314.16	364810000000	219	9161800000	8842800000	9630100000	8845800000	Q60605	4995
Eef1g	Elongation factor 1-gamma	Q9D8N0;Q4FZK2	193	36297998336	36.9986	37.0852	37.1332	37.1255	31	31	31	80.1	80.1	80.1	50.06	0	323.31	871160000000	448	9289700000	7807400000	9954900000	9246200000	Q9D8N0;Q4FZK2	4653
Rpl26	60S ribosomal protein L26	P61255;B1ARA5;Q4FZH2;B1ARA3	194	36224000000	35.0218	35.306	35.2362	35.3278	7	7	7	36.6	36.6	36.6	17.258	0	41.549	217350000000	165	8809700000	8541300000	10787000000	8086100000	P61255;B1ARA5;Q4FZH2;B1ARA3	825
S100a4	Protein S100-A4;Protein S100	P07091;A0A0G2JGD2;Q545V2	195	36103000064	35.2325	34.3569	35.1584	34.0777	5	5	5	41.6	41.6	41.6	11.721	0	86.461	180520000000	90	9269800000	8441200000	14425000000	3967100000	P07091;A0A0G2JGD2;Q545V2	163
Pgm1;Pgm2	Phosphoglucomutase-1	Q9D0F9;A2CEK3	196	36102000640	37.5758	37.6219	37.8672	37.7077	40	40	40	83.1	83.1	83.1	61.417	0	323.31	1227500000000	725	8793200000	8318900000	9985300000	9005000000	Q9D0F9;A2CEK3	8224
Lonp1	Lon protease homolog, mitochondrial	Q8CGK3	197	36052000768	37.9062	37.7883	37.9603	38.1366	55	55	54	67.3	67.3	66.6	105.84	0	323.31	1550200000000	1155	9238400000	8168700000	9551700000	9092800000	Q8CGK3	6649
Banf1	Barrier-to-autointegration factor;Barrier-to-autointegration factor, N-terminally processed	O54962	198	35991998464	34.8665	35.0434	35.0629	35.1358	8	8	8	62.9	62.9	62.9	10.102	0	36.794	215950000000	182	9081500000	7262100000	10041000000	9606600000	O54962	2644
Rpl23a	60S ribosomal protein L23a	P62751;Q5M9M5;D3YTY6	199	35847999488	35.1015	35.1786	35.2902	35.1358	10	10	10	48.1	48.1	48.1	17.695	0	165.44	215090000000	178	10032000000	7323400000	9102300000	9390800000	P62751;Q5M9M5	3644
Rps3a;Rps3a1	40S ribosomal protein S3a	P97351;Q564F3	200	35801001984	36.7485	36.6132	36.7686	36.7028	25	25	25	61.7	61.7	61.7	29.885	0	323.31	608620000000	532	8957800000	7798900000	10626000000	8419000000	P97351;Q564F3	3815
Rpl9	60S ribosomal protein L9	P51410;Q5EBQ6;D3Z629;A0A0G2JES3;D3YZT0;A0A0G2JFQ3	201	35669000192	35.8179	35.6936	35.73	35.7342	13	13	11	72.4	72.4	66.1	21.881	0	199.47	321020000000	212	9225100000	8306300000	10117000000	8020300000	P51410;Q5EBQ6;D3Z629;A0A0G2JES3;D3YZT0	3365
Sod2	Superoxide dismutase [Mn], mitochondrial;Superoxide dismutase	P09671;Q4FJX9	202	35572998144	35.9673	35.9064	36.2708	36.0486	13	13	13	70.7	70.7	70.7	24.603	0	323.31	391300000000	213	9744000000	8241400000	8618000000	8969100000	P09671;Q4FJX9	2886
Gstm1	Glutathione S-transferase Mu 1	P10649;A2AE89	203	35457998848	36.2416	36.4141	36.6086	36.4444	20	17	7	80.7	65.1	28.9	25.97	0	236.57	567330000000	531	8791200000	8303100000	9561200000	8802700000	P10649;A2AE89	2906
St13	Hsc70-interacting protein	Q99L47;F8WJK8;E9Q1V0;E9Q1X9;E9Q5V1	204	35256999936	35.9217	35.9515	36.0413	35.9024	12	12	12	30.2	30.2	30.2	41.655	0	123.23	387830000000	234	8397800000	8692600000	9456300000	8710300000	Q99L47;F8WJK8	2151
Vdac3	Voltage-dependent anion-selective channel protein 3	Q60931;Q3TX38;J3QMG3	205	35256000512	36.6885	36.5788	36.355	36.634	24	24	24	68.6	68.6	68.6	30.752	0	323.31	493590000000	428	9488400000	9052500000	8183800000	8531600000	Q60931;Q3TX38;J3QMG3	4243
Immt	MICOS complex subunit Mic60	Q8CAQ8-2	206	35230998528	38.048	38.1135	38.3511	38.2869	54	54	0	71.6	71.6	0	82.928	0	323.31	1655900000000	1355	8444500000	8241500000	10479000000	8066000000	Q8CAQ8-2	6549
Rps8	40S ribosomal protein S8	P62242;Q497E9	207	35149000704	36.0953	36.1398	36.0278	35.9384	21	21	21	62.5	62.5	62.5	24.205	0	264.31	316340000000	162	9514900000	8980300000	9052000000	7601400000	P62242;Q497E9	3608
Rpl36	60S ribosomal protein L36	Q6ZWZ4;P47964;D3YX71	208	35076001792	34.0542	34.1738	34.2316	34.1941	5	5	5	30.5	30.5	30.5	12.254	0	38.791	105230000000	100	7098600000	9054800000	10219000000	8703200000	Q6ZWZ4	5593
Slc25a1	Tricarboxylate transport protein, mitochondrial	Q8JZU2;F6VVY4	209	34572001280	36.6449	36.1879	36.6419	36.4676	22	22	22	64.6	64.6	64.6	33.931	0	281.63	622300000000	502	9451600000	5937200000	9561400000	9621800000	Q8JZU2;F6VVY4	6741
Actc1;Acta1	Actin, alpha cardiac muscle 1;Actin, alpha skeletal muscle	P68033;Q497E4;P68134	210	34534998016	36.5141	36.3011	35.8041	36.1544	22	9	0	71.9	42.7	0	42.019	0	323.31	690700000000	525	10565000000	7405500000	8105900000	8458200000	P68033;Q497E4;P68134	3702
Atox1	Copper transport protein ATOX1	O08997	211	34476998656	34.5148	34.4088	34.4818	34.6239	6	6	6	88.2	88.2	88.2	7.3384	0	323.31	137910000000	152	8540200000	8844000000	9406600000	7686500000	O08997	2494
Rpl35;Gm10269	60S ribosomal protein L35	Q6ZWV7;G3UWD7;F6XS56	212	34460000256	34.1453	34.0658	34.1678	33.8275	6	6	6	40.7	40.7	40.7	14.552	0	9.4622	103380000000	44	8628800000	8369600000	9901200000	7560900000	Q6ZWV7;G3UWD7	5589
Rps15a	40S ribosomal protein S15a	P62245;Q5M9M4;F8WJ41;D3Z712;D3YVB4	213	34419998720	35.6995	35.479	35.6259	35.5684	11	11	11	66.9	66.9	66.9	14.839	0	185.62	275360000000	196	9851000000	7522300000	9648600000	7398200000	P62245;Q5M9M4;F8WJ41;D3Z712;D3YVB4	3609
Glul	Glutamine synthetase	P15105;D3YVK1;D3Z121	214	34403999744	36.6352	36.6051	36.6445	36.4829	20	20	20	59	59	59	42.119	0	323.31	584860000000	474	9208900000	7388600000	9401300000	8404800000	P15105;D3YVK1	2967
Pgrmc2	Membrane-associated progesterone receptor component 2	Q80UU9	215	34218999808	36.0436	36.0493	36.0663	36.0392	14	14	13	61.3	61.3	57.1	23.334	0	323.31	376410000000	239	9493000000	8190600000	9920900000	6614300000	Q80UU9	5777
Gstm2	Glutathione S-transferase Mu 2	P15626;D3YX76;F6Y363	216	34079000576	36.3619	36.4551	36.4207	36.48	20	20	11	79.8	79.8	49.1	25.716	0	197.7	545270000000	334	8474600000	8779400000	8817700000	8007700000	P15626;D3YX76	2975
Fth1	Ferritin heavy chain;Ferritin heavy chain, N-terminally processed	P09528	217	33973000192	35.6717	35.8526	35.7192	35.7593	17	17	17	73.6	73.6	73.6	21.066	0	323.31	373710000000	385	8870200000	7623600000	9395800000	8083800000	P09528	2885
Hsd17b10	3-hydroxyacyl-CoA dehydrogenase type-2	Q99N15;A2AFQ2;O08756	218	33720999936	36.1684	36.1887	36.0665	36.3048	21	21	21	91.2	91.2	91.2	27.273	0	323.31	472100000000	378	9608800000	7729300000	8342400000	8040800000	Q99N15;A2AFQ2;O08756	7774
Rps28;Gm10263	40S ribosomal protein S28	P62858;G3UYV7;Q059I1;J3QNN8	219	33717999616	33.8756	34.4264	33.2775	33.9035	3	3	3	46.4	46.4	46.4	7.8409	0	48.721	101150000000	90	9047000000	10272000000	6172200000	8226800000	P62858;G3UYV7;Q059I1;J3QNN8	2189
Rps19	40S ribosomal protein S19	Q9CZX8;D3YUT3;D3Z5R8;D3Z722;D3YUG3;S4R223	220	33688999936	35.2767	35.5533	35.8931	35.6142	9	9	9	47.6	47.6	47.6	16.085	0	32.617	303200000000	144	6622700000	8297100000	10266000000	8503300000	Q9CZX8;D3YUT3;D3Z5R8;D3Z722;D3YUG3	8196
D10Jhu81e	ES1 protein homolog, mitochondrial	Q9D172	221	33394999296	35.8967	35.8351	36.2427	36.075	15	15	15	71.1	71.1	71.1	28.09	0	323.31	434130000000	357	8439100000	7013300000	11020000000	6922800000	Q9D172	8261
Rps6	40S ribosomal protein S6	P62754;Q5BLK1	222	33252999168	35.3181	35.2115	35.4504	35.4196	15	15	15	36.9	36.9	36.9	28.68	0	98.52	266020000000	150	7967900000	7400700000	9600300000	8283900000	P62754;Q5BLK1	3645
Scp2	Non-specific lipid-transfer protein	P32020;P32020-2;A2APS4;A2APS5	223	33183000576	36.7913	36.8541	36.8488	36.9028	23	23	23	51.6	51.6	51.6	59.125	0	323.31	796400000000	764	8436600000	8003600000	8388600000	8354500000	P32020;P32020-2	3157
Rps9	40S ribosomal protein S9	Q6ZWN5;F7CJS8;D3YWH9;Q9CXW7;D3Z673;D3YUV6	224	32911998976	36.0143	35.961	35.916	35.6344	17	17	17	49.5	49.5	49.5	22.591	0	22.731	362030000000	179	9121500000	7352400000	9409100000	7029200000	Q6ZWN5;F7CJS8;D3YWH9;Q9CXW7	5583
Rpl4	60S ribosomal protein L4	Q9D8E6;Q564E8	225	32906999808	36.397	36.2594	36.3114	36.3397	24	24	24	48.7	48.7	48.7	47.153	0	323.31	526510000000	369	9124400000	7897600000	9200000000	6684800000	Q9D8E6;Q564E8	4794
Crat	Carnitine O-acetyltransferase	P47934;H7BX88;B7ZDD7;F7BF80;B7ZDD8;A2AWE5	226	32682999808	37.0758	37.1445	37.2716	37.1386	29	29	29	55.1	55.1	55.1	70.839	0	323.31	882430000000	613	8235600000	7472700000	9515400000	7458800000	P47934;H7BX88	2375
Oat	Ornithine aminotransferase, mitochondrial	P29758;Q3TG75	227	32594999296	36.7798	36.7212	36.9637	36.9555	30	30	30	78.1	78.1	78.1	48.354	0	323.31	684490000000	429	7451000000	7264800000	9191000000	8688000000	P29758;Q3TG75	3142
Uqcrh	Cytochrome b-c1 complex subunit 6, mitochondrial	P99028;Q9D2Q7	228	32514000896	35.0873	35.0652	35.3942	35.484	9	9	9	82	82	82	10.435	0	323.31	227600000000	100	5981600000	5206700000	11095000000	10230000000	P99028	3881
Slc25a4	ADP/ATP translocase 1	P48962	229	32302999552	36.8258	37.0232	36.5686	36.6206	33	18	18	70.8	41.6	41.6	32.904	0	236.29	678370000000	286	8848400000	8848700000	7927600000	6678500000	P48962	3323
Gnb2l1	Guanine nucleotide-binding protein subunit beta-2-like 1;Guanine nucleotide-binding protein subunit beta-2-like 1, N-terminally processed	P68040	230	32301000704	36.7347	36.5174	36.7437	36.6686	28	28	28	93.4	93.4	93.4	35.076	0	323.31	646010000000	452	9408800000	6680500000	8966700000	7244600000	P68040	3704
Acadl	Long-chain specific acyl-CoA dehydrogenase, mitochondrial	P51174;A0A0R4J083	231	32270000128	36.6398	36.4894	36.5678	36.5933	27	27	27	54	54	54	47.907	0	323.31	645400000000	561	9049500000	6608900000	9353500000	7258200000	P51174;A0A0R4J083	3363
H1f0	Histone H1.0;Histone H1.0, N-terminally processed	P10922	232	31988000768	35.0226	34.7149	34.757	34.8174	11	11	11	30.9	30.9	30.9	20.861	0	46.986	159940000000	125	8144800000	7705300000	8879500000	7258900000	P10922	2913
Atp5j	ATP synthase-coupling factor 6, mitochondrial	P97450;E9QAD6	233	31938000896	34.3338	34.2743	34.3544	34.6914	9	9	9	63.9	63.9	63.9	12.496	0	209.36	159690000000	141	8036500000	8180200000	7885200000	7836600000	P97450;E9QAD6	3833
Suclg1	Succinyl-CoA ligase [ADP/GDP-forming] subunit alpha, mitochondrial	Q9WUM5;A0A0N4SVU4	234	31800000512	35.8074	35.8314	36.1355	36.0706	17	17	17	38.2	38.2	38.2	36.154	0	323.31	413400000000	456	7447100000	6940800000	9468300000	7944200000	Q9WUM5	9117
Ppib	Peptidyl-prolyl cis-trans isomerase B;Peptidyl-prolyl cis-trans isomerase	P24369;Q9DCY1	235	31775000576	35.9808	35.8984	36.0291	36.1011	11	11	11	47.7	47.7	47.7	23.713	0	141.05	381300000000	282	8817400000	7243100000	8345200000	7369300000	P24369;Q9DCY1	3070
Decr1	2,4-dienoyl-CoA reductase, mitochondrial	Q9CQ62;Q4FJK0	236	31739000832	36.5473	36.7295	36.658	36.7542	26	26	26	74.9	74.9	74.9	36.213	0	323.31	603040000000	485	8676600000	7546900000	8729500000	6785900000	Q9CQ62;Q4FJK0	4631
Chchd3	MICOS complex subunit Mic19	Q9CRB9;Q9D9P1;D3Z0L4;S4R238;F6QFL0	237	31712999424	35.9978	35.9866	36.0579	36.1107	11	11	11	46.3	46.3	46.3	26.334	0	323.31	380550000000	220	8447300000	7339300000	8446600000	7479600000	Q9CRB9;Q9D9P1;D3Z0L4;S4R238	8014
Atp5f1	ATP synthase F(0) complex subunit B1, mitochondrial	Q9CQQ7;Q5I0W0;A0A0G2JGX3	238	31662000128	36.5341	36.3662	36.6688	36.4701	24	24	24	59.8	59.8	59.8	28.948	0	261.17	538250000000	488	8081100000	7115000000	9408500000	7057100000	Q9CQQ7;Q5I0W0	4859
Rplp1;Gm10073	60S acidic ribosomal protein P1	P47955;Q58E35;E9Q3T0	239	31625000960	33.8305	32.4969	34.1095	33.8439	4	4	4	89.5	89.5	89.5	11.475	0	114.02	94874000000	38	9662800000	6084900000	3874500000	12003000000	P47955;Q58E35;E9Q3T0	3306
Lipe	Hormone-sensitive lipase	P54310-2;P54310;E9Q4M2	240	31618000896	37.6773	37.6748	37.6614	37.6548	58	58	58	80.3	80.3	80.3	88.026	0	323.31	1391200000000	1117	7903700000	7528300000	8887500000	7298600000	P54310-2;P54310;E9Q4M2	3423
Rab7a;Rab7	Ras-related protein Rab-7a	P51150;Q4FJQ0;A0A0N4SVG9;A0A0N4SVR6	241	31428999168	36.2172	36.3495	36.225	36.2257	15	15	15	76.8	76.8	76.8	23.489	0	302.68	440010000000	247	7964500000	7807400000	8725100000	6932200000	P51150;Q4FJQ0	3361
Pcbp1	Poly(rC)-binding protein 1	P60335	242	31352999936	36.4097	36.3159	36.5251	36.3294	19	13	13	88.8	71.6	71.6	37.497	0	323.31	533000000000	442	9054200000	6791900000	9080600000	6426200000	P60335	3543
Rpl7a	60S ribosomal protein L7a	P12970;Q58ET1;F6VBB8;V9GX35	243	31197999104	35.8104	35.8669	35.8511	35.785	20	20	20	57.1	57.1	57.1	29.976	0	177.8	343180000000	193	8365200000	7624700000	7367400000	7841000000	P12970;Q58ET1	2940
Anxa1	Annexin A1;Annexin	P10107;Q4FJV4	244	31153999872	36.851	36.9038	37.017	36.7907	29	28	28	74.6	72.5	72.5	38.734	0	323.31	685380000000	334	9122800000	6560000000	8406100000	7064700000	P10107;Q4FJV4	2896
Rpl21	60S ribosomal protein L21	O09167;Q9CQM8	245	31139000320	34.5953	34.8829	34.6757	34.7878	7	7	7	40.6	40.6	40.6	18.562	0	100.28	186840000000	88	4984100000	8222200000	9890700000	8042200000	O09167;Q9CQM8	2513
Pdha1	Pyruvate dehydrogenase E1 component subunit alpha, somatic form, mitochondrial;Pyruvate dehydrogenase E1 component subunit alpha	P35486;Q3UFJ3	246	31110000640	36.7739	36.6025	36.6371	36.9523	32	32	30	76.2	76.2	73.3	43.231	0	323.31	684420000000	507	8183400000	6434400000	8854300000	7637900000	P35486;Q3UFJ3	3192
Hnrnpa3;Gm9242;Gm6793	Heterogeneous nuclear ribonucleoprotein A3	Q8BG05;A2AL12;J3QNY1;Q8BG05-2;B2RXM2;A2AL13;V9GX38	247	31046000640	36.6842	36.5675	36.6357	36.5265	22	22	21	51.2	51.2	51.2	39.652	0	323.31	589870000000	608	7607500000	7925900000	8068500000	7443800000	Q8BG05;A2AL12;J3QNY1;Q8BG05-2;B2RXM2	601
Cat	Catalase	P24270;A2AL20;Q8BI29;Q8BI29-2	248	30943000576	37.261	37.3816	37.5126	37.4204	32	32	32	70.2	70.2	70.2	59.795	0	323.31	990190000000	640	7335500000	7161400000	9102000000	7344500000	P24270	3068
Me1	NADP-dependent malic enzyme;Malic enzyme	P06801;Q3TQP6	249	30808000512	37.0708	37.1097	37.1237	37.031	44	44	44	85.1	85.1	85.1	63.953	0	323.31	924230000000	654	8151300000	7134900000	8245500000	7275900000	P06801;Q3TQP6	2861
Pygb	Glycogen phosphorylase, brain form	Q8CI94	250	30649999360	37.9692	37.8618	37.9989	37.9537	69	69	54	73.2	73.2	56.2	96.729	0	323.31	1440500000000	1117	8100600000	7189700000	8451600000	6907700000	Q8CI94	6691
Rpl8	60S ribosomal protein L8	P62918	251	30512001024	35.7453	35.5553	35.9077	35.7358	20	20	20	61.9	61.9	61.9	28.024	0	323.31	305120000000	337	7983400000	6265300000	9311700000	6952100000	P62918	3668
Cox5a	Cytochrome c oxidase subunit 5A, mitochondrial	P12787	252	30300000256	35.8307	35.6779	35.7375	35.6945	12	12	12	53.4	53.4	53.4	16.101	0	186.61	333300000000	198	8307600000	8011200000	6831700000	7149700000	P12787	2936
Got2	Aspartate aminotransferase, mitochondrial	P05202	253	30256001024	37.0533	37.1178	36.9661	37.0572	36	36	36	74	74	74	47.411	0	323.31	786670000000	532	7908300000	7209300000	7707200000	7431600000	P05202	2851
Npc2	Epididymal secretory protein E1	Q9Z0J0	254	30218000384	35.3088	35.285	35.5448	35.6595	6	6	6	43.6	43.6	43.6	16.442	0	47.241	211530000000	80	6805800000	6267300000	7928300000	9217200000	Q9Z0J0	9170
Vcp	Transitional endoplasmic reticulum ATPase	Q01853	255	29841999872	37.7646	37.7496	37.779	37.7829	61	61	61	78.7	78.7	78.7	89.321	0	323.31	1342900000000	1049	7725500000	7231100000	7822800000	7062800000	Q01853	3905
Atp5j2	ATP synthase subunit f, mitochondrial	P56135;F8WHP8	256	29814999040	34.4948	34.6643	34.152	34.4595	4	4	4	35.2	35.2	35.2	10.344	0	12.982	119260000000	120	8471500000	7965200000	7014300000	6363600000	P56135;F8WHP8	3452
Hsp90aa1	Heat shock protein HSP 90-alpha	P07901;Q80Y52;B7ZC50;A2A6A2;B7ZC49	257	29646999552	37.2663	37.2847	37.2721	37.3641	47	32	32	62.8	46.2	46.2	84.787	0	323.31	978340000000	795	7872400000	6731300000	8055000000	6987800000	P07901;Q80Y52	2867
Rps7;Gm9493	40S ribosomal protein S7	P62082;Q4FZE6;F6SVV1	258	29642000384	35.9617	35.81	35.6398	35.7691	21	21	21	71.1	71.1	71.1	22.127	0	323.31	296420000000	154	7517300000	7910300000	7506800000	6707300000	P62082;Q4FZE6;F6SVV1	3602
Rps11	40S ribosomal protein S11	P62281;Q3UC02	259	29542000640	35.5097	35.3613	35.8252	35.6362	17	17	17	59.5	59.5	59.5	18.431	0	114.68	295420000000	172	7447900000	5831800000	9364200000	6898400000	P62281;Q3UC02	3616
Rpl18	60S ribosomal protein L18	P35980;Q58EW0;G3UZJ6;G3UZK4;G3UYV6;G3UX28	260	29322000384	35.1023	35.0964	34.9653	35.1028	9	9	9	42.6	42.6	42.6	21.644	0	47.4	205260000000	104	7260600000	7336800000	8056200000	6668800000	P35980;Q58EW0;G3UZJ6;G3UZK4	3205
S100a11	Protein S100-A11	P50543	261	29258000384	34.6032	33.9801	34.7494	34.6299	4	4	4	71.4	71.4	71.4	11.083	0	143.03	146290000000	28	8851600000	5175500000	9189800000	6041100000	P50543	3353
Hibch	3-hydroxyisobutyryl-CoA hydrolase, mitochondrial	Q8QZS1;E0CX19	262	29084999680	36.8746	36.7648	36.9852	36.7947	30	30	30	79.2	79.2	79.2	43.037	0	323.31	727130000000	516	7465000000	6451900000	8634300000	6534100000	Q8QZS1;E0CX19	6920
Rpl19	60S ribosomal protein L19;Ribosomal protein L19	P84099;A2A547;Q5I0T8	263	28927000576	34.6865	34.6938	35.3139	34.8937	8	8	8	30.1	30.1	30.1	23.466	0	32.067	173560000000	185	7179200000	6803900000	9326900000	5617000000	P84099;A2A547;Q5I0T8	466
Grpel1	GrpE protein homolog 1, mitochondrial	Q99LP6	264	28874999808	36.1524	36.0777	36.1614	36.3133	16	16	16	62.7	62.7	62.7	24.307	0	187.36	404250000000	196	6734100000	6686600000	7600100000	7854200000	Q99LP6	7733
Eif4a1	Eukaryotic initiation factor 4A-I	P60843;Q5F2A7	265	28682000384	36.5581	36.5062	36.5544	36.5323	33	33	16	78.6	78.6	49.8	46.153	0	323.31	659680000000	636	7555400000	6389700000	8030400000	6706300000	P60843;Q5F2A7	3552
Rps18;Gm10260	40S ribosomal protein S18	P62270;Q561N5;F6YVP7;S4R1N6	266	28662999040	35.2203	35.0434	35.3514	35.2256	14	14	14	59.9	59.9	59.9	17.718	0	30.904	257970000000	201	7588900000	6587000000	7805200000	6681900000	P62270;Q561N5;F6YVP7;S4R1N6	2021
Sumo2;Sumo3	Small ubiquitin-related modifier 2	P61957;H7BWX9;D3Z794;G3UZX6	267	28640000000	33.2036	33.0707	33.5881	33.2171	2	2	1	23.2	23.2	10.5	10.871	0	25.573	57280000000	26	6327800000	6675600000	9530600000	6106200000	P61957;H7BWX9;D3Z794;G3UZX6	1406
Lxn	Latexin	P70202;Q14BZ3	268	28626999296	35.0408	35.1009	34.964	35.0222	8	8	8	65.8	65.8	65.8	25.492	0	323.31	200390000000	254	7714100000	7171600000	6658100000	7083100000	P70202;Q14BZ3	3721
Dlst	Dihydrolipoyllysine-residue succinyltransferase component of 2-oxoglutarate dehydrogenase complex, mitochondrial	Q9D2G2;Q9D2G2-2	269	28521000960	36.671	36.7133	36.7594	36.9218	20	20	20	47.6	47.6	47.6	48.994	0	301.67	684510000000	495	7228800000	6704500000	7354400000	7233500000	Q9D2G2;Q9D2G2-2	8315
Ctsd	Cathepsin D	P18242;Q3UCD9;F6Y6L6;F8WIR1	270	28295000064	36.2996	36.1923	36.2709	36.4675	18	18	18	51	51	51	44.953	0	279.51	509310000000	378	7611700000	6312500000	7514800000	6856200000	P18242;Q3UCD9;F6Y6L6;F8WIR1	3012
Col6a3		E9PWQ3;D3YWD1;A0A087WQN9	271	28245999616	39.6076	39.5928	39.8033	39.7349	198	198	28	70.2	70.2	12.6	353.93	0	323.31	5112500000000	3161	7273300000	6511300000	8346700000	6114700000	E9PWQ3;D3YWD1	1531
Rpl32	60S ribosomal protein L32	P62911	272	28163999744	35.2533	34.9635	35.1783	35.1235	11	11	9	55.6	55.6	49.6	15.86	0	82.05	197150000000	135	6814500000	6260700000	7938600000	7150300000	P62911	3666
Col6a1	Collagen alpha-1(VI) chain	Q04857	273	28149999616	37.8407	37.8557	37.9717	37.9599	49	49	49	58.1	58.1	58.1	108.49	0	323.31	1435700000000	912	7436900000	6242800000	7381900000	7088900000	Q04857	3929
Tubb5	Tubulin beta-5 chain	P99024	274	28138000384	36.2173	36.2017	35.6591	36.1533	29	6	5	79.1	19.6	16.2	49.67	0	323.31	562750000000	285	8820700000	6528400000	5967200000	6821300000	P99024	3877
Rpl3	60S ribosomal protein L3	P27659;A0A087WQK0;A0A087WNS0	275	27990999040	36.5226	36.3901	36.5608	36.5353	28	28	26	58.1	58.1	53.6	46.109	0	323.31	531840000000	455	7411900000	6149700000	8209600000	6220100000	P27659	3108
Alad	Delta-aminolevulinic acid dehydratase	P10518	276	27971000320	35.8648	35.8231	36.0506	35.9145	25	25	25	88.8	88.8	88.8	36.023	0	323.31	447540000000	479	6533400000	6676300000	8050700000	6710700000	P10518	2902
Uqcrc2	Cytochrome b-c1 complex subunit 2, mitochondrial	Q9DB77	277	27598000128	36.3971	36.2955	36.5461	36.3737	27	27	27	64.7	64.7	64.7	48.234	0	323.31	524370000000	363	7465400000	5801800000	7625100000	6705900000	Q9DB77	8535
Rpl7	60S ribosomal protein L7	P14148;Q5M9N8;F6XI62	278	27558000640	35.9328	35.6854	36.0388	35.9032	20	20	20	54.8	54.8	54.8	31.419	0	128.68	358250000000	229	8106500000	6164200000	6963300000	6323600000	P14148;Q5M9N8;F6XI62	2954
Cyc1	Cytochrome c1, heme protein, mitochondrial	Q9D0M3;Q9D0M3-2	279	27462000640	35.7776	35.882	35.94	36.1259	15	15	15	49.5	49.5	49.5	35.327	0	323.31	384470000000	333	6934100000	6259900000	7162100000	7106400000	Q9D0M3;Q9D0M3-2	8239
S100a1	Protein S100;Protein S100-A1	Q91V77;P56565;D3YUT6	280	27456000000	34.2042	34.339	34.9956	34.5236	4	4	4	53.2	53.2	53.2	10.505	0	323.31	137280000000	59	7463200000	5423500000	8571900000	5997700000	Q91V77;P56565;D3YUT6	7296
Rpl27a	60S ribosomal protein L27a	P14115	281	27406999552	35.3386	35.2301	35.427	35.2092	6	6	6	35.1	35.1	35.1	16.605	0	63.209	191850000000	61	8015700000	6029400000	7749200000	5612300000	P14115	2952
Rpl23	60S ribosomal protein L23	P62830;A2A6F8	282	27000999936	35.1184	35.2537	35.2249	35.3352	10	10	10	62.9	62.9	62.9	14.865	0	246.1	243010000000	238	6535200000	6102000000	7378300000	6985900000	P62830	3650
Rpl38	60S ribosomal protein L38	Q9JJI8;Q52KP0	283	26982000640	33.73	33.6212	33.0856	33.0529	7	7	7	54.3	54.3	54.3	8.2038	0	32.571	80945000000	80	7293000000	6100800000	7542300000	6045700000	Q9JJI8;Q52KP0	4710
Uqcrc1	Cytochrome b-c1 complex subunit 1, mitochondrial	Q9CZ13;A0A0A6YW82;A0A0A6YWX6;A0A0A6YVZ0	284	26962999296	36.3641	36.3502	36.5167	36.488	23	22	22	64.6	63.1	63.1	52.851	0	323.31	566220000000	387	6158400000	5957100000	7740400000	7106800000	Q9CZ13	8145
Cox6a1	Cytochrome c oxidase subunit 6A, mitochondrial;Cytochrome c oxidase subunit 6A1, mitochondrial	Q9DCW5;P43024	285	26939000832	34.1934	33.852	34.3499	34.425	4	4	4	42	42	42	12.483	0	128.19	134690000000	98	7354800000	3963600000	8391800000	7228600000	Q9DCW5;P43024	3257
Pdhb	Pyruvate dehydrogenase E1 component subunit beta, mitochondrial	Q9D051	286	26812999680	36.5954	36.4169	36.1977	36.4413	20	20	20	70.8	70.8	70.8	38.937	0	323.31	563070000000	605	7054400000	6677700000	6719700000	6361100000	Q9D051	8205
Ywhaq	14-3-3 protein theta	P68254;F6VW30;F6YY69;P68254-2	287	26805999616	35.9531	36.051	36.1872	36.197	21	16	16	74.7	63.7	63.7	27.778	0	323.31	375290000000	246	5874600000	6140300000	8810200000	5981300000	P68254;F6VW30;F6YY69;P68254-2	2003
Rpl30	60S ribosomal protein L30	P62889;Q58DZ3	288	26794000384	34.4257	34.3801	34.5027	34.4207	9	9	9	60.9	60.9	60.9	12.784	0	211.93	160760000000	150	7095100000	6586400000	6996900000	6115200000	P62889;Q58DZ3	3662
Sec22b	Vesicle-trafficking protein SEC22b	O08547;E9Q6R3;A0A0G2JF08;D6RES2	289	26759999488	36.0114	35.8336	35.4425	35.4672	16	16	16	61.4	61.4	61.4	24.74	0	323.31	321130000000	323	7705400000	6910200000	6670700000	5474100000	O08547;E9Q6R3	2448
Chp1	Calcineurin B homologous protein 1	P61022;B0R091;B0R092	290	26741999616	35.4438	35.4353	35.5132	35.4384	11	11	11	65.1	65.1	65.1	22.432	0	323.31	267420000000	227	6927100000	6456600000	6865500000	6493200000	P61022;B0R091	806
Ak3	GTP:AMP phosphotransferase AK3, mitochondrial	Q9WTP7;F6RP11	291	26641999872	36.1074	36.0796	36.1535	36.0421	17	17	17	80.6	80.6	80.6	25.426	0	271.43	426280000000	233	7145200000	6355600000	7082900000	6058600000	Q9WTP7	9085
Bckdhb	2-oxoisovalerate dehydrogenase subunit beta, mitochondrial	Q6P3A8;Q6P3A8-2	292	26587000832	36.31	36.392	36.4847	36.572	15	15	15	63.8	63.8	63.8	42.88	0	323.31	425390000000	172	6399700000	6202400000	7360600000	6624200000	Q6P3A8;Q6P3A8-2	5403
Sdhb	Succinate dehydrogenase [ubiquinone] iron-sulfur subunit, mitochondrial	Q9CQA3	293	26566000640	36.3796	36.3981	36.3541	36.2343	18	18	18	65.2	65.2	65.2	31.814	0	191.86	504760000000	377	6968300000	6687700000	7046900000	5863300000	Q9CQA3	7881
Ganab	Neutral alpha-glucosidase AB	Q8BHN3-2;Q8BHN3;Q8BHN3-3	294	26549999616	37.7137	37.6832	37.7524	37.924	61	61	61	68.6	68.6	68.6	109.4	0	323.31	1247900000000	1000	6669100000	6459400000	6861000000	6560900000	Q8BHN3-2;Q8BHN3;Q8BHN3-3	6055
Prdx3	Thioredoxin-dependent peroxide reductase, mitochondrial	P20108	295	26538999808	36.3392	36.2592	36.1767	36.3613	14	14	14	57.6	57.6	57.6	28.127	0	323.31	451160000000	314	6267700000	6898400000	6902000000	6470800000	P20108	3031
Hnrnpa1	Heterogeneous nuclear ribonucleoprotein A1;Heterogeneous nuclear ribonucleoprotein A1, N-terminally processed	P49312;Q5EBP8;P49312-2	296	26524999680	36.1808	36.1426	36.3236	36.2794	19	17	16	57.2	57.2	53.4	34.196	0	323.31	477450000000	446	6669400000	6386400000	7169700000	6299400000	P49312;Q5EBP8;P49312-2	3328
Timm13	Mitochondrial import inner membrane translocase subunit Tim13	P62075	297	26446999552	34.3518	34.4578	34.4643	34.4479	6	6	6	77.9	77.9	77.9	10.458	0	119.56	158680000000	110	6266100000	6774800000	7812800000	5593500000	P62075	3600
Rps10	40S ribosomal protein S10	P63325;Q5M9K7;Q3UW83	298	26420000768	35.0643	35.1799	35.2311	35.2524	11	10	10	57	52.7	52.7	18.916	0	137.78	211360000000	193	5691300000	6502700000	7588400000	6638000000	P63325;Q5M9K7;Q3UW83	3696
Rtn3	Reticulon-3	Q9ES97-3;Q9ES97;Q9ES97-4;Q9ES97-5;Q9ES97-2	299	26219999232	34.5701	34.7499	34.4905	34.7231	6	6	6	47.7	47.7	47.7	25.428	0	184.05	157320000000	86	6481500000	6608300000	6651800000	6478400000	Q9ES97-3;Q9ES97;Q9ES97-4;Q9ES97-5;Q9ES97-2	8747
Rps2;Gm5786;Gm18025;Gm6576;Gm8225	40S ribosomal protein S2	P25444;Q58EU3;D3YVC1;D3YWJ3;J3QMG5;E9Q1N8;F6YTZ4;D3Z536	300	26132000768	36.2246	36.2379	36.1609	35.9937	22	22	22	65.2	65.2	65.2	31.231	0	167.4	470370000000	366	6995100000	6563000000	6965100000	5608600000	P25444;Q58EU3;D3YVC1;D3YWJ3;J3QMG5;E9Q1N8;F6YTZ4;D3Z536	3080
Blvrb	Flavin reductase (NADPH)	Q923D2;Q3U6G1;E9PZC3;E9PZC4	301	26033999872	35.3413	35.6415	35.522	35.5486	12	12	12	84	84	84	22.197	0	323.31	312410000000	221	6335300000	5702200000	7009700000	6986600000	Q923D2;Q3U6G1;E9PZC3;E9PZC4	4353
Idh3g	Isocitrate dehydrogenase [NAD] subunit gamma 1, mitochondrial;Isocitrate dehydrogenase [NAD] subunit, mitochondrial	P70404;Q3TGZ3	302	25880000512	35.8786	35.8396	36.0383	36.0702	27	27	27	63.6	63.6	63.6	42.785	0	323.31	439970000000	663	6639300000	6609500000	6577700000	6053900000	P70404;Q3TGZ3	3756
Psma7	Proteasome subunit alpha type-7;Proteasome subunit alpha type	Q9Z2U0;Q542H2;Q9CWH6	303	25845999616	35.7265	36.0123	35.9388	35.9497	21	21	21	73.4	73.4	73.4	27.855	0	323.31	361850000000	241	5877100000	6368900000	7634400000	5966100000	Q9Z2U0;Q542H2	4729
Rpl13	60S ribosomal protein L13	P47963	304	25837000704	35.0265	35.0409	35.0282	34.9675	14	14	14	51.7	51.7	51.7	24.305	0	81.338	232530000000	142	6800100000	6071300000	7276600000	5688700000	P47963	3308
Cpt2	Carnitine O-palmitoyltransferase 2, mitochondrial	P52825;A2A8E8;A2A8E7;A2A8E9	305	25830000640	37.2125	37.1895	37.2916	37.3311	45	45	45	66.6	66.6	66.6	73.98	0	323.31	904040000000	741	6550000000	5957100000	7299800000	6023000000	P52825	3396
P4ha1	Prolyl 4-hydroxylase subunit alpha-1	Q60715	306	25814999040	36.682	36.4839	36.7374	36.7257	24	24	2	57.5	57.5	3.4	60.909	0	323.31	645380000000	301	6720900000	5130900000	7753600000	6209600000	Q60715	5004
Uqcr10	Cytochrome b-c1 complex subunit 9	Q8R1I1;Q5NCJ9	307	25685999616	34.4447	34.1584	34.017	34.2826	3	3	3	50	50	50	7.4454	0	153.62	102740000000	55	7893700000	5860400000	5800300000	6131400000	Q8R1I1;Q5NCJ9	4874
Qdpr	Dihydropteridine reductase	Q8BVI4;A0A0G2JGJ1;D3YWR7;A0A0G2JGY0;D3Z099	308	25674000384	35.6132	35.6617	35.8891	35.6949	13	13	6	74.7	74.7	41.9	25.57	0	323.31	359430000000	304	6621900000	6245200000	6988100000	5818600000	Q8BVI4;A0A0G2JGJ1;D3YWR7;A0A0G2JGY0	6309
Myl12a		Q6ZWQ9;D3YV37	309	25648001024	34.9855	35.1038	35.1424	35.1595	12	12	3	62.8	62.8	22.1	19.895	0	323.31	230830000000	262	6604600000	6598800000	6072900000	6371200000	Q6ZWQ9;D3YV37	5585
Park7	Protein deglycase DJ-1	Q99LX0;A2A813;A2A815;A2A817;A2A816	310	25563000832	35.089	35.4834	35.2141	35.6457	12	12	12	70.4	70.4	70.4	20.021	0	131.29	306760000000	276	5392400000	6531400000	6532400000	7107000000	Q99LX0;A2A813;A2A815;A2A817;A2A816	494
Prkcdbp	Protein kinase C delta-binding protein	Q91VJ2	311	25560999936	35.4637	35.4467	35.6259	35.5433	15	15	15	76.5	76.5	76.5	27.853	0	298.07	281180000000	210	5952400000	5708200000	7803700000	6097200000	Q91VJ2	7315
Cbr3	Carbonyl reductase [NADPH] 3	Q8K354	312	25486999552	35.9265	35.8754	35.7899	35.8944	18	17	17	72.2	69.3	69.3	30.953	0	249.84	382300000000	298	6830700000	6019500000	6552500000	6084000000	Q8K354	6880
Rps13	40S ribosomal protein S13	P62301;Q5BLJ7	313	25423998976	35.3648	35.2698	35.3142	35.0858	9	9	9	47.7	47.7	47.7	17.222	0	42.438	228820000000	103	6115300000	5948000000	7223700000	6137300000	P62301;Q5BLJ7	3617
Gpt	Alanine aminotransferase 1	Q8QZR5;Q566C3	314	25229000704	36.3554	36.2141	36.4237	36.3207	27	27	25	67.7	67.7	66.1	55.142	0	323.31	529800000000	484	6920000000	5619700000	7070000000	5619000000	Q8QZR5;Q566C3	4795
Acadsb	Short/branched chain specific acyl-CoA dehydrogenase, mitochondrial	Q9DBL1;E9Q5L3	315	25202999296	36.2879	36.2056	36.254	36.2135	26	26	26	64.4	64.4	64.4	47.874	0	323.31	478860000000	369	6926900000	5090800000	7852400000	5333000000	Q9DBL1;E9Q5L3	8565
Aco1	Cytoplasmic aconitate hydratase	P28271	316	25108000768	37.3582	37.3887	37.4521	37.4362	58	58	57	66.4	66.4	65.5	98.124	0	323.31	1054500000000	779	6036000000	5762600000	7274800000	6034200000	P28271	3116
Aoc3	Membrane primary amine oxidase	O70423;O70423-2;Q812C9;A2A4I9	317	25085999104	37.0671	37.0879	37.043	37.1558	34	34	12	56.6	56.6	24.8	84.533	0	323.31	827830000000	620	6430000000	6009600000	6702500000	5943600000	O70423;O70423-2	2700
Cmpk1	UMP-CMP kinase	Q9DBP5;A0A0R4J093	318	24989999104	35.5965	35.5611	35.8009	35.5339	15	15	15	59.7	59.7	59.7	22.165	0	321.64	274890000000	263	6800700000	6082800000	6835000000	5271700000	Q9DBP5;A0A0R4J093	8572
Lrpap1	Alpha-2-macroglobulin receptor-associated protein	P55302;Q52KI7;F6WMD1	319	24909000704	36.1758	36.2193	36.5286	36.3308	16	16	16	42.8	42.8	42.8	42.215	0	158.48	473280000000	336	6702200000	5686900000	6720100000	5800100000	P55302;Q52KI7;F6WMD1	3449
Atp6v0c	V-type proton ATPase 16 kDa proteolipid subunit	E9Q9C5;A3KML5;P63082;D3Z3B2	320	24896000000	32.2756	32.5791	32.3409	32.6863	2	2	2	32.7	32.7	32.7	15.265	0	87.793	74687000000	128	6110400000	6501700000	6064500000	6219200000	E9Q9C5;A3KML5;P63082;D3Z3B2	751
Rps16	40S ribosomal protein S16	P14131;A4FUS1	321	24838000640	35.394	35.5044	35.4382	35.2702	18	18	18	75.3	75.3	75.3	16.445	0	44.259	273210000000	164	6648800000	5579700000	7259200000	5350000000	P14131;A4FUS1	753
Rpl6;Gm5428	60S ribosomal protein L6	P47911;Q3UCH0;E9PUX4;A0A0J9YU32	322	24828999680	35.8423	35.9294	35.9177	35.956	17	17	17	44.9	44.9	44.9	33.509	0	231.76	347600000000	194	6846500000	5161900000	7271400000	5548900000	P47911;Q3UCH0;E9PUX4	3304
Hnrnpk;Gm7964	Heterogeneous nuclear ribonucleoprotein K	P61979-2;P61979;D3YWG1;H3BK96;H3BLL4	323	24821000192	36.5756	36.5665	36.6951	36.8046	26	26	1	67.7	67.7	7.8	51.028	0	323.31	595690000000	432	6532500000	5316400000	7018200000	5953600000	P61979-2;P61979;D3YWG1;H3BK96;H3BLL4	3596
Prkcsh	Glucosidase 2 subunit beta	O08795-2;O08795	324	24728999936	36.3668	36.4142	36.2084	36.4907	19	19	19	48.5	48.5	48.5	59.559	0	323.31	469840000000	449	6455700000	6498100000	6031800000	5742900000	O08795-2;O08795	2476
Pcbp2	Poly(rC)-binding protein 2	Q61990-2	325	24608000000	35.788	35.8168	36.0108	35.9594	20	20	2	86.7	86.7	9.4	34.917	0	323.31	418330000000	508	6818600000	5667600000	7079200000	5042200000	Q61990-2	5158
Hnrnph1	Heterogeneous nuclear ribonucleoprotein H;Heterogeneous nuclear ribonucleoprotein H, N-terminally processed	O35737;Q811L7;Q8C2Q7;D3Z6Y3	326	24579000320	36.1517	36.4666	35.9944	36.2392	21	21	12	61.7	61.7	38.3	49.199	0	323.31	442420000000	570	6332500000	6721300000	6002200000	5523000000	O35737;Q811L7;Q8C2Q7	2597
Psmb1	Proteasome subunit beta type-1;Proteasome subunit beta type	O09061;Q6RI64	327	24413999104	35.3865	35.4111	35.6122	35.6457	17	17	17	77.1	77.1	77.1	26.372	0	323.31	317380000000	198	4910100000	5206200000	7814300000	6483300000	O09061;Q6RI64	2503
Rhoc	Rho-related GTP-binding protein RhoC	Q62159;H3BL56;A0A0G2JEP8	328	24231999488	34.9259	34.8382	34.9996	34.813	10	10	2	65.8	65.8	18.7	22.006	0	198.51	193860000000	157	7247100000	5191700000	6628100000	5165200000	Q62159;H3BL56;A0A0G2JEP8	5171
Grhpr	Glyoxylate reductase/hydroxypyruvate reductase	Q91Z53;Q3T9Z2;D6REG4;B1AXQ0	329	24231999488	35.8717	35.9797	36.0205	35.9293	15	15	15	63.7	63.7	63.7	35.328	0	323.31	315020000000	148	6264700000	5993200000	6226500000	5747600000	Q91Z53;Q3T9Z2;D6REG4	4084
Asns	Asparagine synthetase [glutamine-hydrolyzing]	Q61024;D3Z0C2;D3YYR0;D3Z028	330	24219000832	36.8023	36.67	36.7979	36.679	39	39	39	72.5	72.5	72.5	64.282	0	323.31	678140000000	614	6196200000	5845900000	7058100000	5119200000	Q61024	5053
Capza2	F-actin-capping protein subunit alpha-2	P47754;Q5DQJ3;D6RCW7;A0A0N4SVM0	331	24191000576	35.8816	35.8509	35.7222	35.6518	14	14	12	69.9	69.9	60.5	32.967	0	323.31	314480000000	229	6784700000	5920300000	6060400000	5425600000	P47754;Q5DQJ3;D6RCW7;A0A0N4SVM0	3292
Cct2	T-complex protein 1 subunit beta	P80314;Q542X7	332	24042999808	36.856	36.7872	36.9826	36.9919	35	35	35	80.6	80.6	80.6	57.477	0	323.31	769380000000	700	6199600000	5664900000	6635600000	5543200000	P80314;Q542X7	3779
Rps5	40S ribosomal protein S5;40S ribosomal protein S5, N-terminally processed	Q91V55;P97461;D3YYM6	333	24028999680	35.4931	35.5506	35.2155	35.4682	13	13	13	55.4	55.4	55.4	22.876	0	323.31	240290000000	329	6895000000	5443000000	5363400000	6327800000	Q91V55;P97461;D3YYM6	7292
Npm1;Gm5611	Nucleophosmin	Q61937;Q5SQB0;Q5SQB7;Q9DAY9;Q5SQB5;E9Q5T3	334	23790999552	35.446	35.4745	35.7041	35.5263	12	12	12	55.1	55.1	55.1	32.56	0	323.31	285490000000	260	5893600000	5819900000	6777200000	5299800000	Q61937;Q5SQB0;Q5SQB7;Q9DAY9;Q5SQB5;E9Q5T3	4904
Rpl10;Rpl10l	60S ribosomal protein L10;60S ribosomal protein L10-like	Q6ZWV3;I7HLV2;P86048;A0A0K0K1D4	335	23714000896	34.8484	34.5884	35.1096	35.0537	13	13	13	51.9	51.9	51.9	24.604	0	134.32	189720000000	224	5628400000	4970500000	7311900000	5803600000	Q6ZWV3;I7HLV2;P86048	2390
Cd36	Platelet glycoprotein 4	Q08857;Q3UAI3;A0A0G2JFB7	336	23702999040	35.969	36.0867	36.118	35.936	21	21	21	37.1	37.1	37.1	52.697	0	323.31	379250000000	216	6774700000	5957600000	6673100000	4297900000	Q08857;Q3UAI3	3976
Tufm;Gm9755	Elongation factor Tu, mitochondrial;Elongation factor Tu	Q8BFR5;D3YVN7;Q8BFR5-2	337	23697000448	36.6691	36.7216	36.9759	36.9423	33	33	33	71.9	71.9	71.9	49.508	0	323.31	710920000000	565	5559100000	5501000000	6813600000	5823600000	Q8BFR5;D3YVN7;Q8BFR5-2	5913
Psma1	Proteasome subunit alpha type-1;Proteasome subunit alpha type	Q9R1P4;Q3TS44	338	23503998976	35.9212	35.7367	36.0286	35.7652	19	19	19	80.2	80.2	80.2	29.546	0	323.31	399560000000	447	6545100000	4620300000	7205400000	5133000000	Q9R1P4;Q3TS44	4204
Clic4	Chloride intracellular channel protein 4;Chloride intracellular channel protein	Q9QYB1;Q543N5	339	23431000064	35.7144	35.8784	35.7873	35.9566	22	22	22	83.4	83.4	83.4	28.729	0	323.31	351470000000	405	5431500000	6362100000	5121100000	6516400000	Q9QYB1;Q543N5	4747
Hk2	Hexokinase-2	O08528	340	23352000512	37.4836	37.4562	37.5032	37.582	62	62	2	67.6	67.6	3.3	102.53	0	323.31	1167600000000	1157	5941500000	5362000000	6247600000	5801100000	O08528	2443
Atp5e	ATP synthase subunit epsilon, mitochondrial	P56382;Q545F5	341	23303000064	33.5231	33.5185	33.5456	33.5388	5	5	5	78.8	78.8	78.8	5.8378	0.00059744	3.1216	69908000000	26	6258000000	5060900000	6398400000	5585100000	P56382;Q545F5	3460
Rpl11;Gm10036	60S ribosomal protein L11	Q9CXW4;E9PYL9;A2BH06	342	23263000576	35.1394	35.2277	35.1732	35.3492	17	17	7	65.7	65.7	36.5	20.252	0	69.932	232630000000	118	6393800000	5679700000	6170200000	5019300000	Q9CXW4;E9PYL9;A2BH06	1576
Ptges3	Prostaglandin E synthase 3	Q9R0Q7;D3Z7C6	343	23182999552	35.1339	34.8203	35.0798	35.1192	9	9	9	50.6	50.6	50.6	18.721	0	193.55	208640000000	160	7513500000	4862200000	6397200000	4409800000	Q9R0Q7;D3Z7C6	9048
2002-03-01	Mitochondrial amidoxime reducing component 2	Q922Q1;E0CZH6;Q9CW42;A0A087WPC2;D3YZZ3	344	23160999936	35.8284	35.8528	36.1308	35.9779	24	24	24	59.5	59.5	59.5	38.194	0	323.31	393730000000	266	5289300000	5050000000	7675700000	5145600000	Q922Q1	7555
Eef1b;Eef1b2	Elongation factor 1-beta	O70251;A0A087WS46;G3UX43;G3UZ47;M0QWK5;M0QWH8	345	23074000896	35.5081	35.5188	35.5925	35.5074	12	9	9	66.2	60.9	60.9	24.693	0	232.58	276890000000	196	6266800000	7142100000	5826300000	3839200000	O70251;A0A087WS46	2684
Pck2	Phosphoenolpyruvate carboxykinase [GTP], mitochondrial	Q8BH04;A0A0R4J0G0	346	22965999616	37.0281	36.8764	37.1669	36.9707	39	39	38	70.8	70.8	69.5	70.527	0	323.31	803790000000	727	6052900000	5346500000	6610700000	4955400000	Q8BH04;A0A0R4J0G0	293
Reep5	Receptor expression-enhancing protein;Receptor expression-enhancing protein 5	G3X8R0;Q60870	347	22947000320	34.7446	34.1765	34.9612	34.4503	4	4	4	19	19	19	21.447	0	17.063	137680000000	97	7045900000	3760100000	6800100000	5341100000	G3X8R0;Q60870	2206
Aifm1	Apoptosis-inducing factor 1, mitochondrial	Q9Z0X1;B1AU25	348	22919999488	36.7936	36.7862	36.7323	36.8382	46	46	46	69.4	69.4	69.4	66.765	0	323.31	710510000000	603	6190600000	5153400000	5681300000	5894400000	Q9Z0X1;B1AU25	9188
Col6a2	Collagen alpha-2(VI) chain	Q02788	349	22877999104	37.4044	37.3929	37.4447	37.3724	39	39	9	42.6	42.6	11	110.33	0	323.31	1121000000000	773	6311300000	5454000000	5974700000	5138100000	Q02788	3911
Mrps36	28S ribosomal protein S36, mitochondrial	Q9CQX8	350	22848000000	33.9871	34.1112	34.2137	34.0138	7	7	1	70.6	70.6	23.5	11.101	0	323.31	91393000000	143	5833200000	5489500000	6832200000	4693500000	Q9CQX8	7963
Eci1	Enoyl-CoA delta isomerase 1, mitochondrial	P42125	351	22752000000	35.8375	35.9183	36.0298	36.1399	19	19	19	66.8	66.8	66.8	32.25	0	323.31	409530000000	333	6337800000	4679800000	5780800000	5953300000	P42125	3244
Ube2l3	Ubiquitin-conjugating enzyme E2 L3	P68037;Q561N4;D3YZS3	352	22717999104	34.6502	34.8761	34.3356	34.8062	9	9	9	63.6	63.6	63.6	17.861	0	263.51	159030000000	105	6547500000	5855300000	4124500000	6191000000	P68037;Q561N4;D3YZS3	3703
Tmed10	Transmembrane emp24 domain-containing protein 10	Q9D1D4;Q9D1D4-2	353	22503000064	35.0613	35.3854	35.0316	35.2158	12	12	12	49.8	49.8	49.8	24.911	0	323.31	225030000000	290	5384600000	5318300000	6308700000	5491600000	Q9D1D4	8271
Erh	Enhancer of rudimentary homolog	P84089;Q4FZH7;G3UW85	354	22436999168	33.9481	33.9578	34.4583	34.1643	4	4	4	44.2	44.2	44.2	12.259	0	154.49	112180000000	93	5714700000	5343800000	6322500000	5055900000	P84089;Q4FZH7;G3UW85	3799
Mrpl12	39S ribosomal protein L12, mitochondrial	Q9DB15	355	22417000448	34.8525	34.9656	35.2031	35.1139	7	7	7	42.3	42.3	42.3	21.708	0	55.113	156920000000	125	5672200000	4933900000	6190300000	5620400000	Q9DB15	8517
Hnrnpd	Heterogeneous nuclear ribonucleoprotein D0	Q60668;Q60668-3;F6ZV59;G5E8G0;G3X9W0;Q60668-4;Q60668-2;F6SHF3;E9Q5B6;F7A465;A0A0G2JFL4	356	22325999616	35.6097	35.6343	35.6665	35.6206	14	14	13	30.4	30.4	28.2	38.354	0	255.72	290240000000	223	5565500000	5481500000	5960900000	5318200000	Q60668;Q60668-3;F6ZV59;G5E8G0;G3X9W0;Q60668-4;Q60668-2;F6SHF3	2033
Shmt2	Serine hydroxymethyltransferase	Q9CZN7	357	22265999360	36.6113	36.589	36.6415	36.6786	36	36	35	76.8	76.8	76.8	55.758	0	323.31	645710000000	580	5838100000	4901200000	6243700000	5282800000	Q9CZN7	8173
Phgdh	D-3-phosphoglycerate dehydrogenase	Q61753;F6ZSB7	358	22240000000	36.1721	36.1945	36.2214	36.1712	21	21	21	48	48	48	56.585	0	323.31	489280000000	377	6256000000	4651200000	6405400000	4927600000	Q61753	5147
Ldhb	L-lactate dehydrogenase B chain;L-lactate dehydrogenase	P16125;D3Z7F0;A0A0N4SVV8	359	22201999360	35.6998	35.6936	35.9137	35.7651	22	19	19	71.9	67.7	67.7	36.572	0	323.31	377430000000	311	5665000000	4675500000	6642700000	5218600000	P16125;D3Z7F0	2985
Aacs	Acetoacetyl-CoA synthetase	Q9D2R0	360	22055000064	36.9277	36.9867	36.9194	36.9496	44	44	44	70.8	70.8	70.8	75.199	0	323.31	727820000000	595	5555200000	5358800000	5720500000	5420900000	Q9D2R0	8321
Rps23	40S ribosomal protein S23	P62267	361	22019999744	34.3128	34.2241	34.5711	34.5448	9	9	9	57.3	57.3	57.3	15.807	0	68.145	132120000000	113	6122100000	4437500000	6570300000	4889600000	P62267	3614
Anxa4	Annexin A4;Annexin	P97429;A0A0N4SW89;A0A0N4SV57;D3Z0S1;F7ANV6;S4R1F2	362	21923000320	36.3256	36.0873	36.4373	36.2381	30	29	29	79.9	79.9	79.9	35.915	0	323.31	460380000000	404	6372300000	5455500000	5390100000	4705000000	P97429;A0A0N4SW89;A0A0N4SV57;D3Z0S1;F7ANV6;S4R1F2	3828
Gdi2	Rab GDP dissociation inhibitor beta	Q61598;Q61598-2	363	21916999680	36.5908	36.5617	36.4728	36.5531	36	36	27	77.8	77.8	62.2	50.537	0	323.31	613680000000	520	5227200000	5319300000	5583400000	5787200000	Q61598;Q61598-2	5127
Rpl15;Gm10020	60S ribosomal protein L15;Ribosomal protein L15	Q9CZM2;Q5M8Q0;E9QAZ2;B8JKK2	364	21895999488	35.3936	35.285	35.6785	35.3721	17	17	17	53.9	53.9	53.9	24.146	0	55.088	240850000000	175	5246600000	4809000000	6643200000	5196800000	Q9CZM2;Q5M8Q0;E9QAZ2	1827
Mp68	6.8 kDa mitochondrial proteolipid	P56379	365	21867999232	31.1776	32.3971	32.9965	32.8708	3	3	3	29.3	29.3	29.3	6.6979	0.00048135	3.383	65603000000	70	5507600000	4563400000	5718500000	6078100000	P56379	3458
Cltc	Clathrin heavy chain 1;Clathrin heavy chain	Q68FD5;Q5SXR6;F6Z1R4	366	21802000384	38.3332	38.2384	38.3477	38.3558	113	113	113	74.4	74.4	74.4	191.55	0	323.31	1962100000000	1760	5896100000	4766000000	6177000000	4962400000	Q68FD5;Q5SXR6	4960
Rac1;Rac3	Ras-related C3 botulinum toxin substrate 1;Ras-related C3 botulinum toxin substrate 3	P63001;K7Q7T7;Q3TLP8;P60764;Q14A12;A2AC13	367	21781999616	34.6393	34.707	34.8469	34.8959	8	7	4	43.8	38	19.8	21.45	0	91.514	174260000000	137	5583100000	5077300000	6172800000	4948700000	P63001;K7Q7T7;Q3TLP8;P60764;Q14A12;A2AC13	2425
Mtch2	Mitochondrial carrier homolog 2	Q791V5;Q9D050	368	21760000000	35.8359	35.6607	35.6757	35.7401	18	18	4	59.7	59.7	11.2	33.499	0	323.31	304640000000	205	6266900000	4956100000	5560300000	4976800000	Q791V5;Q9D050	5632
Canx	Calnexin	P35564;Q5SUC3;Q3V063	369	21724999680	36.7941	36.652	37.0458	36.8148	29	29	29	40.1	40.1	40.1	67.277	0	323.31	695200000000	643	5289800000	5075400000	6298600000	5061300000	P35564;Q5SUC3	3195
Psap	Prosaposin	E9PZ00;Q8BFQ1;K3W4L3;Q3UFE8;J3QPG5;Q61207	370	21546000384	36.8727	36.9047	36.9356	36.9438	25	25	25	54.1	54.1	54.1	60.672	0	323.01	689490000000	312	5198900000	4850500000	5913000000	5584000000	E9PZ00;Q8BFQ1;K3W4L3;Q3UFE8;J3QPG5;Q61207	1582
Stip1	Stress-induced-phosphoprotein 1	Q60864	371	21540999168	36.8967	36.7597	36.862	36.8461	36	36	36	61	61	61	62.581	0	323.31	732410000000	668	5992000000	5251800000	5481800000	4815800000	Q60864	5027
Gys1	Glycogen [starch] synthase, muscle	Q9Z1E4;D3Z0Q6	372	21493999616	36.881	36.9035	36.8854	36.8353	51	51	48	67.9	67.9	64.5	83.926	0	323.31	730800000000	630	5742500000	5107800000	6060300000	4583600000	Q9Z1E4;D3Z0Q6	9205
Cdc42	Cell division control protein 42 homolog	P60766;P60766-1	373	21437999104	35.2955	35.0976	35.5868	35.5627	11	11	10	62.8	62.8	57.1	21.258	0	154.68	192950000000	113	5781500000	3812500000	6911600000	4932800000	P60766;P60766-1	3550
G6pdx	Glucose-6-phosphate 1-dehydrogenase X;Glucose-6-phosphate 1-dehydrogenase	Q00612;Q790Y8	374	21422999552	36.6227	36.6808	36.7872	36.7231	38	38	11	69.9	69.9	19.4	59.262	0	323.31	664110000000	629	5181400000	4937900000	6148100000	5155400000	Q00612;Q790Y8	3890
Lman1	Protein ERGIC-53	Q9D0F3;D3Z5B9	375	21340000256	35.9316	35.9721	36.2782	36.2006	21	21	21	51.8	51.8	51.8	57.788	0	323.31	405460000000	322	4660300000	4863200000	6239000000	5577600000	Q9D0F3	8222
Ndufab1	Acyl carrier protein, mitochondrial;Acyl carrier protein	Q9CR21;F6ZFT1;F8WJ64;Q569N0	376	21325000704	34.8422	34.5375	35.3867	34.8192	4	4	4	20.5	20.5	20.5	17.37	0	37.24	170600000000	203	5204400000	4088300000	7964600000	4068100000	Q9CR21;F6ZFT1;F8WJ64;Q569N0	2028
Mpc2	Mitochondrial pyruvate carrier 2	Q9D023;A0A0A6YY89	377	21250000896	34.8145	34.9764	34.848	34.5798	8	8	7	56.7	56.7	51.2	14.286	0	145.18	170000000000	109	6325200000	5939000000	3526900000	5459300000	Q9D023	8201
Tceb1	Transcription elongation factor B polypeptide 1	P83940;A0A087WQE6;A0A087WNT1;A0A087WPE4	378	21223999488	34.6055	34.7495	35.0489	34.0955	7	7	7	66.1	66.1	66.1	12.473	0	257.91	148570000000	198	5168500000	4836700000	6783700000	4435400000	P83940;A0A087WQE6;A0A087WNT1;A0A087WPE4	6
Dynll2;Dynll1;BC048507	Dynein light chain 2, cytoplasmic;Dynein light chain 1, cytoplasmic	Q9D0M5;P63168;Q80ZS7;D6RIN4	379	21120999424	34.2155	33.9947	34.4695	34.2328	4	4	4	50.6	50.6	50.6	10.35	0	323.31	105600000000	119	5803200000	4829500000	5768400000	4719700000	Q9D0M5;P63168;Q80ZS7	8240
Cox6c	Cytochrome c oxidase subunit 6C	Q9CPQ1;D3Z6E1;A0A0G2JDA6	380	21104001024	34.139	34.0476	34.014	34.0831	6	6	6	46.1	46.1	46.1	8.4689	0	7.5648	105520000000	41	5513600000	3886100000	5449400000	6254400000	Q9CPQ1;D3Z6E1	7811
Psmb7	Proteasome subunit beta type-7	P70195	381	21091999744	34.9732	34.9121	35.3875	35.237	17	17	17	84.1	84.1	84.1	29.891	0	323.31	232010000000	254	5413900000	3835500000	6826400000	5016200000	P70195	3719
Ssr4	Translocon-associated protein subunit delta	Q62186;Q3TVJ8;Q9D8L3	382	21069000704	34.5456	34.1791	34.3797	34.3063	10	10	10	41.9	41.9	41.9	18.936	0	132.41	126420000000	105	5565000000	3989100000	6552100000	4963000000	Q62186;Q3TVJ8;Q9D8L3	4229
Hnrnpu;Gm28062	Heterogeneous nuclear ribonucleoprotein U	Q8VEK3;G3XA10	383	20945999872	37.0035	36.9158	36.9858	36.8516	39	39	39	50.1	50.1	50.1	87.917	0	323.31	733130000000	577	5633800000	5220900000	5520900000	4570800000	Q8VEK3;G3XA10	7248
Pgls	6-phosphogluconolactonase	Q9CQ60;Q8CBG6;D3Z4X1;F6X8L5	384	20853000192	35.3771	35.6056	35.3835	35.6964	13	13	13	76.7	76.7	76.7	27.254	0	319.27	250230000000	141	5218600000	4878100000	6074400000	4681700000	Q9CQ60;Q8CBG6;D3Z4X1	7864
Lrrc59	Leucine-rich repeat-containing protein 59	Q922Q8	385	20822999040	35.4947	35.4962	35.4016	35.4488	10	10	10	43	43	43	34.877	0	323.31	291530000000	192	5346600000	4827000000	5405100000	5244700000	Q922Q8	7558
Rab1b	Ras-related protein Rab-1B	Q9D1G1;Q0PD66	386	20784001024	35.5228	35.8289	35.515	35.8229	19	19	8	88.1	88.1	45.8	22.187	0	305.69	311760000000	303	5758700000	5244700000	4977600000	4803100000	Q9D1G1;Q0PD66	3998
Atp5d	ATP synthase subunit delta, mitochondrial	Q9D3D9;Q4FK74;D3Z7S4	387	20775999488	33.9362	33.7779	33.557	33.8809	5	5	5	58.3	58.3	58.3	17.6	0	98.386	103880000000	56	5427800000	4836500000	6207800000	4303900000	Q9D3D9;Q4FK74	4650
Ctsb	Cathepsin B;Cathepsin B light chain;Cathepsin B heavy chain	P10605	388	20534999040	35.8875	36.0647	36.0367	36.1048	16	16	16	65.2	65.2	65.2	37.279	0	323.31	390160000000	393	4705500000	5063700000	5323700000	5441700000	P10605	2903
Cct6a	T-complex protein 1 subunit zeta	P80317	389	20525000704	36.3774	36.4848	36.6849	36.4511	39	39	34	78.3	78.3	73.6	58.004	0	323.31	533660000000	421	4617700000	5223200000	6645800000	4038600000	P80317	3782
Rpl31	60S ribosomal protein L31	P62900;Q5M9K9;A0A0A6YX26;A0A0A6YXL3	390	20444999680	34.9792	34.6596	35.1319	35.2251	10	10	10	53.6	53.6	53.6	14.463	0	29.644	143110000000	94	5708800000	3371500000	6022400000	5341800000	P62900;Q5M9K9;A0A0A6YX26;A0A0A6YXL3	3664
Ugp2	UTP--glucose-1-phosphate uridylyltransferase	Q91ZJ5	391	20373999616	36.4807	36.4388	36.7272	36.5775	33	33	2	69.1	69.1	5.9	56.979	0	323.31	550100000000	603	5461200000	4282400000	5853600000	4777000000	Q91ZJ5	7477
Wdr1	WD repeat-containing protein 1	O88342;Q3TJY2	392	20359999488	36.7469	36.7675	36.6387	36.5348	44	44	32	73.1	73.1	38.8	66.406	0	323.31	610790000000	596	5400000000	5130600000	5428500000	4400500000	O88342;Q3TJY2	2729
Psme1	Proteasome activator complex subunit 1	P97371;G3UXZ5;Q5HZK3;G3UXY0;G3X9K9;G3UWN9;G3UXR1	393	20359999488	35.6425	35.5005	35.703	35.7923	16	16	16	71.9	71.9	71.9	28.673	0	323.31	305410000000	253	5790200000	4239800000	5675700000	4654700000	P97371;G3UXZ5;Q5HZK3;G3UXY0;G3X9K9;G3UWN9	2180
Rpl24	60S ribosomal protein L24	Q8BP67;F6RSK3	394	20227000320	34.8787	34.6021	34.9364	34.5798	10	10	10	38.9	38.9	38.9	17.779	0	20.579	161820000000	89	5350400000	4773100000	5974200000	4129300000	Q8BP67	6205
Ddx39b	Spliceosome RNA helicase Ddx39b	Q9Z1N5;G3UXI6	395	20064000000	35.8216	35.7825	35.8422	35.7872	28	28	16	69.2	69.2	44.2	49.035	0	323.31	381220000000	406	6009900000	3870000000	5238200000	4946100000	Q9Z1N5	9213
Cct3	T-complex protein 1 subunit gamma	P80318;Q3U4U6;Q3U0I3	396	20053999616	36.6907	36.6876	36.8666	36.7422	35	35	2	69.7	69.7	5.5	60.629	0	323.31	641730000000	638	4885200000	4707700000	5896200000	4565100000	P80318;Q3U4U6;Q3U0I3	3783
Rpl37a	60S ribosomal protein L37a	P61514;Q4VAF2	397	19876999168	33.5803	34.2106	33.9784	33.6119	7	7	7	66.3	66.3	66.3	10.275	0	138.87	79508000000	152	4750800000	5455400000	5682800000	3987900000	P61514;Q4VAF2	3580
Tcp1	T-complex protein 1 subunit alpha	P11983;F2Z483	398	19779999744	36.6396	36.4679	36.5701	36.5531	50	50	5	85.6	85.6	10.1	60.448	0	323.31	613180000000	612	5368700000	4697700000	5117700000	4595800000	P11983	2931
Dlat	Dihydrolipoyllysine-residue acetyltransferase component of pyruvate dehydrogenase complex, mitochondrial	Q8BMF4	399	19766999040	36.5206	36.6812	36.774	36.8577	28	28	28	57.5	57.5	57.5	67.941	0	323.31	691840000000	410	4759600000	4212100000	5097400000	5697900000	Q8BMF4	6167
Snrpd1	Small nuclear ribonucleoprotein Sm D1	P62315	400	19637000192	33.524	33.4639	33.5605	33.3606	6	6	6	58.8	58.8	58.8	13.281	0	323.31	78548000000	86	5083100000	5247300000	4552500000	4754100000	P62315	3623
Cox7a2	Cytochrome c oxidase subunit 7A2, mitochondrial	P48771	401	19587999744	33.7213	33.7066	33.6581	33.6974	2	2	2	27.7	27.7	27.7	9.2908	0	23.914	78350000000	58	5010600000	4456600000	5643400000	4477100000	P48771	3321
Dbt	Lipoamide acyltransferase component of branched-chain alpha-keto acid dehydrogenase complex, mitochondrial	P53395;A0A0G2JGU0	402	19555999744	36.3093	36.3446	36.5893	36.5893	35	35	35	77.6	77.6	77.6	53.246	0	323.31	567130000000	547	4568300000	4422300000	5625500000	4940200000	P53395	3402
Pgrmc1	Membrane-associated progesterone receptor component 1	O55022;Q3TXU8	403	19523000320	34.5877	34.6762	34.8424	34.8515	13	12	12	61	56.4	56.4	21.694	0	233.84	156190000000	126	4871600000	4515700000	5704900000	4430900000	O55022;Q3TXU8	2653
Hebp1	Heme-binding protein 1	Q9R257	404	19437000704	35.0565	35.1027	35.0931	35.2642	10	10	10	64.2	64.2	64.2	21.067	0	323.31	213810000000	117	4547000000	4302600000	5623100000	4964700000	Q9R257	9074
Gars	Glycine--tRNA ligase	Q9CZD3	405	19427000320	36.9609	36.8864	36.9392	37.0581	51	51	51	69.4	69.4	69.4	81.877	0	323.31	796490000000	598	5181000000	4094100000	5675400000	4476000000	Q9CZD3	8163
Ndufv3		Q3U422;Q8BK30	406	19420999680	36.1311	36.157	36.3078	36.2538	23	23	23	58.1	58.1	58.1	50.498	0	323.31	427270000000	366	4428000000	4720200000	5598900000	4674300000	Q3U422	4332
Psma6	Proteasome subunit alpha type-6	Q9QUM9;E0CXB1;E0CYT2	407	19416999936	35.6748	35.7314	35.7123	35.6019	23	23	23	81.3	81.3	81.3	27.372	0	323.31	330090000000	339	5289400000	4832500000	5063200000	4231900000	Q9QUM9;E0CXB1	8930
Psma3	Proteasome subunit alpha type-3;Proteasome subunit alpha type	O70435;Q58EV4;E0CZ34;F8WH02;E0CYL6;F7BWF9	408	19374000128	35.3857	35.4881	35.5492	35.403	18	18	10	57.6	57.6	31.4	28.405	0	127.58	251860000000	228	5054600000	4868900000	5329800000	4120300000	O70435;Q58EV4	2702
Isoc2a	Isochorismatase domain-containing protein 2A, mitochondrial	P85094	409	19367000064	34.5414	34.522	34.8324	34.5953	8	8	8	65	65	65	22.417	0	323.31	174300000000	167	4245400000	4256900000	6828400000	4036200000	P85094	3803
Cct8	T-complex protein 1 subunit theta	P42932;Q3UL22;H3BL49;H3BJB6;H3BKG2;H3BLL1;H3BKR8	410	19310000128	36.8616	36.8203	36.8543	36.7787	39	39	39	74.6	74.6	74.6	59.555	0	323.31	695150000000	676	5049800000	4759800000	5225400000	4274700000	P42932;Q3UL22;H3BL49	3256
Aldh4a1	Delta-1-pyrroline-5-carboxylate dehydrogenase, mitochondrial	Q8CHT0	411	19170000896	36.3288	36.369	36.5404	36.605	28	28	28	70.3	70.3	70.3	61.84	0	323.31	498430000000	501	4593500000	4738300000	5221400000	4617100000	Q8CHT0	6669
Aldh9a1	4-trimethylaminobutyraldehyde dehydrogenase	Q9JLJ2;Q3U367	412	19149000704	36.463	36.4119	36.4963	36.3154	44	44	44	91.5	91.5	91.5	53.514	0	323.31	517030000000	502	5072400000	4454800000	5565800000	4056100000	Q9JLJ2;Q3U367	8897
Myh9	Myosin-9	Q8VDD5;F2Z494	413	19093000192	38.3587	38.3438	38.4381	38.345	119	119	90	58.1	58.1	47.7	226.37	0	323.31	1985700000000	2225	5103700000	4395900000	5093400000	4499800000	Q8VDD5	7182
Cct5	T-complex protein 1 subunit epsilon	P80316;E0CZA1	414	19089000448	36.4827	36.3931	36.6112	36.4401	40	40	40	76.2	76.2	76.2	59.623	0	323.31	572660000000	610	5265500000	4111200000	5592200000	4119600000	P80316	3781
Bckdha	2-oxoisovalerate dehydrogenase subunit alpha, mitochondrial	Q3U3J1;P50136	415	19075000320	36.3457	36.4469	36.2893	36.3355	31	31	31	74.9	74.9	74.9	50.773	0	323.31	515040000000	590	4642500000	5065600000	5123500000	4243800000	Q3U3J1;P50136	4325
Uqcrq	Cytochrome b-c1 complex subunit 8	Q9CQ69;I7HPX6	416	18932000768	34.0164	34.144	34.5816	34.7147	7	7	7	59.8	59.8	59.8	9.7681	0	33.401	113590000000	50	3412500000	3466800000	4517300000	7535900000	Q9CQ69	7867
Rpn1	Dolichyl-diphosphooligosaccharide--protein glycosyltransferase subunit 1	Q91YQ5;A0A0N4SUJ8	417	18900000768	36.862	36.9942	36.8173	36.8694	45	45	45	73	73	73	68.527	0	323.31	699310000000	613	4816400000	4865500000	4824000000	4394400000	Q91YQ5	7454
Ehd1	EH domain-containing protein 1	Q9WVK4;Q80ZZ0	418	18889000960	36.3307	36.344	36.2571	36.3682	38	37	22	82.2	80.5	53.7	60.602	0	323.31	547780000000	751	4917700000	4571300000	4537400000	4862500000	Q9WVK4;Q80ZZ0	5887
Ahcy	Adenosylhomocysteinase	P50247;Q3TF14;A2ALT5	419	18808999936	36.1786	36.2358	36.3203	36.0952	34	34	34	76.6	76.6	76.6	47.688	0	323.31	470220000000	409	4782300000	4733900000	5118000000	4174700000	P50247;Q3TF14	3342
Rnh1	Ribonuclease inhibitor	Q91VI7	420	18802999296	36.2729	36.3426	36.4051	36.5009	27	27	27	90.6	90.6	90.6	49.816	0	323.31	470060000000	338	4968000000	4224600000	4879500000	4730400000	Q91VI7	7314
Ogdh	2-oxoglutarate dehydrogenase, mitochondrial	Q60597;Q60597-3;Q60597-2;Q60597-4;Q5SVY0;Q5SVY1	421	18801000448	37.0252	36.9789	37.1058	37.127	63	63	2	62.7	62.7	4.3	116.45	0	323.31	846050000000	892	4652100000	4397000000	5022200000	4729900000	Q60597;Q60597-3;Q60597-2;Q60597-4	4993
Psma2	Proteasome subunit alpha type-2	P49722	422	18742999040	35.6111	35.5909	35.387	35.3264	20	20	20	79.9	79.9	79.9	25.926	0	323.31	243660000000	201	4740200000	4578400000	5800800000	3623700000	P49722	3335
Gsto1	Glutathione S-transferase omega-1	O09131;D3Z1Q9;Q8K2Q2	423	18723000320	35.3898	35.3625	35.675	35.6245	17	17	17	76.7	76.7	76.7	27.497	0	254.48	299560000000	287	4883800000	3665600000	5162100000	5011100000	O09131	2510
Hnrnpf	Heterogeneous nuclear ribonucleoprotein F;Heterogeneous nuclear ribonucleoprotein F, N-terminally processed	Q9Z2X1;Q9Z2X1-2;J3QM80;J3QMT0;J3QP45;J3QNH2;J3QMV8	424	18598000640	35.3553	35.1556	35.5578	35.4493	19	17	17	67.5	61	61	45.729	0	323.31	278960000000	414	5221300000	3563800000	5778900000	4033600000	Q9Z2X1;Q9Z2X1-2;J3QM80;J3QMT0	9264
Actn4	Alpha-actinin-4	P57780;Q3ULT2;E9Q2W9;D3Z0L8;D3Z761	425	18574999552	37.3265	37.3058	37.5237	37.4981	63	63	40	74	74	51	104.98	0	323.31	1021600000000	1090	4764700000	4266500000	5222000000	4322100000	P57780;Q3ULT2;E9Q2W9	3483
Ranbp1	Ran-specific GTPase-activating protein	P34022;H7BX22	426	18571999232	34.5841	34.6428	34.6979	34.4414	10	10	10	57.1	57.1	57.1	23.596	0	302.07	148570000000	179	5145700000	4228000000	4843000000	4354900000	P34022;H7BX22	3172
Psmb5	Proteasome subunit beta type-5	O55234	427	18424000512	35.7276	35.6003	35.4184	35.5391	22	22	22	74.2	74.2	74.2	28.532	0	222.12	294780000000	286	5045100000	4560100000	4725500000	4092800000	O55234	2674
Mtco2;mt-Co2	Cytochrome c oxidase subunit 2	P00405;Q7JCZ1	428	18339999744	33.9923	33.9614	34.4598	34.2704	8	8	8	48	48	48	25.976	0	323.31	146720000000	161	4460800000	4634300000	4273100000	4971700000	P00405;Q7JCZ1	2814
Por	NADPH--cytochrome P450 reductase	P37040;Q05DV1;E9Q997;E9PVT9	429	18293000192	36.5613	36.5956	36.7772	36.9094	37	37	36	64.7	64.7	61.9	77.043	0	323.31	640260000000	664	4432700000	4194600000	4968300000	4697500000	P37040;Q05DV1	3212
Esd	S-formylglutathione hydrolase	Q9R0P3;H3BKH6;H3BJP2;H3BLJ9;H3BJL6;H3BK43;H3BJC6;H3BL99	430	18225000448	35.084	35.0527	35.2741	35.2599	16	16	16	84	84	84	31.319	0	323.31	255150000000	252	4363900000	4162600000	5281000000	4417300000	Q9R0P3;H3BKH6;H3BJP2;H3BLJ9;H3BJL6;H3BK43	2352
Psmb4	Proteasome subunit beta type-4	P99026	431	18172999680	34.7353	34.7574	34.7008	34.8034	10	10	10	53	53	53	29.116	0	295.72	199900000000	219	4756000000	4106700000	4669500000	4640600000	P99026	3879
Prdx4	Peroxiredoxin-4	O08807	432	18151000064	35.8135	35.67	35.9019	35.8584	15	13	5	58.8	55.8	20.4	31.052	0	323.31	308560000000	201	5633000000	3836700000	4928400000	3752500000	O08807	2480
Suclg2	Succinyl-CoA ligase [GDP-forming] subunit beta, mitochondrial	Q9Z2I8	433	18144999424	36.2419	36.3769	36.1811	36.4141	21	21	1	57.7	57.7	1.8	46.839	0	261.59	508070000000	307	4728200000	4508000000	4224500000	4684700000	Q9Z2I8	9251
Aldoa	Fructose-bisphosphate aldolase A;Fructose-bisphosphate aldolase	P05064;Q5FWB7;D3YWI1;D3Z510	434	18116999168	35.9713	35.9459	35.8543	35.7782	53	2	2	97	3.6	3.6	39.355	0	34.772	416700000000	198	4468000000	4573700000	5098500000	3977100000	P05064;Q5FWB7;D3YWI1	2848
Tomm40	Mitochondrial import receptor subunit TOM40 homolog	Q9QYA2;G3UY77	435	18083000320	34.9727	35.0432	35.2477	35.2025	13	13	13	60.9	60.9	60.9	37.895	0	323.31	198910000000	290	4641500000	4247200000	5025800000	4168600000	Q9QYA2	8970
Gng12	Guanine nucleotide-binding protein G(I)/G(S)/G(O) subunit gamma-12	Q9DAS9;A0A0N4SVT3;A0A0N4SW28	436	17705000960	33.442	33.8275	33.5629	33.0342	4	4	4	66.7	66.7	66.7	7.9972	0	58.436	70821000000	104	5539900000	4035000000	3799000000	4331500000	Q9DAS9;A0A0N4SVT3;A0A0N4SW28	221
Cox6b1	Cytochrome c oxidase subunit 6B1	P56391	437	17693999104	34.1332	34.1572	34.3438	34.5098	6	6	6	69.8	69.8	69.8	10.071	0	62.325	106170000000	93	4500600000	3711400000	4444400000	5038100000	P56391	3463
Hist1h1b	Histone H1.5	P43276	438	17654999040	34.755	35.1703	34.3246	34.3253	10	6	6	31.8	22.4	22.4	22.576	0	5.2964	158890000000	38	3055400000	6229200000	4888400000	3481600000	P43276	3264
Glo1	Lactoylglutathione lyase	Q9CPU0;A5GZX3	439	17600000000	35.0339	34.9519	35.033	35.0186	13	13	13	84.2	84.2	84.2	20.809	0	86.819	193610000000	118	5002800000	4160000000	5118700000	3319000000	Q9CPU0;A5GZX3	760
Psmb3	Proteasome subunit beta type-3;Proteasome subunit beta type	Q9R1P1;Q545G0;D3YUM8	440	17578000384	35.0092	34.9297	34.8903	34.8598	13	13	13	58	58	58	22.965	0	248.79	158200000000	183	5226400000	4580100000	4077200000	3694600000	Q9R1P1;Q545G0	4769
Rpl28	60S ribosomal protein L28	P41105;Q5M9J8;F6Z0X0	441	17565999104	34.7871	34.5222	34.594	34.5173	11	11	11	52.6	52.6	52.6	15.733	0	43.181	140530000000	107	4769000000	3839000000	5219600000	3738500000	P41105;Q5M9J8	3236
Ube2n	Ubiquitin-conjugating enzyme E2 N	P61089;A2RTT4;Q9CQ37;A0A087WPV1	442	17564999680	34.9986	35.098	34.6845	34.7259	8	8	8	67.8	67.8	67.8	17.138	0	52.437	175650000000	101	5193100000	4800200000	4005900000	3565900000	P61089;A2RTT4	739
Ptbp1	Polypyrimidine tract-binding protein 1	Q8BGJ5;Q922I7;Q8CB58;P17225;E9QMW9;F7AXP1;E9Q279;F7DCW4;E9Q0W3;E9PZ39	443	17504999424	35.8733	36.0479	35.9782	36.0066	27	27	22	73.9	73.9	69.2	56.891	0	323.31	350110000000	335	4390900000	4151900000	4773600000	4189000000	Q8BGJ5;Q922I7;Q8CB58;P17225;E9QMW9	5970
Cd63	CD63 antigen;Tetraspanin	P41731;Q549D0	444	17489000448	34.6654	34.4261	34.6277	34.2922	6	6	6	26.9	26.9	26.9	25.766	0	260.94	139920000000	104	4509500000	3458600000	5077900000	4443400000	P41731;Q549D0	3242
Coq9	Ubiquinone biosynthesis protein COQ9, mitochondrial	Q8K1Z0;F6SFF5	445	17447000064	34.681	34.7698	34.6418	34.8454	11	11	11	47.6	47.6	47.6	35.082	0	235.5	191920000000	295	4386600000	4626400000	4290600000	4143900000	Q8K1Z0;F6SFF5	6814
Sfxn1	Sideroflexin-1	Q99JR1	446	17393999872	35.726	35.6868	35.7534	35.7571	16	15	15	62.1	56.2	56.2	35.649	0	323.31	260910000000	187	4434500000	3679300000	5400500000	3879900000	Q99JR1	7637
Rpl34	60S ribosomal protein L34	Q9D1R9;A0A0G2JEY6;A0A0G2JGY8	447	17359998976	34.2165	34.0787	34.0198	34.1306	9	9	7	49.6	49.6	43.6	13.293	0	13.1	104160000000	83	5158300000	3106300000	5096700000	3998500000	Q9D1R9;A0A0G2JEY6	8299
C1qbp	Complement component 1 Q subcomponent-binding protein, mitochondrial	O35658	448	17307000832	35.4931	35.8937	35.7044	35.7642	10	10	2	61.9	61.9	7.6	31.013	0	323.31	242300000000	210	4071400000	4214400000	4995100000	4026100000	O35658	2584
Akr1a1	Alcohol dehydrogenase [NADP(+)]	Q9JII6;Q540D7;B1AXW3	449	17304999936	35.9048	36.0407	36.3159	36.2089	21	21	21	67.4	67.4	67.4	36.586	0	323.31	398010000000	317	4169000000	3692200000	5362900000	4080900000	Q9JII6;Q540D7;B1AXW3	4718
Nsdhl	Sterol-4-alpha-carboxylate 3-dehydrogenase, decarboxylating	Q9R1J0;Q3US15	450	17295998976	35.8928	35.6865	35.9669	35.7994	26	26	26	72.9	72.9	72.9	40.685	0	323.31	345930000000	306	4165800000	3022100000	6286300000	3822300000	Q9R1J0;Q3US15	4539
Serbp1	Plasminogen activator inhibitor 1 RNA-binding protein	Q9CY58-2;Q9CY58;Q9CY58-3;Q3UMP4;A0A0N4SV32;Q9CY58-4;A0A0N4SWH2;A0A0N4SUQ1;A0A0N4SUN8;A0A0N4SV40;A0A0N4SVK5	451	17289000960	35.5154	35.5913	35.9656	35.8014	21	21	21	56.1	56.1	56.1	42.944	0	323.31	311200000000	388	4560000000	3495200000	5038000000	4195700000	Q9CY58-2;Q9CY58;Q9CY58-3;Q3UMP4;A0A0N4SV32;Q9CY58-4;A0A0N4SWH2	8118
Rps15	40S ribosomal protein S15	P62843	452	17216000000	33.4209	33.076	34.4643	34.0415	9	9	1	62.8	62.8	15.2	17.04	0	323.31	120510000000	169	4123100000	3161800000	5825500000	4106000000	P62843	3653
Nutf2	Nuclear transport factor 2	P61971	453	17132000256	34.1503	33.9108	34.1828	34.186	7	7	7	94.5	94.5	94.5	14.478	0	323.31	119930000000	209	4799500000	2777100000	4906800000	4649100000	P61971	3595
Rab11b;Rab11a	Ras-related protein Rab-11B	P46638;Q78ZJ8;G3UY29;E9Q3P9;F8WGS1;G3UZD3;G3UZL4;Q9WTL2;D3YYB3;Q0PD30	454	17089000448	35.6377	35.6276	35.5583	35.4293	16	16	3	76.1	76.1	25.7	24.489	0	322.4	256330000000	310	4696300000	4083300000	4517500000	3792000000	P46638;Q78ZJ8;G3UY29;E9Q3P9;F8WGS1;G3UZD3	3280
Fah	Fumarylacetoacetase	P35505	455	17063999488	35.6752	35.5674	36.0297	35.7531	20	20	13	73.5	73.5	51.3	46.175	0	323.31	392470000000	517	4216700000	3594300000	4795100000	4457700000	P35505	3193
Spr		Q91XH5;G3UXX3;G3UZ79	456	16999999488	35.0697	35.2871	34.9508	35.0781	14	14	2	69.8	69.8	12.2	27.928	0	236.34	221000000000	213	4101800000	3629500000	5123400000	4144900000	Q91XH5;G3UXX3	7414
Aldh1l2	Mitochondrial 10-formyltetrahydrofolate dehydrogenase	Q8K009;D3Z6B9	457	16974999552	37.0988	37.117	37.2213	37.2512	61	61	55	77.7	77.7	72.7	101.59	0	323.31	882700000000	849	4030800000	3850700000	4758800000	4334700000	Q8K009;D3Z6B9	6749
Echdc2	Enoyl-CoA hydratase domain-containing protein 2, mitochondrial	Q3TLP5;Q3TLP5-2;F6YTG0;Q3TLP5-3;F6Z5N5;E0CXC8	458	16963000320	34.8639	35.2635	35.2124	35.184	13	13	13	57.8	57.8	57.8	31.852	0	323.31	237480000000	210	4010300000	3892300000	4891500000	4169100000	Q3TLP5;Q3TLP5-2;F6YTG0;Q3TLP5-3;F6Z5N5	4169
Aars	Alanine--tRNA ligase, cytoplasmic	Q8BGQ7	459	16952000512	36.9095	37.0141	36.9808	36.9931	60	60	60	74.8	74.8	74.8	106.91	0	323.31	864540000000	976	4335600000	4343200000	4598700000	3674300000	Q8BGQ7	5976
Sec61b;Gm10320	Protein transport protein Sec61 subunit beta	Q9CQS8;E9PW43	460	16869999616	34.1397	33.8971	34.1124	33.9313	3	3	3	37.5	37.5	37.5	9.9583	0	10.494	101220000000	104	4564100000	3806500000	4609700000	3889300000	Q9CQS8;E9PW43	7941
Lap3	Cytosol aminopeptidase	Q9CPY7;Q9CPY7-2	461	16739000320	36.2503	36.1375	36.3383	36.1857	31	31	24	77.5	77.5	64.2	56.141	0	323.31	468690000000	537	4312000000	3734500000	4897700000	3794700000	Q9CPY7;Q9CPY7-2	7841
Akr1b1;Akr1b3	Aldose reductase	P45376;Q3UDY1;D3YVJ7	462	16725000192	35.6896	35.5709	35.6674	35.6419	28	28	28	83.2	83.2	83.2	35.732	0	323.31	317770000000	328	4762300000	3687200000	4018500000	4256800000	P45376;Q3UDY1	3269
Fau	40S ribosomal protein S30;Ubiquitin-like protein FUBI	Q642K5;P62862;P35545	463	16661000192	32.838	NaN	32.5541	32.6449	2	2	2	21.8	21.8	21.8	14.416	0	27.405	49982000000	17	4501800000	4550100000	3612400000	3996400000	Q642K5;P62862;P35545	5233
Acadvl	Very long-chain specific acyl-CoA dehydrogenase, mitochondrial	P50544;B1AR28	464	16597000192	36.9413	36.8093	36.8199	36.7749	42	42	42	76.4	76.4	76.4	70.875	0	323.31	680470000000	701	4586100000	3873500000	4530800000	3606500000	P50544;B1AR28	3354
Txndc5	Thioredoxin domain-containing protein 5	Q91W90;E9PXX7;Q3TEE8;A0A0R4J1Y7	465	16528000000	35.6272	35.7102	35.9158	35.8877	20	20	20	65	65	65	46.415	0	323.31	330550000000	256	3975200000	4009900000	4618800000	3923600000	Q91W90;E9PXX7;Q3TEE8;A0A0R4J1Y7	1558
Capzb	F-actin-capping protein subunit beta	P47757;F7CAZ6	466	16510000128	35.4509	35.5462	35.8391	35.571	18	18	2	69	69	6.9	31.345	0	323.31	280660000000	417	4178300000	3675300000	4809200000	3846800000	P47757;F7CAZ6	3293
Ppp2r1a	Serine/threonine-protein phosphatase 2A 65 kDa regulatory subunit A alpha isoform	Q76MZ3;G3UXQ1;H3BK50;H3BJ83	467	16456999936	36.2205	36.1912	36.6153	36.5363	29	29	16	70.3	70.3	35.5	65.322	0	323.31	526630000000	492	3897900000	3303700000	5067900000	4187500000	Q76MZ3	5608
Rpn2	Dolichyl-diphosphooligosaccharide--protein glycosyltransferase subunit 2	Q9DBG6	468	16423000064	35.5731	35.6918	35.8254	36.0483	29	29	1	62.4	62.4	5.2	69.062	0	323.31	377720000000	310	3484000000	3601300000	4865900000	4471500000	Q9DBG6	8558
Rps24	40S ribosomal protein S24	P62849;P62849-2;P62849-3	469	16384000000	33.9518	33.5873	33.8954	33.794	7	7	7	39.8	39.8	39.8	15.423	0	37.022	98305000000	110	4425900000	3967500000	3983700000	4007100000	P62849;P62849-2;P62849-3	3654
Vapa	Vesicle-associated membrane protein-associated protein A	Q9WV55	470	16371000320	35.361	35.4152	35.6865	35.4547	18	18	17	70.3	70.3	65.5	27.855	0	143.46	245560000000	277	3798100000	3857800000	4604900000	4110100000	Q9WV55	9129
Bcap31	B-cell receptor-associated protein 31	Q61335	471	16334999552	34.9168	34.7239	35.2101	35.2905	10	10	10	36.3	36.3	36.3	27.956	0	323.31	228680000000	260	4105700000	3134500000	5305600000	3788800000	Q61335	5099
Rpl18a	60S ribosomal protein L18a	P62717;F6YJW4	472	16293999616	34.6663	34.4567	34.734	34.6901	11	11	11	49.4	49.4	49.4	20.732	0	84.6	146650000000	115	4589200000	3106700000	4816000000	3782100000	P62717	3639
Sdpr	Serum deprivation-response protein	Q63918	473	16261999616	35.8147	35.74	35.7151	35.7804	22	22	22	61.2	61.2	61.2	46.763	0	323.31	357750000000	442	4350900000	4097000000	3693900000	4119700000	Q63918	5217
Prdx6	Peroxiredoxin-6	O08709;Q8BG37;A0A0A6YXQ7	474	16227999744	35.4669	35.555	35.5408	35.3657	19	19	1	78.6	78.6	4.5	24.87	0	323.31	243420000000	221	4590600000	3932600000	3755800000	3948900000	O08709	2462
Msmo1	Methylsterol monooxygenase 1	Q9CRA4;D3Z458;D3YTN3	475	16120999936	34.6413	34.6196	34.6443	34.5079	7	7	7	38.2	38.2	38.2	34.772	0	130.33	128970000000	105	4468000000	4009300000	4639600000	3003800000	Q9CRA4	8005
Ebp	3-beta-hydroxysteroid-Delta(8),Delta(7)-isomerase	P70245;A2AC29	476	16101000192	33.0944	32.9149	33.0457	32.9183	3	3	3	15.2	15.2	15.2	26.215	0	58.811	48302000000	55	4401800000	3310400000	4140800000	4247800000	P70245;A2AC29	3728
Trap1	Heat shock protein 75 kDa, mitochondrial	Q9CQN1	477	16076000256	36.8764	36.8039	36.8416	36.8638	43	43	43	66.1	66.1	66.1	80.208	0	323.31	659140000000	522	4267300000	3844800000	4190100000	3774300000	Q9CQN1	7926
Ca5b	Carbonic anhydrase 5B, mitochondrial	Q9QZA0	478	16046999552	35.3753	35.3706	35.581	35.4991	18	18	18	52.4	52.4	52.4	36.622	0	323.31	272790000000	239	4037200000	3600900000	4723200000	3685400000	Q9QZA0	8994
Capns1	Calpain small subunit 1	O88456;D3YW48;A0A0R4IZW8;A0A0R4J1C2;Q9D7J7	479	16016000000	34.6846	34.6739	34.9942	34.8859	12	12	12	61	61	61	28.463	0	323.31	176180000000	193	3755700000	3617300000	4958500000	3684500000	O88456;D3YW48;A0A0R4IZW8;A0A0R4J1C2	235
Ola1	Obg-like ATPase 1	Q9CZ30;B1AYJ9;Q9CZ30-2	480	16010999808	35.7641	35.9282	36.1226	36.1021	28	28	27	75.3	75.3	73	44.729	0	323.31	416290000000	371	3766900000	3829300000	4394300000	4020800000	Q9CZ30;B1AYJ9;Q9CZ30-2	8147
Tecr	Very-long-chain enoyl-CoA reductase	Q9CY27;G3UWE1;Q52L67	481	15877000192	35.1683	35.1617	35.3106	35.2447	20	20	20	47.1	47.1	47.1	36.09	0	128.08	206400000000	199	3799800000	3809600000	4185700000	4081600000	Q9CY27;G3UWE1;Q52L67	8112
Ddost	Dolichyl-diphosphooligosaccharide--protein glycosyltransferase 48 kDa subunit	O54734	482	15831000064	35.8176	35.957	35.7625	35.8131	23	23	23	59.4	59.4	59.4	49.027	0	323.31	348290000000	337	4761400000	3823200000	3620200000	3626500000	O54734	2620
Ech1	Delta(3,5)-Delta(2,4)-dienoyl-CoA isomerase, mitochondrial	O35459;F7B227	483	15790999552	35.3853	35.4478	35.7584	35.9095	17	17	17	70	70	70	36.118	0	323.31	315830000000	377	4068000000	3770900000	4105000000	3847500000	O35459;F7B227	2559
Uba1	Ubiquitin-like modifier-activating enzyme 1	Q02053;B9EHN0;P31254	484	15774999552	37.0057	37.0285	37.2353	37.133	52	52	52	63.8	63.8	63.8	117.81	0	323.31	851840000000	924	4325000000	3656400000	4098800000	3694700000	Q02053;B9EHN0	1044
Sucla2	Succinyl-CoA ligase [ADP-forming] subunit beta, mitochondrial	Q9Z2I9	485	15763000320	36.3271	36.1302	36.1949	36.1666	30	30	30	71.7	71.7	71.7	50.113	0	323.31	441380000000	443	4267700000	3509200000	4314300000	3672200000	Q9Z2I9	9253
Otub1	Ubiquitin thioesterase OTUB1	Q7TQI3;D3YWF6;D3Z7K0	486	15747999744	35.2035	35.1246	35.3119	35.2928	13	13	13	66.1	66.1	66.1	31.27	0	320.75	236220000000	195	4319800000	3622000000	4319100000	3486700000	Q7TQI3;D3YWF6	5697
Dstn	Destrin	Q9R0P5;Q4FK36	487	15735000064	34.9379	34.5492	34.6651	34.7601	11	10	10	63.6	59.4	59.4	18.521	0	112.87	173080000000	153	4317700000	3472300000	4300100000	3644800000	Q9R0P5;Q4FK36	4645
Pfkp	ATP-dependent 6-phosphofructokinase, platelet type;ATP-dependent 6-phosphofructokinase	Q9WUA3;Q8C605;Q9WUA3-2;F6YL81;D3YUA3	488	15623999488	36.3726	36.3433	36.3871	36.5087	47	44	44	66.2	62.6	62.6	85.454	0	323.31	515580000000	681	3641300000	3540400000	4526200000	3915800000	Q9WUA3;Q8C605;Q9WUA3-2	9107
Cct4	T-complex protein 1 subunit delta	P80315;Q564F4;G5E839;G3UYW5;G3UXF3;G3UXG2	489	15575000064	36.3121	36.2613	36.2892	36.3177	49	49	49	79.2	79.2	79.2	58.066	0	323.31	513990000000	556	3588100000	3609000000	4359400000	4018900000	P80315;Q564F4;G5E839	3780
Hist1h1e	Histone H1.4	P43274	490	15557000192	34.4251	34.1019	34.427	34.2771	14	6	2	38.8	26.5	12.8	21.977	0	12.448	140010000000	51	4538900000	3385400000	4184200000	3448700000	P43274	3262
S100a13	Protein S100-A13	P97352;A0A0A0MQ90	491	15518000128	34.1353	34.4081	34.3694	34.2788	5	5	5	40.8	40.8	40.8	11.158	0	27.43	93108000000	47	3703900000	4088300000	4413800000	3312000000	P97352;A0A0A0MQ90	62
Cox5b	Cytochrome c oxidase subunit 5B, mitochondrial	P19536;Q9D881;F7C106;A0A0A6YVR0	492	15475000320	33.9384	34.0791	34.5403	34.7674	8	8	8	53.9	53.9	53.9	13.813	0	83.866	123800000000	190	2827800000	3683400000	4745000000	4218400000	P19536;Q9D881	3026
Samm50	Sorting and assembly machinery component 50 homolog	Q8BGH2	493	15456000000	36.2138	36.155	36.1433	36.1116	31	31	31	76.3	76.3	76.3	51.863	0	323.31	463670000000	442	4435500000	3538500000	4054800000	3426900000	Q8BGH2	5965
Thy1	Thy-1 membrane glycoprotein	P01831	494	15370999808	34.2524	34.1581	34.1882	34.0715	4	4	4	31.5	31.5	31.5	18.08	0	112.4	107600000000	67	4211000000	3357900000	4395900000	3406600000	P01831	2822
Mtx2	Metaxin-2	O88441	495	15342000128	34.7265	34.6276	35.1467	35.1325	11	11	11	57	57	57	29.758	0	323.31	184100000000	186	3128800000	2809500000	5868700000	3535000000	O88441	2735
Psmb6	Proteasome subunit beta type-6	Q60692	496	15338000384	34.9365	34.6988	34.6059	34.888	14	14	14	69.7	69.7	69.7	25.378	0	323.31	168720000000	164	4577400000	3491500000	3618300000	3650600000	Q60692	5001
Cct7	T-complex protein 1 subunit eta	P80313;Q3TIJ7;A0A0N4SV00;A0A0N4SUI8;A0A0N4SV22	497	15319000064	36.4102	36.3102	36.3335	36.4054	40	40	40	67.6	67.6	67.6	59.652	0	323.31	444240000000	449	4294000000	3510500000	3948600000	3565500000	P80313;Q3TIJ7;A0A0N4SV00	3778
Csad	Cysteine sulfinic acid decarboxylase	Q9DBE0	498	15313000448	36.0591	36.0668	36.3458	36.1473	29	29	28	64.9	64.9	62.9	55.144	0	323.31	398140000000	417	3677400000	3258000000	4774500000	3603100000	Q9DBE0	8549
Psmb2	Proteasome subunit beta type-2	Q9R1P3	499	15283000320	34.2374	34.2644	34.4274	34.4555	16	16	16	84.1	84.1	84.1	22.906	0	247.88	152830000000	179	4100900000	3270200000	4458300000	3453600000	Q9R1P3	9064
Ociad1	OCIA domain-containing protein 1	Q9CRD0;A0A0J9YUK7;A0A0J9YTV7;A0A0J9YTV6	500	15280000000	34.7007	34.7331	34.9345	34.865	16	16	0	71.7	71.7	0	27.61	0	323.31	183360000000	189	3931300000	3187800000	4257300000	3903300000	Q9CRD0;A0A0J9YUK7	8019
Prkaca	cAMP-dependent protein kinase catalytic subunit alpha	P05132;P05132-2	501	15271000064	35.4171	35.4901	35.7453	35.6418	19	19	9	56.1	56.1	30.8	40.57	0	323.31	274880000000	205	3381500000	3671300000	4851500000	3367000000	P05132;P05132-2	2849
Hmgb2	High mobility group protein B2	P30681	502	15256000512	33.6852	33.7129	34.3543	33.8196	8	6	6	30	22.4	22.4	24.162	0	107.58	91538000000	90	2618200000	2252200000	8080700000	2305200000	P30681	3149
Pycr2	Pyrroline-5-carboxylate reductase 2;Pyrroline-5-carboxylate reductase	Q922Q4;Q3TMZ1	503	15192999936	35.7374	35.6435	35.4703	35.7077	19	19	15	70	70	56.2	33.659	0	323.31	273470000000	276	4141800000	3364800000	3743300000	3943100000	Q922Q4;Q3TMZ1	4185
Hnrnpl		G5E924;G3UY56;G3UYY3	504	15191000064	35.5357	35.6988	35.6954	35.8052	26	26	3	65.7	65.7	9.3	66.821	0	323.31	349390000000	458	3525700000	3731300000	4018500000	3915300000	G5E924	2327
Slc25a11	Mitochondrial 2-oxoglutarate/malate carrier protein	Q9CR62;Q5SX53;Q5SX46;Q5SX48	505	15130000384	35.5677	35.2455	35.2925	35.5292	19	19	19	68.5	68.5	68.5	34.155	0	323.31	257210000000	195	4272200000	3433300000	3862600000	3561600000	Q9CR62;Q5SX53;Q5SX46	4953
Eif2s3x;Eif2s3y	Eukaryotic translation initiation factor 2 subunit 3, X-linked;Eukaryotic translation initiation factor 2 subunit 3, Y-linked	Q9Z0N1;Q3TML6;Q9Z0N2;A2AAW9	506	15128000512	35.8184	35.8984	35.8941	35.839	24	24	24	58.7	58.7	58.7	51.065	0	323.31	317680000000	265	4180000000	3899700000	3697800000	3350000000	Q9Z0N1;Q3TML6;Q9Z0N2;A2AAW9	4179
Rpl36a	60S ribosomal protein L36a	P83882;Q5M9P1;A0A0A6YW33	507	15109999616	33.9523	33.7734	33.8567	33.8188	6	6	6	30.2	30.2	30.2	12.441	0	8.1016	60439000000	47	3423000000	3286500000	4765900000	3634500000	P83882;Q5M9P1	3794
Ndufa4	Cytochrome c oxidase subunit NDUFA4	Q62425;A0A0N4SVQ1	508	14997000192	33.9382	33.9405	34.0588	34.014	6	6	6	56.1	56.1	56.1	9.3267	0	20.436	89985000000	46	4007500000	3153300000	4334000000	3502600000	Q62425;A0A0N4SVQ1	5204
Sdhc	Succinate dehydrogenase cytochrome b560 subunit, mitochondrial	Q9CZB0;F8WGB3;D3Z1A8	509	14984999936	34.4711	33.98	34.2984	34.1889	6	6	6	34.9	34.9	34.9	18.382	0	29.66	134860000000	134	4310700000	3468600000	3814100000	3391400000	Q9CZB0;F8WGB3	8159
Acsf2	Acyl-CoA synthetase family member 2, mitochondrial	Q8VCW8	510	14931999744	35.9581	35.9651	35.9545	36.1322	25	25	25	57.1	57.1	57.1	67.95	0	323.31	388230000000	353	3923600000	3407200000	3873600000	3727700000	Q8VCW8	7168
Tceb2	Transcription elongation factor B polypeptide 2	P62869	511	14824999936	34.6961	34.4722	34.7591	34.6477	12	12	11	83.1	83.1	76.3	13.17	0	138.8	148250000000	136	4398000000	2982400000	4173800000	3270600000	P62869	3657
Mut	Methylmalonyl-CoA mutase, mitochondrial	P16332	512	14812999680	36.5394	36.4825	36.453	36.4568	35	34	34	63.8	62.8	62.8	82.843	0	323.31	533270000000	516	4443300000	3660400000	3510700000	3198500000	P16332	2988
Snrpd3	Small nuclear ribonucleoprotein Sm D3	P62320	513	14755000320	33.7337	33.8397	33.7656	33.8056	8	8	8	59.5	59.5	59.5	13.916	0	209.07	88530000000	149	3685700000	3448700000	3859500000	3761100000	P62320	3625
Mthfd2	Bifunctional methylenetetrahydrofolate dehydrogenase/cyclohydrolase, mitochondrial;NAD-dependent methylenetetrahydrofolate dehydrogenase;Methenyltetrahydrofolate cyclohydrolase	P18155;A0A0N4SVS2;A0A0N4SVW2	514	14748999680	35.7351	35.6067	35.7566	35.7106	23	23	22	78.3	78.3	76.3	37.863	0	323.31	339220000000	290	3990600000	3146500000	4221300000	3390400000	P18155	3011
Hsd17b12	Very-long-chain 3-oxoacyl-CoA reductase	O70503;O70503-2	515	14741000192	35.3588	35.5163	35.2903	35.3973	23	23	23	69.9	69.9	69.9	34.741	0	323.31	235860000000	256	4076600000	3639200000	3523700000	3501700000	O70503;O70503-2	2714
Rps29	40S ribosomal protein S29	P62274;D3YYL7	516	14673999872	31.9494	31.4541	32.2507	31.6373	4	4	4	46.4	46.4	46.4	6.6767	0	46.453	29348000000	95	3422400000	3340700000	4589000000	3321800000	P62274	3615
Btf3l4	Transcription factor BTF3 homolog 4;Transcription factor BTF3	Q9CQH7;A2A7Z4	517	14664999936	34.1426	34.1753	34.3564	34.4558	6	6	6	48.7	48.7	48.7	17.27	0	265.01	102660000000	103	3336600000	3216700000	4028300000	4083500000	Q9CQH7;A2A7Z4	493
Plgrkt	Plasminogen receptor (KT)	Q9D3P8;D3YY76;D3YXU2;D3YV19	518	14647000064	34.837	34.4581	34.5071	34.6885	9	9	9	44.2	44.2	44.2	17.261	0	56.792	131820000000	149	4347100000	3289900000	3770400000	3239300000	Q9D3P8;D3YY76;D3YXU2	8341
Echdc1	Ethylmalonyl-CoA decarboxylase	Q9D9V3	519	14645999616	35.5405	35.6647	35.617	35.5911	22	22	1	83.9	83.9	4	35.467	0	323.31	278280000000	192	3347000000	4011300000	3796800000	3491400000	Q9D9V3	8488
Akr1b8	Aldose reductase-related protein 2	P45377	520	14611999744	35.3024	35.4246	35.4762	35.4663	19	19	10	69.3	69.3	48.7	36.12	0	323.31	263020000000	209	3035100000	3662300000	4491700000	3423200000	P45377	3270
Nudt5	ADP-sugar pyrophosphatase	Q9JKX6;A2ATT5;A0A0A6YVU1	521	14581000192	34.6223	34.5079	35.0097	34.791	11	11	11	74.8	74.8	74.8	23.984	0	298.3	160390000000	200	3891400000	2813900000	4349900000	3525700000	Q9JKX6;A2ATT5	8881
Gnai2	Guanine nucleotide-binding protein G(i) subunit alpha-2	P08752;A0A0A6YWA9;B2RSH2	522	14567000064	35.5893	35.4512	35.4727	35.057	22	22	15	65.4	65.4	51	40.489	0	323.31	247630000000	230	4186100000	3647500000	4049500000	2683400000	P08752;A0A0A6YWA9	2878
Atic	Bifunctional purine biosynthesis protein PURH;Phosphoribosylaminoimidazolecarboxamide formyltransferase;IMP cyclohydrolase	Q9CWJ9	523	14554000384	36.3486	36.3148	36.4179	36.4325	39	39	39	83.1	83.1	83.1	64.217	0	323.31	509390000000	460	4602700000	3151300000	3599000000	3200900000	Q9CWJ9	8049
Psma4	Proteasome subunit alpha type-4;Proteasome subunit alpha type	Q9R1P0;E9PW69;E9Q0X0	524	14529000448	34.9988	34.9084	34.9603	34.916	20	20	20	83.1	83.1	83.1	29.47	0	323.31	188870000000	171	5429300000	2884700000	3165700000	3049100000	Q9R1P0;E9PW69	9063
Mcfd2	Multiple coagulation factor deficiency protein 2 homolog	Q8K5B2;D0EW11;D3Z1G3;D3Z6A4	525	14519000064	32.5767	33.4693	34.1276	34.0766	5	5	5	69	69	69	16.168	0	217.09	87116000000	108	2427000000	3099600000	4525700000	4467100000	Q8K5B2;D0EW11;D3Z1G3	1184
Timm9	Mitochondrial import inner membrane translocase subunit Tim9	Q9WV98	526	14476000256	33.9758	33.9715	33.8462	33.8236	7	7	7	77.5	77.5	77.5	10.344	0	295.1	86854000000	65	3537900000	3876900000	3642500000	3418500000	Q9WV98	9142
Rpl13a	60S ribosomal protein L13a	P19253;Q5M9M0;E9Q5A0;S4R281	527	14465999872	34.6673	34.5146	34.6227	34.5642	12	12	12	44.3	44.3	44.3	23.464	0	69.385	130190000000	140	3806300000	3065400000	4214400000	3379700000	P19253;Q5M9M0;E9Q5A0;S4R281	3023
Msn	Moesin	P26041	528	14464000000	36.212	36.2142	36.4264	36.3676	38	38	24	58.9	58.9	42.3	67.766	0	323.31	477320000000	530	3280000000	3468900000	4179700000	3535800000	P26041	3087
Ahnak		E9Q616	529	14458999808	39.6675	39.7048	39.7519	39.7885	223	223	219	72.7	72.7	71.1	604.25	0	323.31	5263300000000	4001	3844400000	3393100000	3762600000	3459400000	E9Q616	1726
Psmd7	26S proteasome non-ATPase regulatory subunit 7	P26516;A1L3B8	530	14428999680	35.2049	35.1493	35.2243	35.1845	17	17	17	65.4	65.4	65.4	36.539	0	323.31	216430000000	207	3588700000	3441100000	3816100000	3583000000	P26516;A1L3B8	449
Ncl	Nucleolin	P09405;A0A087WRM5	531	14417999872	36.5815	36.4787	36.6205	36.2722	29	29	29	39.2	39.2	39.2	76.722	0	88.177	519040000000	251	3937900000	3259100000	4232200000	2988500000	P09405	2883
Adh5	Alcohol dehydrogenase class-3;S-(hydroxymethyl)glutathione dehydrogenase	P28474;Q6P5I3;A0A0G2JGS3	532	14387999744	35.5476	35.5805	35.4787	35.6357	25	25	23	85.3	85.3	82.6	39.547	0	323.31	273370000000	220	3675700000	3125500000	3842000000	3744900000	P28474;Q6P5I3	3120
Etfdh	Electron transfer flavoprotein-ubiquinone oxidoreductase, mitochondrial	Q921G7;Q6PF96	533	14357000192	36.4146	36.3359	36.4299	36.4894	30	30	30	65.4	65.4	65.4	68.09	0	323.31	473780000000	377	3692100000	3271500000	4060900000	3332500000	Q921G7;Q6PF96	7508
Dad1	Dolichyl-diphosphooligosaccharide--protein glycosyltransferase subunit DAD1	P61804	534	14316999680	33.6121	33.589	33.6284	33.4299	4	4	4	35.4	35.4	35.4	12.497	0	25.298	71587000000	49	4163000000	3417500000	3826800000	2910000000	P61804	3586
Atl3	Atlastin-3	Q91YH5;E9PYT3;Q91YH5-2	535	14312999936	35.8796	35.7192	36.0675	35.9538	26	26	25	62.8	62.8	61	60.574	0	323.31	372130000000	383	3578900000	2917200000	4313800000	3502800000	Q91YH5;E9PYT3;Q91YH5-2	7434
Sars	Serine--tRNA ligase, cytoplasmic	Q8C483;P26638;A2AFS0;A2AFS1	536	14309000192	35.736	35.7995	35.6667	35.9227	39	39	39	69	69	69	61.166	0	323.31	386340000000	462	3849000000	3262700000	3549900000	3647300000	Q8C483;P26638;A2AFS0	6478
Erp29	Endoplasmic reticulum resident protein 29	P57759;F8WJI4;F8WIM7;D6RG87	537	14284999680	34.994	35.0344	34.7752	34.7666	13	13	13	55.7	55.7	55.7	28.823	0	184.22	171420000000	165	3687000000	3615300000	3874300000	3108500000	P57759	3481
Fus	RNA-binding protein FUS	P56959;Q8CFQ9;Q564D0;G3UXT7;G3UZD2;Q91VQ2	538	14209000448	34.5836	34.9345	35.1276	35.1138	12	12	10	25.7	25.7	21.2	52.673	0	255.58	184720000000	250	2995900000	3091500000	4526400000	3595400000	P56959;Q8CFQ9;Q564D0;G3UXT7	3474
P4ha2	Prolyl 4-hydroxylase subunit alpha-2	Q60716-2	539	14204999680	36.1342	36.168	36.2841	36.1771	31	31	2	62.4	62.4	6.9	60.811	0	323.31	411940000000	375	3772200000	3350600000	3762700000	3319200000	Q60716-2	5006
Coro1b	Coronin-1B;Coronin	Q9WUM3;A2RS22;D3YUG6	540	14124000256	35.5217	35.4024	35.5561	35.3276	28	28	28	58.9	58.9	58.9	53.912	0	323.31	254230000000	269	3198400000	3205700000	4543900000	3175600000	Q9WUM3;A2RS22	717
Uqcrb	Cytochrome b-c1 complex subunit 7	Q9D855;Q9CQB4	541	14012000256	33.7108	33.7525	33.8586	34.0345	8	8	8	46.8	46.8	46.8	13.527	0	12.469	84070000000	100	3753400000	3329300000	3845300000	3083600000	Q9D855;Q9CQB4	7886
Ndufs1	NADH-ubiquinone oxidoreductase 75 kDa subunit, mitochondrial	Q91VD9;A0A087WQR0;A0A087WQ77;A0A087WP77;A0A087WR47	542	13914999808	36.5577	36.4605	36.6334	36.7367	46	46	43	73.3	73.3	71	79.776	0	323.31	584430000000	771	3699000000	3053500000	3716400000	3446100000	Q91VD9	7309
Srsf1	Serine/arginine-rich splicing factor 1	Q6PDM2;H7BX95;Q6PDM2-3;Q6PDM2-2;F7AI47;F6QXN3	543	13864999936	34.9624	35.0415	35.1086	35.1536	14	14	13	43.1	43.1	40.3	27.744	0	79.856	180250000000	279	3428700000	3095700000	4026400000	3314500000	Q6PDM2;H7BX95;Q6PDM2-3;Q6PDM2-2	2376
Ppp1ca	Serine/threonine-protein phosphatase PP1-alpha catalytic subunit	P62137	544	13854999552	35.3061	35.2651	35.3182	35.2793	24	24	6	73	73	16.1	37.54	0	323.31	249380000000	256	3802400000	3282100000	3546000000	3224100000	P62137	3603
Ube2d2;Ube2d2a	Ubiquitin-conjugating enzyme E2 D2	P62838;Q3UT95	545	13848999936	33.6273	33.5081	33.431	33.5787	4	4	1	40.8	40.8	4.8	16.735	0	48.895	55397000000	32	3827400000	3404500000	3494200000	3123200000	P62838;Q3UT95	3652
Ndrg1	Protein NDRG1	Q62433;Q545R3;E9Q514;E9Q5I8;E9Q3F9;E9PVF3;F6VLR8;E9Q0J8;E9PZC7;E9Q7G8;E9Q147;E9Q7V2	546	13832999936	34.7498	34.6543	34.7751	34.8627	14	14	14	59.9	59.9	59.9	43.008	0	323.31	179830000000	279	3301100000	2898900000	4083500000	3549800000	Q62433;Q545R3	4776
Fkbp2	Peptidyl-prolyl cis-trans isomerase FKBP2;Peptidyl-prolyl cis-trans isomerase	P45878;Q3TND1	547	13816999936	33.7829	33.8211	34.0884	34.2695	9	9	9	64.3	64.3	64.3	15.344	0	101.46	96721000000	97	3188800000	3388200000	4062300000	3178000000	P45878;Q3TND1	3273
Akr7a2	Aflatoxin B1 aldehyde reductase member 2	Q8CG76	548	13809999872	35.3847	35.2996	35.6137	35.5966	18	18	18	65.7	65.7	65.7	40.612	0	323.31	234770000000	345	3352000000	3197200000	3878400000	3382600000	Q8CG76	6640
Fkbp3	Peptidyl-prolyl cis-trans isomerase FKBP3;Peptidyl-prolyl cis-trans isomerase	Q62446;Q3UBU9	549	13729000448	34.6598	34.6161	34.6786	34.844	10	10	10	47.8	47.8	47.8	25.147	0	267.74	137290000000	162	3658000000	2923700000	3943000000	3204800000	Q62446;Q3UBU9	4376
Plod1	Procollagen-lysine,2-oxoglutarate 5-dioxygenase 1	Q9R0E2;A8Y5E6;F6WNR1	550	13690999808	36.454	36.4961	36.5834	36.415	48	48	46	74.6	74.6	73.2	83.594	0	323.31	561340000000	566	3744700000	3371700000	3685000000	2889700000	Q9R0E2	9039
Txndc17	Thioredoxin domain-containing protein 17	Q9CQM5	551	13651000320	34.0632	33.8812	33.9942	33.712	7	7	7	71.5	71.5	71.5	14.015	0	189.16	95556000000	71	4056100000	3102300000	3740000000	2752500000	Q9CQM5	7924
Vcl	Vinculin	Q64727	552	13646000128	37.2773	37.2389	37.3807	37.2904	68	68	68	71.8	71.8	71.8	116.72	0	323.31	1023500000000	1258	3379000000	3082800000	3867400000	3317200000	Q64727	5259
Txnl1	Thioredoxin-like protein 1	Q8CDN6	553	13621000192	35.1204	35.3058	35.237	35.2963	21	21	21	80.6	80.6	80.6	32.237	0	323.31	204310000000	228	3152600000	3613500000	3837400000	3017300000	Q8CDN6	6594
Myo1c	Unconventional myosin-Ic	Q9WTI7-3	554	13600000000	36.7905	36.8206	37.0192	36.812	83	82	1	70.2	69.3	1	119.88	0	323.31	734390000000	804	3298800000	3351100000	4023500000	2926500000	Q9WTI7-3	9077
Gnb1	Guanine nucleotide-binding protein G(I)/G(S)/G(T) subunit beta-1	P62874;Q3TQ70;H3BKR2;H3BLF7;Q61011;Q54AE3	555	13479000064	34.8132	34.8185	34.6974	34.7525	18	18	11	70.3	70.3	40	37.377	0	323.31	175230000000	238	3416300000	3188200000	3460200000	3414500000	P62874;Q3TQ70;H3BKR2	3658
Set	Protein SET	Q9EQU5;Q9EQU5-2;A2BE93;A2BE92;Q9EQU5-3	556	13475999744	34.2027	34.2503	34.3438	34.3523	11	11	11	52.2	52.2	52.2	33.377	0	323.31	121290000000	118	3033300000	3518300000	4140500000	2784400000	Q9EQU5;Q9EQU5-2;A2BE93;A2BE92	8711
Fkbp9	Peptidyl-prolyl cis-trans isomerase FKBP9	Q9Z247	557	13408000000	35.8168	35.9371	36.0038	35.9607	23	22	22	45.3	45.3	45.3	62.995	0	323.31	335210000000	404	3375900000	3176500000	3668900000	3187000000	Q9Z247	9230
Hsd17b4	Peroxisomal multifunctional enzyme type 2;(3R)-hydroxyacyl-CoA dehydrogenase;Enoyl-CoA hydratase 2	P51660	558	13361000448	36.4043	36.343	36.494	36.3769	45	45	45	70.1	70.1	70.1	79.481	0	323.31	521070000000	456	3403200000	2829100000	3452500000	3675900000	P51660	3371
Dars	Aspartate--tRNA ligase, cytoplasmic	Q922B2;Q8BJY7	559	13310000128	36.3333	36.2615	36.3081	36.2773	44	44	44	77.4	77.4	77.4	57.147	0	323.31	479180000000	497	3493000000	3207500000	3726600000	2883300000	Q922B2	7541
Psmd11	26S proteasome non-ATPase regulatory subunit 11	Q8BG32;Q5BKQ9;G3UYH2;G3UWW7;G3UXL5;G3UYI4;G3UYL3;G3UYL8;G3UX15;G3UZ28;G3UZ33;G3UX67;G3UWV7	560	13306999808	35.7844	35.9145	35.795	35.8498	28	28	28	68.2	68.2	68.2	47.436	0	323.31	359290000000	364	3628000000	3086300000	3259800000	3333000000	Q8BG32;Q5BKQ9	4815
Rpl35a	60S ribosomal protein L35a	O55142;Q6ZWX1	561	13281000448	33.9739	33.9681	34.177	34.0428	13	13	13	63.6	63.6	63.6	12.554	0	21.208	92967000000	95	2957400000	3140900000	3982200000	3200500000	O55142;Q6ZWX1	2665
Spcs1		A0A0R4J2A1;F6UR10	562	13274000384	32.4509	32.411	32.4574	32.4281	2	2	1	26.5	26.5	14.7	11.777	0	70.211	26548000000	53	2999600000	3173900000	3839600000	3261100000	A0A0R4J2A1;F6UR10	432
Serpinb6;Serpinb6a	Serpin B6	Q60854;Q4FJQ6;F8WIV2;K7E6F1;E9Q108;E9Q0P9;E9Q3Y1;E9Q6X2;E9PYY0;E9PZQ9;E9Q4R2;Q3UWK8;W4VSP4;E9Q5Q5;Q6P6K7	563	13267000320	35.6061	35.4071	35.5341	35.3156	22	22	22	69.8	69.8	69.8	42.598	0	323.31	278610000000	409	3621100000	3241700000	3570200000	2834300000	Q60854;Q4FJQ6;F8WIV2;K7E6F1	4634
Syncrip	Heterogeneous nuclear ribonucleoprotein Q	Q7TMK9;G3V018	564	13219000320	36.0783	36.0578	36.129	35.9983	26	26	2	55.2	55.2	7.2	69.632	0	323.31	423020000000	365	3817500000	2759700000	3695500000	2946600000	Q7TMK9;G3V018	5649
Clta	Clathrin light chain A	B1AWE0;Q6PFA2;O08585;B1AWE1;B1AWD8;B1AWD9	565	13217999872	34.1066	34.067	34.3191	34.0374	8	8	8	29.2	29.2	29.2	23.478	0	17.272	92529000000	57	3482900000	2982800000	3845700000	2907000000	B1AWE0;Q6PFA2;O08585;B1AWE1;B1AWD8;B1AWD9	867
Lman2	Vesicular integral-membrane protein VIP36	Q9DBH5	566	13068000256	35.5766	35.447	35.66	35.6974	22	22	22	60.9	60.9	60.9	40.429	0	323.31	261360000000	244	3009400000	2868000000	4094700000	3095700000	Q9DBH5	8561
Lamtor5	Ragulator complex protein LAMTOR5	Q9D1L9;G3UW70	567	13031000064	33.4234	33.6072	33.2842	33.2225	5	5	5	96.7	96.7	96.7	9.6418	0	323.31	65154000000	92	3999900000	3543900000	2940200000	2546700000	Q9D1L9;G3UW70	8286
Atp6v1a	V-type proton ATPase catalytic subunit A	P50516;P50516-2;D3Z1B9;D3YWH3	568	13020000256	35.8821	36.0153	36.2118	36.1328	35	35	33	80.2	80.2	73.4	68.325	0	323.31	442680000000	616	3059300000	3115900000	3777700000	3067000000	P50516;P50516-2	3350
Cox17;COX17	Cytochrome c oxidase copper chaperone	P56394;Q54AC6	569	12954999808	33.3619	33.4198	32.8401	33.6978	3	3	3	57.1	57.1	57.1	6.784	0	52.619	51822000000	59	3528500000	3383300000	3016400000	3027200000	P56394;Q54AC6	3466
Hnrnpab	Heterogeneous nuclear ribonucleoprotein A/B	Q99020;Q544Z3;Q20BD0;Q80XR6	570	12867000320	34.8183	34.8384	35.028	35.0559	12	12	12	35.8	35.8	35.8	30.831	0	104.12	167270000000	129	3190900000	2538300000	3919800000	3218000000	Q99020;Q544Z3;Q20BD0;Q80XR6	4054
Arl8b	ADP-ribosylation factor-like protein 8B	Q9CQW2;A0A0N4SVB8	571	12862999552	34.4224	34.0849	34.5857	34.5554	16	16	7	73.7	73.7	38.7	21.539	0	323.31	141490000000	140	3045400000	2573900000	4001900000	3241400000	Q9CQW2;A0A0N4SVB8	7959
		A0A0G2JEA5;A0A0G2JEB3;A0A0G2JDJ5;Q8BG26;Q8BG26-3;Q8BG26-2;A0A0G2JGQ9	572	12858000384	36.6289	36.4675	36.5072	36.4067	22	22	5	27.1	27.1	7.1	95.222	0	323.31	578600000000	214	3261000000	2725200000	3826800000	3044800000	A0A0G2JEA5;A0A0G2JEB3	134
Cd9	CD9 antigen	P40240	573	12851999744	33.2883	33.6922	34.1948	34.2333	5	5	5	23.9	23.9	23.9	25.258	0	39.982	77113000000	53	2256300000	2725100000	4010000000	3860700000	P40240	3233
Hdhd3	Haloacid dehalogenase-like hydrolase domain-containing protein 3	Q9CYW4	574	12800000000	34.1246	34.2086	34.2446	34.2365	14	14	14	65.3	65.3	65.3	28.027	0	323.31	115200000000	211	3454300000	2837900000	3549100000	2958500000	Q9CYW4	8139
Srsf2	Serine/arginine-rich splicing factor 2	Q62093	575	12757000192	34.1523	34.2566	34.2708	34.4017	8	8	8	33.9	33.9	33.9	25.476	0	81.442	114810000000	119	3170400000	2740400000	3512200000	3333700000	Q62093	5165
Ppp2ca	Serine/threonine-protein phosphatase 2A catalytic subunit alpha isoform	P63330	576	12746999808	35.0287	35.0386	34.5867	34.8432	16	16	2	66	66	6.8	35.608	0	323.31	203950000000	347	3741500000	3321700000	2736800000	2947000000	P63330	3698
Snrpg	Small nuclear ribonucleoprotein G	P62309	577	12746999808	32.4901	32.7181	31.6345	32.58	4	4	4	35.5	35.5	35.5	8.496	0	11.667	38242000000	44	3315900000	3633100000	2779500000	3018800000	P62309	3620
Kpnb1	Importin subunit beta-1	P70168	578	12736000000	36.1656	36.2578	36.4314	36.3892	43	43	43	59	59	59	97.183	0	323.31	509440000000	572	3210300000	2832000000	3349100000	3344500000	P70168	3712
Atp6v1b2	V-type proton ATPase subunit B, brain isoform	P62814;Q91YH6	579	12728999936	35.7852	35.8058	35.6577	35.7531	33	33	33	78.5	78.5	78.5	56.55	0	323.31	318230000000	442	3461700000	3104700000	3112700000	3050300000	P62814	3647
Rcn1	Reticulocalbin-1	Q05186	580	12663000064	34.8475	34.7521	35.1115	34.7766	17	17	17	70.2	70.2	70.2	38.113	0	323.31	189940000000	241	3447400000	2847000000	3627900000	2740600000	Q05186	3934
Actr3	Actin-related protein 3	Q99JY9;Q3ULF7;A0A087WRA1;A0A087WQ14;A0A087WP86;A0A087WS98;Q641P0;Q641P0-2;A0A087WQ83;A0A087WPR6	581	12631000064	35.1695	35.119	35.3737	35.3936	24	24	24	63.9	63.9	63.9	47.357	0	323.31	265260000000	379	3427200000	2650600000	3715100000	2838600000	Q99JY9;Q3ULF7	4480
Tmem256	Transmembrane protein 256	Q5F285	582	12590999552	32.2644	32.5698	32.2985	32.3861	3	3	3	32.7	32.7	32.7	11.655	0	243.62	37773000000	57	2814200000	3310800000	4103000000	2363100000	Q5F285	4843
Eprs	Bifunctional glutamate/proline--tRNA ligase;Glutamate--tRNA ligase;Proline--tRNA ligase	Q8CGC7;A0A0A6YWA4;A0A0A6YWH3	583	12570999808	37.4204	37.3198	37.4973	37.4682	88	88	88	63.3	63.3	63.3	170.08	0	323.31	1056000000000	1235	3394000000	2853700000	3277100000	3046300000	Q8CGC7	6645
Acss2	Acetyl-coenzyme A synthetase, cytoplasmic	Q9QXG4;A2AQN4;A2AQN5;F7CU63;D6RHA7	584	12556999680	35.9805	35.8565	35.907	36.022	32	32	32	57.3	57.3	57.3	78.861	0	323.31	364140000000	285	3553700000	2746800000	2991400000	3264800000	Q9QXG4;A2AQN4;A2AQN5	645
Uqcrfs1	Cytochrome b-c1 complex subunit Rieske, mitochondrial;Cytochrome b-c1 complex subunit 11	Q9CR68	585	12552999936	34.6701	34.7871	34.8346	35.0882	20	20	20	67.2	67.2	67.2	29.367	0	323.31	188290000000	223	2916400000	2560800000	3757900000	3317500000	Q9CR68	7999
Eif2s1	Eukaryotic translation initiation factor 2 subunit 1	Q6ZWX6	586	12531999744	35.4341	35.4887	35.4492	35.4325	28	28	28	72.1	72.1	72.1	36.108	0	323.31	275690000000	322	3111500000	2951600000	3500900000	2967500000	Q6ZWX6	5590
Apoa1bp	NAD(P)H-hydrate epimerase	Q8K4Z3	587	12472999936	34.6825	34.808	34.8378	34.9146	14	14	14	56.7	56.7	56.7	30.972	0	323.31	174620000000	130	2678300000	3296500000	3356700000	3141300000	Q8K4Z3	6914
Txn2	Thioredoxin, mitochondrial	P97493;G3UZY2;G3UX99;A2A439	588	12467999744	34.526	34.227	34.2402	34.4395	4	4	4	36.7	36.7	36.7	18.255	0	190.93	99742000000	66	3338300000	3131900000	3398800000	2598700000	P97493;G3UZY2	2202
Gbe1	1,4-alpha-glucan-branching enzyme	Q9D6Y9;F6ZHD8;G3UW30	589	12449999872	36.1471	36.1462	36.2819	36.1913	40	40	40	61.7	61.7	61.7	80.363	0	323.31	448200000000	494	3113500000	2943600000	3533400000	2859600000	Q9D6Y9;F6ZHD8;G3UW30	8394
Tpm3	Tropomyosin alpha-3 chain	E9Q7Q3;D3Z6I8;P21107;A0A0R4J1P2;D3YVR0	590	12430999552	34.9839	35.0488	34.9234	34.8575	14	13	2	48	45.2	11.7	28.734	0	148.97	186470000000	134	3683600000	2980700000	3245700000	2521100000	E9Q7Q3;D3Z6I8;P21107;A0A0R4J1P2	1765
Dctn2	Dynactin subunit 2	Q99KJ8;Q3TPZ5	591	12419000320	35.3264	35.225	35.3676	35.4583	22	22	22	65.2	65.2	65.2	44.116	0	323.31	248370000000	289	3399000000	2959000000	2978700000	3082000000	Q99KJ8;Q3TPZ5	4193
Ckap4	Cytoskeleton-associated protein 4	Q8BMK4	592	12401000448	35.9895	36.049	36.0712	36.1168	32	32	32	55.1	55.1	55.1	63.691	0	323.31	421640000000	418	3134500000	2957200000	3521800000	2787600000	Q8BMK4	6174
Srm	Spermidine synthase	Q64674;Q543H0	593	12385000448	35.021	35.0979	35.0504	35.2282	20	20	20	80.5	80.5	80.5	33.995	0	323.31	210550000000	278	3368600000	3053900000	3001600000	2961300000	Q64674;Q543H0	4741
Aldh18a1	Delta-1-pyrroline-5-carboxylate synthase;Glutamate 5-kinase;Gamma-glutamyl phosphate reductase	Q9Z110;D3Z0B4;H3BKJ8;H3BLE8;H3BKK0	594	12305000448	36.5023	36.3198	36.6422	36.5703	47	47	2	68.7	68.7	5	87.265	0	323.31	578340000000	662	3095700000	2513500000	3580400000	3115300000	Q9Z110	9191
Glod4	Glyoxalase domain-containing protein 4	Q9CPV4;E9Q197;Q9CPV4-2;Q9CPV4-3;F6ZTG3;F7BB55;E9Q055;E9Q2R6	595	12295999488	35.3624	35.4067	35.285	35.2842	20	20	20	78.2	78.2	78.2	33.316	0	323.31	258220000000	266	3412100000	3087700000	3242900000	2553400000	Q9CPV4;E9Q197;Q9CPV4-2;Q9CPV4-3;F6ZTG3	7826
Ssr1	Translocon-associated protein subunit alpha	Q9CY50	596	12254999552	34.5144	34.2693	34.375	34.5767	7	7	7	38.8	38.8	38.8	32.065	0	96.771	122550000000	77	3183400000	2823500000	3150600000	3097500000	Q9CY50	8116
Hnrnpm	Heterogeneous nuclear ribonucleoprotein M	Q9D0E1;Q9D0E1-2;B8JK33;B8JK32;F6W322;F7C9U3;Q91VC4;G3X924	597	12247000064	36.246	36.2407	36.4708	36.5957	45	45	45	68.3	68.3	68.3	77.648	0	323.31	575590000000	1046	3061700000	2725900000	3412900000	3046100000	Q9D0E1;Q9D0E1-2;B8JK33;B8JK32	8221
Atp2a2	Sarcoplasmic/endoplasmic reticulum calcium ATPase 2	O55143-2	598	12222999552	36.4679	36.3588	36.4662	36.4223	49	49	1	52.7	52.7	1	109.75	0	323.31	562250000000	635	3336900000	2944900000	3087700000	2853400000	O55143-2	2666
Fam136a	Protein FAM136A	Q9CR98;A0A0N4SWI4	599	12220999680	34.1218	33.9794	34.336	33.7174	9	9	9	68.8	68.8	68.8	15.674	0	234.18	122210000000	178	3559700000	2661900000	3748400000	2251100000	Q9CR98;A0A0N4SWI4	8004
Qil1	Protein QIL1	Q8R404	600	12218999808	32.1949	31.7401	32.7613	32.3978	5	5	5	68.9	68.9	68.9	13.373	0	134.43	36657000000	45	2954900000	1591000000	5323900000	2349400000	Q8R404	7081
Psme2;PSME2b	Proteasome activator complex subunit 2	P97372;G3X9V0;Q5SVP3;E0CZ90	601	12213000192	34.5421	34.4516	34.8567	34.5433	14	14	14	58.6	58.6	58.6	27.057	0	323.31	170980000000	170	3235900000	2862700000	3277200000	2837300000	P97372;G3X9V0;Q5SVP3;E0CZ90	2259
Hprt1	Hypoxanthine-guanine phosphoribosyltransferase	P00493	602	12186999808	34.3613	34.485	34.4421	34.5596	12	12	12	73.9	73.9	73.9	24.57	0	308.57	158430000000	183	3105100000	2895800000	3273900000	2911800000	P00493	2816
Ddx3x;D1Pas1	ATP-dependent RNA helicase DDX3X;Putative ATP-dependent RNA helicase Pl10	Q62167;Q3TQX5;P16381;B9EIA2	603	12136999936	36.1709	36.1449	36.3039	36.1935	46	46	13	72.8	72.8	31.3	73.101	0	323.31	473340000000	665	3084600000	2940900000	3475400000	2636100000	Q62167;Q3TQX5;P16381;B9EIA2	4197
Mccc1	Methylcrotonoyl-CoA carboxylase subunit alpha, mitochondrial	Q99MR8;A0A0G2JFQ5;A0A0G2JF64;A0A0G2JG24	604	12117999616	36.2533	36.2443	36.3029	36.3577	44	44	44	75.9	75.9	75.9	79.343	0	323.31	472610000000	578	3087300000	2784400000	3209300000	3037100000	Q99MR8	7767
Cox7b	Cytochrome c oxidase subunit 7B, mitochondrial	P56393;Q5FW98	605	12117000192	31.4246	28.5616	32.5081	32.0188	2	2	2	10	10	10	9.0113	0.0056548	1.5707	24233000000	17	2690500000	1565600000	3935100000	3925300000	P56393;Q5FW98	3465
Acot2	Acyl-coenzyme A thioesterase 2, mitochondrial	Q9QYR9	606	12016000000	35.4248	35.1954	35.5654	35.7554	24	24	12	69.5	69.5	33.3	49.656	0	323.31	288380000000	319	2987700000	2547800000	3162200000	3318200000	Q9QYR9	8987
Rcn3	Reticulocalbin-3	Q8BH97;D3Z3A9;D3Z7T1;D3YZP8	607	12000000000	34.6251	34.5835	35.1746	34.5974	11	11	11	59.5	59.5	59.5	38.001	0	323.31	168000000000	191	3113900000	2275600000	4153500000	2456800000	Q8BH97;D3Z3A9;D3Z7T1	6036
Ppp2r4	Serine/threonine-protein phosphatase 2A activator	Q543N6;P58389;A2AWE9;A2AWF0;B7ZDE0;D6RFC2;F6Z6I0	608	11973000192	34.7692	34.7807	34.9948	35.011	15	15	15	70	70	70	36.71	0	323.31	191560000000	164	3165100000	2618000000	3229400000	2960100000	Q543N6;P58389;A2AWE9	3499
Tspo	Translocator protein	P50637;Q541E3	609	11955999744	34.2147	34.4388	34.1908	34.5185	5	5	5	41.4	41.4	41.4	18.841	0	66.239	83691000000	45	2833600000	3234700000	3218500000	2669000000	P50637;Q541E3	3358
Usp5	Ubiquitin carboxyl-terminal hydrolase;Ubiquitin carboxyl-terminal hydrolase 5	Q3U4W8;P56399;D3Z4K7	610	11946999808	36.2092	36.2501	36.5541	36.3656	42	42	28	65.9	65.9	50.9	93.354	0	323.31	477860000000	509	2740600000	2478600000	3867900000	2859500000	Q3U4W8;P56399	4346
Pa2g4	Proliferation-associated protein 2G4	P50580;D3YVH7	611	11946000384	35.5012	35.5213	35.3774	35.509	24	24	4	70.3	70.3	14.2	43.698	0	323.31	262810000000	336	3020500000	2963900000	3306000000	2655500000	P50580;D3YVH7	3355
2002-09-01	Septin-2	P42208;F6WYM0;D3YYB1;D3Z3C0;D3Z1S1;D3YZU7;D3YV76	612	11941000192	35.4657	35.2055	35.4561	35.1197	28	28	2	81.2	81.2	7.5	41.525	0	323.31	250760000000	349	3462700000	2856000000	3145600000	2476800000	P42208;F6WYM0;D3YYB1;D3Z3C0	3246
Carhsp1	Calcium-regulated heat stable protein 1	Q9CR86;Q5M9P7	613	11927000064	33.4453	33.2024	33.9274	33.6482	7	7	7	74.3	74.3	74.3	16.062	0	268.45	83486000000	88	3357300000	2513000000	3877100000	2179000000	Q9CR86;Q5M9P7	4868
Cnpy2	Protein canopy homolog 2	Q9QXT0	614	11918999552	34.3179	34.3072	34.8187	34.6652	10	10	10	63.2	63.2	63.2	20.767	0	229.23	131110000000	112	2764300000	2314000000	3892400000	2948600000	Q9QXT0	8956
Rab18	Ras-related protein Rab-18	P35293;Q0PD38	615	11914999808	34.8407	34.8669	34.7743	34.8461	14	14	14	77.2	77.2	77.2	23.035	0	152.56	154900000000	167	2838700000	3075200000	3070800000	2930300000	P35293;Q0PD38	3188
Manf	Mesencephalic astrocyte-derived neurotrophic factor	Q80ZP8;Q3TMX5;Q9CXI5;F6USD5;F6T4L3;F7C1S6	616	11907000320	33.893	33.7105	34.2258	34.1306	10	10	10	50.9	50.9	50.9	19.012	0	85.391	107160000000	131	3011900000	2178900000	4166300000	2550100000	Q80ZP8;Q3TMX5;Q9CXI5;F6USD5;F6T4L3	4183
Ndufa8	NADH dehydrogenase [ubiquinone] 1 alpha subcomplex subunit 8	Q9DCJ5	617	11893999616	34.227	34.2857	34.2956	34.7589	10	10	10	66.3	66.3	66.3	19.992	0	84.059	107040000000	98	2874100000	2495600000	3278900000	3245300000	Q9DCJ5	8628
Actr2	Actin-related protein 2	P61161;Q5SW83	618	11884000256	34.372	34.4043	34.6888	34.4952	17	17	17	57.6	57.6	57.6	44.76	0	323.31	154490000000	252	2710700000	2847400000	3330300000	2995400000	P61161;Q5SW83	3564
Rab6a	Ras-related protein Rab-6A	P35279	619	11820000256	34.5968	34.5224	34.3871	34.4038	15	15	1	72.6	72.6	10.6	23.59	0	294.28	153660000000	178	3443300000	3132100000	2676100000	2568500000	P35279	3181
Dnpep	Aspartyl aminopeptidase	Q9Z2W0;Q3TVK3;Q8BPW9;A0A087WS31;A0A087WSE6;A0A087WRC1;A0A087WNX3;A0A087WSD3;A0A087WSU0	620	11818999808	34.9676	35.0473	35.271	35.2277	26	26	26	74.6	74.6	74.6	52.206	0	323.31	236370000000	290	2964300000	2691200000	3391000000	2772200000	Q9Z2W0;Q3TVK3;Q8BPW9;A0A087WS31;A0A087WSE6	4231
Impdh2	Inosine-5-monophosphate dehydrogenase 2;Inosine-5-monophosphate dehydrogenase	P24547;Q3UAT9;A0A0A6YXS4	621	11776000000	35.4104	35.3677	35.4862	35.4937	30	30	14	63.2	63.2	31.5	55.814	0	323.31	259070000000	354	3109800000	2603400000	3480800000	2581900000	P24547;Q3UAT9	3073
Mccc2	Methylcrotonoyl-CoA carboxylase beta chain, mitochondrial	Q3ULD5;B2RUK5	622	11715000320	35.6114	35.629	35.7949	35.7196	33	33	33	74.6	74.6	74.6	61.378	0	323.31	328030000000	443	2935800000	2749200000	3297800000	2732400000	Q3ULD5;B2RUK5	966
Capza1		Q5RKN9	623	11703000064	34.9528	34.8931	34.782	34.8503	10	8	1	60.8	51.4	5.6	32.953	0	323.31	152140000000	156	3367500000	2819400000	2947100000	2569200000	Q5RKN9	4891
Sfpq	Splicing factor, proline- and glutamine-rich	Q8VIJ6	624	11674000384	36.0421	36.0905	36.358	36.06	31	31	30	49.1	49.1	47.9	75.441	0	323.31	350210000000	560	2979900000	2880400000	3343600000	2469900000	Q8VIJ6	7276
Ephx2	Bifunctional epoxide hydrolase 2;Cytosolic epoxide hydrolase 2;Lipid-phosphate phosphatase	P34914;P34914-2	625	11509000192	35.5709	35.6984	35.7385	35.6752	37	37	37	71.8	71.8	71.8	62.515	0	323.31	322240000000	450	2741900000	2938600000	3066400000	2761800000	P34914;P34914-2	3175
Sar1b	GTP-binding protein SAR1b	Q9CQC9;Q0VGU0	626	11454000128	33.9407	33.7655	34.5004	34.2222	13	13	9	77.3	77.3	63.1	22.382	0	323.31	114540000000	158	2794100000	2517700000	3605600000	2536600000	Q9CQC9;Q0VGU0	4017
Rps27l	40S ribosomal protein S27-like;40S ribosomal protein S27	Q6ZWY3;D6RH49;D3YYB0;A0A0G2JEX7	627	11381999616	32.6161	32.4316	32.7174	32.5658	4	1	1	39.3	13.1	13.1	9.4771	0	5.0531	45529000000	23	3201600000	2851000000	3197700000	2131900000	Q6ZWY3;D6RH49;D3YYB0	5591
Dpysl2	Dihydropyrimidinase-related protein 2	O08553;Q71H75	628	11276000256	35.8558	35.8348	35.9597	35.8772	32	32	27	76	76	64.9	62.277	0	323.31	349560000000	464	2996300000	2595200000	3207700000	2476700000	O08553	2449
Bcl2l13	Bcl-2-like protein 13	P59017;A0A0N4SW24;A0A0N4SW63	629	11210999808	34.7114	34.604	35.0117	34.59	11	11	11	45.9	45.9	45.9	46.719	0	323.31	168160000000	120	2349300000	2790200000	3695500000	2375600000	P59017	3516
Acox1	Peroxisomal acyl-coenzyme A oxidase 1	Q9R0H0-2;A2A848	630	11185000448	35.9109	35.8809	36.1231	36.0414	41	41	2	80.6	80.6	8.2	74.717	0	323.31	391490000000	459	2882600000	2539300000	3066300000	2697200000	Q9R0H0-2;A2A848	9041
Tomm70a	Mitochondrial import receptor subunit TOM70	Q9CZW5	631	11175000064	35.6545	35.5644	35.8608	35.5755	28	28	28	61.9	61.9	61.9	67.589	0	323.31	346430000000	463	2873200000	2496300000	3272700000	2533100000	Q9CZW5	8191
Dynlrb1	Dynein light chain roadblock-type 1	P62627;A2AVR9	632	11150000128	33.2172	32.9803	33.4116	32.8589	6	6	6	74	74	74	10.99	0	89.328	66902000000	109	3257800000	2360500000	3232400000	2299600000	P62627;A2AVR9	688
Rps26	40S ribosomal protein S26	P62855;Q497N1	633	11134999552	33.3364	33.2149	33.5529	33.3139	5	5	5	47	47	47	13.015	0	25.36	55677000000	141	2826400000	3270700000	2858000000	2180500000	P62855;Q497N1	3656
Cfd	Complement factor D	P03953;P03953-2	634	11132999680	34.2476	34.1514	34.187	33.9177	14	14	14	58.3	58.3	58.3	28.057	0	220.82	122460000000	166	3092700000	2814200000	2733400000	2492400000	P03953;P03953-2	2838
Ndufa5	NADH dehydrogenase [ubiquinone] 1 alpha subcomplex subunit 5	Q9CPP6;D3YTQ8	635	11102000128	32.9193	32.8996	33.33	32.975	8	8	8	60.3	60.3	60.3	13.36	0	323.31	55512000000	77	2834700000	2004800000	3805600000	2457300000	Q9CPP6;D3YTQ8	7810
Snrpd2	Small nuclear ribonucleoprotein Sm D2	P62317;Q14AF6;D3Z5N9	636	11100999680	33.7663	33.6777	33.562	33.8389	7	7	7	53.4	53.4	53.4	13.527	0	158.44	77708000000	109	3197600000	2783600000	2399500000	2720500000	P62317;Q14AF6	3624
Sec13	Protein SEC13 homolog	Q9D1M0	637	11093999616	34.4937	34.471	34.1099	34.2393	15	15	15	69.6	69.6	69.6	35.565	0	314.39	144230000000	275	3220900000	2590900000	2440000000	2842600000	Q9D1M0	8287
Galk1	Galactokinase	Q9R0N0	638	11063000064	34.9184	35.0495	35.0451	34.7849	19	19	19	60.5	60.5	60.5	42.295	0	323.31	177010000000	233	2884300000	2828000000	2749100000	2601900000	Q9R0N0	9044
Abracl	Costars family protein ABRACL	Q4KML4;E9QMV2	639	11052000256	32.1319	32.1207	33.1357	32.4919	4	4	4	76.5	76.5	76.5	9.0303	0	81.05	44206000000	25	2208300000	2378100000	4368400000	2096800000	Q4KML4;E9QMV2	1891
Acp1	Low molecular weight phosphotyrosine protein phosphatase	Q9D358	640	11025000448	33.6062	33.7491	33.7842	33.4877	7	7	2	64.6	64.6	17.7	18.192	0	251.2	88200000000	102	3097500000	2807100000	3032000000	2088400000	Q9D358	8332
Gale	UDP-glucose 4-epimerase	Q8R059;B1AV53;B1AV54	641	11015000064	35.138	35.1908	35.0225	34.9523	22	22	22	81.6	81.6	81.6	38.224	0	323.31	187260000000	260	2795300000	2618100000	3014500000	2587300000	Q8R059	6939
Rab2a	Ras-related protein Rab-2A	P53994;Q0PD65	642	10958999552	34.9013	34.7991	34.9254	34.8508	16	16	7	79.7	79.7	43.9	23.547	0	311.45	153430000000	254	2997300000	2369700000	3086200000	2505700000	P53994;Q0PD65	3416
Ndufb10	NADH dehydrogenase [ubiquinone] 1 beta subcomplex subunit 10	Q9DCS9;D3YUK4	643	10933000192	33.9917	34.0625	34.1833	34.0099	9	9	9	54.5	54.5	54.5	21.024	0	235.78	109330000000	109	2555300000	2377300000	3564400000	2436000000	Q9DCS9;D3YUK4	8642
Ppic	Peptidyl-prolyl cis-trans isomerase;Peptidyl-prolyl cis-trans isomerase C	Q3UC73;P30412	644	10919000064	34.4552	34.0209	34.4188	34.3762	10	10	10	62.7	62.7	62.7	22.794	0	323.31	120100000000	153	3212400000	3018200000	2102900000	2585100000	Q3UC73;P30412	3146
Gm2a	Ganglioside GM2 activator	Q5F1Z8;Q60648	645	10896000000	34.1629	34.2568	34.1978	34.1281	6	6	6	37.8	37.8	37.8	20.824	0	69.946	87164000000	55	2563700000	2228000000	3465500000	2638300000	Q5F1Z8;Q60648	4837
Hnrnpc	Heterogeneous nuclear ribonucleoproteins C1/C2	Q9Z204-2;Q9Z204-3;Q9Z204-4	646	10892000256	34.9428	35.0407	34.9486	34.9881	16	16	2	45.7	45.7	6.3	33.056	0	187.23	206950000000	269	2984800000	2944600000	2645200000	2317400000	Q9Z204-2;Q9Z204-3;Q9Z204-4	9227
Timm8a1	Mitochondrial import inner membrane translocase subunit Tim8 A	Q9WVA2;Q4FZG7	647	10878999552	32.8336	33.0274	32.7246	33.0952	8	8	8	87.6	87.6	87.6	11.042	0	88.918	54393000000	64	3282300000	2826400000	2847000000	1922800000	Q9WVA2	9143
Rab14	Ras-related protein Rab-14	Q91V41;Q50HX4;A2AL34	648	10865999872	34.762	34.4915	34.8605	34.6279	18	18	18	86	86	86	23.897	0	323.31	173860000000	203	2574000000	2109400000	3665500000	2517100000	Q91V41;Q50HX4;A2AL34	4703
Cndp2	Cytosolic non-specific dipeptidase	Q9D1A2	649	10826999808	35.2301	35.3587	35.4533	35.3149	31	31	31	84.2	84.2	84.2	52.767	0	323.31	270680000000	363	2918300000	2436100000	2759200000	2713600000	Q9D1A2	8266
Sec61a1	Protein transport protein Sec61 subunit alpha isoform 1	P61620	650	10821000192	34.6884	34.7987	34.9373	34.8089	17	17	11	37	37	22.9	52.264	0	239.82	173130000000	163	2872300000	2270100000	3223100000	2455100000	P61620	3583
Gbas	Protein NipSnap homolog 2	Q7TMG8;O55126;A0A0G2JEV1	651	10814000128	34.8325	34.6269	34.9968	34.9145	18	18	18	68	68	68	32.898	0	323.31	173020000000	163	2917800000	2083100000	3188300000	2624500000	Q7TMG8;O55126	5646
Bet1	BET1 homolog	O35623	652	10750000128	32.3304	32.4578	32.347	32.4565	6	6	6	56.8	56.8	56.8	13.274	0	299.16	32249000000	83	3082100000	2778000000	2762400000	2127300000	O35623	2574
Prkar2b	cAMP-dependent protein kinase type II-beta regulatory subunit	P31324	653	10748999680	35.2625	35.2526	35.3098	35.3565	21	21	4	63.5	63.5	16.1	46.167	0	323.31	247220000000	325	3322200000	2511500000	2618600000	2296500000	P31324	3152
Pgp	Phosphoglycolate phosphatase	Q8CHP8	654	10748000256	34.8397	34.8326	34.8972	34.9574	20	20	20	84.1	84.1	84.1	34.54	0	323.31	193470000000	242	3120500000	2241400000	2717100000	2669500000	Q8CHP8	6666
Vamp3	Vesicle-associated membrane protein 3	P63024	655	10744999936	33.2432	33.0245	33.3282	33.0716	5	5	3	55.3	55.3	32	11.48	0	190.57	53725000000	65	2493900000	2275200000	3499900000	2475900000	P63024	3676
Capn2	Calpain-2 catalytic subunit	O08529	656	10730000384	35.8896	35.9033	35.8613	35.782	35	35	35	59.3	59.3	59.3	79.871	0	323.31	364820000000	500	2992600000	2666700000	2738000000	2332500000	O08529	2444
Ndufb4	NADH dehydrogenase [ubiquinone] 1 beta subcomplex subunit 4	Q9CQC7	657	10723000320	33.284	33.1991	33.509	33.3762	8	8	8	47.3	47.3	47.3	15.081	0	87.764	53614000000	76	2402100000	2862700000	2800100000	2657900000	Q9CQC7	7890
Pabpc1	Polyadenylate-binding protein 1	P29341;Q9D4E6;F6ZAX1;A2A5N3;Q8C7D3	658	10698999808	35.9592	35.8497	35.9964	35.9404	35	35	21	60.8	60.8	38.8	70.67	0	323.31	385170000000	341	2944100000	2682500000	2871400000	2201200000	P29341	3135
Bsg	Basigin	P18572;K3W4Q8;P18572-2;J3QP71	659	10689000448	35.0524	34.9958	35.0884	35.1496	9	9	9	25.4	25.4	25.4	42.444	0	68.813	203090000000	82	2796400000	2499000000	2871000000	2522400000	P18572;K3W4Q8;P18572-2;J3QP71	2417
Elavl1	ELAV-like protein 1	P70372	660	10611999744	34.5226	34.522	34.6504	34.5546	17	17	16	61	61	58.3	36.169	0	225.84	169790000000	208	2955100000	2265700000	2575400000	2815500000	P70372	3751
Esyt1	Extended synaptotagmin-1	Q3U7R1;Q3U7R1-2	661	10606000128	36.2672	36.3561	36.5271	36.4454	57	57	57	60.4	60.4	60.4	121.55	0	323.31	509090000000	531	2590200000	2345400000	3140100000	2530300000	Q3U7R1;Q3U7R1-2	4360
Tmem109	Transmembrane protein 109	Q3UBX0;D3Z7P2;D3Z3Z2;D3YX08;D3Z0I8	662	10590000128	33.6234	33.6162	33.9033	33.6136	3	3	3	9.1	9.1	9.1	26.306	0	37.894	84720000000	48	2809800000	2096200000	3348000000	2336100000	Q3UBX0;D3Z7P2;D3Z3Z2;D3YX08;D3Z0I8	1247
Eif1	Eukaryotic translation initiation factor 1	P48024;Q4V9T8	663	10577000448	33.2203	33.4312	33.2752	33.0701	6	6	3	75.2	75.2	27.4	12.746	0	323.31	52883000000	42	2367700000	2636400000	3504000000	2068500000	P48024;Q4V9T8	3310
Psmc4	26S protease regulatory subunit 6B	P54775	664	10570999808	35.2336	35.3078	35.5376	35.5504	33	33	33	81.6	81.6	81.6	47.408	0	323.31	264260000000	361	2430600000	2410600000	2966600000	2762800000	P54775	3431
Eif3f	Eukaryotic translation initiation factor 3 subunit F	Q9DCH4	665	10563999744	34.5741	34.4847	34.5104	34.5558	17	17	17	59.3	59.3	59.3	37.984	0	323.31	158460000000	230	2956300000	2452200000	2615600000	2540100000	Q9DCH4	8624
Gcdh	Glutaryl-CoA dehydrogenase, mitochondrial	Q60759;A0A0A0MQ68;D3Z4I2	666	10526999552	34.578	34.7957	34.8965	34.7745	19	19	19	62.3	62.3	62.3	48.605	0	323.31	178960000000	263	2674600000	2597100000	2832100000	2423200000	Q60759;A0A0A0MQ68	55
Tardbp	TAR DNA-binding protein 43	Q921F2;Q544R5;A0A087WRZ5;Q6VYI5;Q6VYI4;A0A087WR97;A0A087WQA5;A0A087WSE4;A0A087WRP4;H3BJV1;A0A087WS74;A0A087WQX8;A0A087WS17;A0A087WP57;A0A087WSC6	667	10522999808	34.3113	34.3715	34.5076	34.5686	19	19	2	65.9	65.9	15.7	44.547	0	323.31	136810000000	130	2430400000	2143100000	2997900000	2952100000	Q921F2;Q544R5;A0A087WRZ5;Q6VYI5;Q6VYI4;A0A087WR97;A0A087WQA5	4765
Ubqln1	Ubiquilin-1	Q8R317	668	10490000384	34.7548	34.6098	34.8999	34.9932	16	16	1	41.6	41.6	4	61.976	0	323.31	146860000000	280	2896600000	2171900000	2913800000	2508000000	Q8R317	7042
Hspa4	Heat shock 70 kDa protein 4	Q3U2G2;Q61316	669	10474000384	36.4901	36.3952	36.5369	36.5584	50	50	47	65.3	65.3	62.7	94.208	0	323.31	523710000000	609	2801000000	2366800000	2818300000	2488000000	Q3U2G2;Q61316	4304
Nfu1	NFU1 iron-sulfur cluster scaffold homolog, mitochondrial	A0A0N4SUH8;Q9QZ23;D3Z285	670	10471999488	34.5318	34.5006	34.4726	34.7949	9	9	9	46.9	46.9	46.9	28.654	0	168.61	125660000000	88	2596500000	2402500000	3048000000	2424600000	A0A0N4SUH8;Q9QZ23	208
Rbbp9	Putative hydrolase RBBP9	O88851;A2AN96	671	10462000128	34.2219	34.3369	34.1871	34.049	10	10	10	81.2	81.2	81.2	20.911	0	228.64	104620000000	157	2943900000	2607000000	2695000000	2216500000	O88851;A2AN96	621
Tpm4	Tropomyosin alpha-4 chain	Q6IRU2	672	10451000320	34.9343	34.9589	34.6713	34.7756	14	14	13	43.1	43.1	40.3	28.467	0	323.31	156770000000	145	3151600000	2732600000	2130900000	2436000000	Q6IRU2	5346
Hdgf	Hepatoma-derived growth factor	P51859;E0CXA0;E0CYW7	673	10439999488	35.161	34.9735	34.851	34.8135	12	11	11	51.5	48.1	48.1	26.268	0	272.21	167040000000	109	2967200000	2751400000	2311400000	2410200000	P51859;E0CXA0	3376
Hsd11b1	Corticosteroid 11-beta-dehydrogenase isozyme 1	P50172;Q3TJI8;Q4JHD9;F2Z3U6	674	10398999552	35.0172	35.1615	34.9902	34.7078	21	21	21	64	64	64	32.364	0	226.9	197580000000	254	2865100000	2602100000	2851100000	2080400000	P50172;Q3TJI8;Q4JHD9;F2Z3U6	3341
Cyb5r1	NADH-cytochrome b5 reductase 1	Q9DB73;G3UZG6;Q9DB73-2;G3UXV8;G3UZ57	675	10328999936	34.4301	34.5324	34.6583	34.6567	16	16	16	51.1	51.1	51.1	34.134	0	323.31	144600000000	195	2233800000	2262500000	2965800000	2866600000	Q9DB73;G3UZG6;Q9DB73-2	8534
Ssbp1	Single-stranded DNA-binding protein;Single-stranded DNA-binding protein, mitochondrial	Q8R2K3;Q9CYR0;D3Z3Y3	676	10314000384	34.2359	34.1943	33.742	33.037	7	7	7	50	50	50	17.156	0	287	82514000000	107	2917300000	2757100000	2532500000	2107300000	Q8R2K3;Q9CYR0	7013
Arpc2	Actin-related protein 2/3 complex subunit 2	Q9CVB6;D3YXG6;A0A087WRT2	677	10289999872	35.1505	35.0949	35.1775	35.1819	28	28	28	78.3	78.3	78.3	34.357	0	323.31	205800000000	313	2652000000	2471300000	2908100000	2258600000	Q9CVB6;D3YXG6	8037
Pcyox1	Prenylcysteine oxidase	Q9CQF9;F7CIP8;D3Z275;A0A0N4SWD3	678	10266000384	35.2353	35.38	35.4228	35.3931	22	22	22	54.9	54.9	54.9	56.494	0	323.31	246380000000	494	2653500000	2420600000	2802700000	2389000000	Q9CQF9	7903
	Ester hydrolase C11orf54 homolog	Q91V76	679	10261999616	34.5084	34.3433	34.9146	34.496	19	19	19	67	67	67	34.995	0	323.31	174450000000	250	2560900000	2285100000	2830000000	2585800000	Q91V76	7295
Iars2	Isoleucine--tRNA ligase, mitochondrial	Q8BIJ6;E9PWN2;E9PWN3	680	10254000128	36.1083	36.0526	36.2093	36.1945	47	47	47	59.6	59.6	59.6	112.8	0	323.31	440920000000	643	2647800000	2459000000	2680800000	2466400000	Q8BIJ6;E9PWN2;E9PWN3	6071
Tagln2	Transgelin-2	Q9WVA4;A0A0A6YXG6	681	10179999744	34.6821	34.4821	34.6436	34.5346	12	12	10	75.9	75.9	64.8	22.395	0	289.57	142520000000	216	3005200000	2313300000	2592500000	2268900000	Q9WVA4	9145
Vps29	Vacuolar protein sorting-associated protein 29	Q9QZ88;D3Z645;Q9QZ88-2;D3YYD5;D3YW98	682	10177999872	34.2563	34.0904	34.1161	34.238	13	13	13	64.8	64.8	64.8	20.495	0	237.46	101780000000	133	2433200000	2274900000	2470200000	2999300000	Q9QZ88;D3Z645;Q9QZ88-2;D3YYD5;D3YW98	1386
Txndc12	Thioredoxin domain-containing protein 12	Q9CQU0	683	10126999552	33.7068	33.8878	33.7454	33.8242	8	8	8	63.5	63.5	63.5	19.048	0	323.31	101270000000	121	2191000000	2471300000	2784200000	2680900000	Q9CQU0	7947
Pttg1ip	Pituitary tumor-transforming gene 1 protein-interacting protein	Q8R143;E0CXB5;F6TFF2	684	10113999872	33.635	33.2785	33.7275	33.9848	4	4	4	15.5	15.5	15.5	19.965	0.00012323	4.2565	60682000000	64	2310800000	1964200000	3019900000	2818800000	Q8R143;E0CXB5;F6TFF2	6974
Gstk1	Glutathione S-transferase kappa 1	Q9DCM2;A0A0N4SVE5	685	10099999744	34.3074	34.6005	34.8729	34.8952	16	16	16	73.9	73.9	73.9	25.704	0	215.92	161610000000	221	2208900000	2585600000	2640000000	2666000000	Q9DCM2	8635
Cap1	Adenylyl cyclase-associated protein 1	P40124;B1ARS0;Q9CYT6;D3YTR7	686	10090000384	35.3814	35.5055	35.6943	35.3588	29	29	29	71.7	71.7	71.7	51.564	0	323.31	272440000000	348	2513300000	2336500000	3103900000	2136700000	P40124	3229
Adhfe1	Hydroxyacid-oxoacid transhydrogenase, mitochondrial	Q8R0N6;A0A087WRE7;Q8R0N6-2	687	10078000128	35.0262	35.0314	35.2501	35.1385	23	23	23	76.1	76.1	76.1	49.937	0	323.31	211630000000	313	2838400000	2378700000	2613100000	2247300000	Q8R0N6;A0A087WRE7;Q8R0N6-2	39
Fn1	Fibronectin;Anastellin	P11276	688	10071000064	37.4492	37.5913	37.5487	37.5723	111	111	1	63.4	63.4	1.3	272.53	0	323.31	1097700000000	1328	2544300000	2384500000	2722400000	2419700000	P11276	2917
Tmem43	Transmembrane protein 43	Q9DBS1	689	10069999616	35.3419	35.3465	35.7986	35.5657	21	21	21	60.5	60.5	60.5	44.783	0	323.31	221540000000	239	2406700000	2301900000	3044800000	2316700000	Q9DBS1	8576
Ube2k	Ubiquitin-conjugating enzyme E2 K	P61087;Q6ZWQ6;A0A0J9YUI1;A0A0J9YU07;D3Z4U3;Q3V3R8;A0A0J9YUR9;F8WIC2	690	10067999744	34.2963	34.2982	34.3937	34.3957	14	14	14	81.5	81.5	81.5	22.406	0	197.6	120810000000	142	2866500000	2849500000	2435800000	1916200000	P61087;Q6ZWQ6;A0A0J9YUI1;A0A0J9YU07;D3Z4U3;Q3V3R8	3561
Gdi1	Rab GDP dissociation inhibitor alpha	P50396;B7FAU8;D6RI86	691	10067000320	35.2666	35.181	35.2588	35.3225	32	23	23	77.4	62	62	50.521	0	323.31	251660000000	347	2713300000	2327300000	2542900000	2483100000	P50396	3346
Mvp		E9Q3X0;D3Z2N7	692	10040999936	36.0878	36.1831	36.2657	36.2898	53	53	1	74.8	74.8	1.6	96.856	0	323.31	451860000000	611	2532100000	2369500000	2752100000	2387700000	E9Q3X0	1682
Rab5c	Ras-related protein Rab-5C	P35278;Q3TJ39;Q8C266;A2A5F5	693	10035999744	34.3663	34.328	34.2372	34.0662	10	10	7	66.7	66.7	51.9	23.412	0	250.14	110400000000	195	3094300000	2296900000	2876500000	1768700000	P35278;Q3TJ39;Q8C266	3180
Plin4	Perilipin-4	O88492;O88492-2	694	9988400128	37.309	37.2293	37.2386	37.2102	51	51	51	87.7	87.7	87.7	139.41	0	323.31	998840000000	1157	2755600000	2489600000	2660000000	2083300000	O88492;O88492-2	2739
Nhp2l1	NHP2-like protein 1;NHP2-like protein 1, N-terminally processed	Q9D0T1;E9PZS4	695	9902000128	33.8849	33.4962	33.7673	33.6803	7	7	7	68	68	68	14.173	0	72.14	79216000000	67	2781100000	2161700000	2821000000	2138200000	Q9D0T1	8246
Glrx	Glutaredoxin-1	Q9QUH0;Q3U6L3	696	9886799872	33.1263	32.9516	33.0448	33.2363	6	6	6	50.5	50.5	50.5	11.871	0	62.099	59321000000	118	2834400000	2479200000	2183000000	2390200000	Q9QUH0;Q3U6L3	4354
Nagk	N-acetyl-D-glucosamine kinase	Q9QZ08;Q3U2G9;Q9D997;D3YXG2	697	9874899968	34.8363	34.551	34.621	34.6452	17	17	17	77.3	77.3	77.3	37.268	0	323.31	158000000000	221	2849900000	2205700000	2433100000	2386200000	Q9QZ08;Q3U2G9;Q9D997;D3YXG2	4305
Hsd17b8;H2-Ke6	Estradiol 17-beta-dehydrogenase 8	P50171;P50171-2;G3UX44	698	9852199936	34.6253	34.7097	34.4935	34.5315	11	11	11	61.4	61.4	61.4	26.588	0	270.95	128080000000	136	2482500000	2392200000	2359800000	2617600000	P50171;P50171-2;G3UX44	3340
Tomm22	Mitochondrial import receptor subunit TOM22 homolog	Q9CPQ3	699	9846899712	33.6455	32.9193	33.4545	33.4106	6	6	6	73.2	73.2	73.2	15.537	0	318.94	68929000000	99	3094900000	2653700000	2791600000	1306700000	Q9CPQ3	7812
Yipf5	Protein YIPF5	Q9EQQ2	700	9838999552	31.6998	31.4333	31.9256	31.6315	3	3	3	22.2	22.2	22.2	27.873	0	57.407	19678000000	29	2592900000	2033600000	3139300000	2073100000	Q9EQQ2	8707
Psmc5	26S protease regulatory subunit 8	P62196	701	9832399872	35.252	35.2941	35.2766	35.1186	27	27	7	63.3	63.3	13.5	45.626	0	323.31	235980000000	463	2721800000	2399300000	2573500000	2137800000	P62196	3606
Ddx17	Probable ATP-dependent RNA helicase DDX17	Q501J6;Q3U741;Q501J6-2	702	9823399936	35.7288	35.8084	35.8974	35.8553	35	34	27	55.2	53.5	42.2	72.399	0	323.31	314350000000	388	2645300000	2348400000	2488700000	2341100000	Q501J6;Q3U741;Q501J6-2	4357
Ndufb9	NADH dehydrogenase [ubiquinone] 1 beta subcomplex subunit 9	Q9CQJ8	703	9788800000	33.6022	33.6586	33.9201	33.6129	8	8	8	65.4	65.4	65.4	21.984	0	123.57	78310000000	120	2427200000	2447800000	2895200000	2018500000	Q9CQJ8	7916
Ddah1	N(G),N(G)-dimethylarginine dimethylaminohydrolase 1	Q9CWS0;D3YU15	704	9779000320	34.7955	34.5941	34.7317	34.4416	17	17	16	76.5	76.5	73.7	31.381	0	323.31	166240000000	311	2963000000	2151900000	2899400000	1764700000	Q9CWS0;D3YU15	8059
Rad23b	UV excision repair protein RAD23 homolog B	P54728	705	9751499776	34.3949	34.3743	34.6248	34.6247	16	16	13	57.5	57.5	53.4	43.512	0	321.96	126770000000	171	2437400000	2231100000	2876200000	2206800000	P54728	3425
Srsf5	Serine/arginine-rich splicing factor 5	O35326;Q9D8S5;S4R2G3	706	9724800000	34.1086	33.8869	33.9555	33.9692	11	11	10	30.9	30.9	27.5	30.891	0	193.19	77799000000	98	2962000000	2374500000	2643900000	1744400000	O35326;Q9D8S5	2543
Npepps	Puromycin-sensitive aminopeptidase	Q11011;F6QYF8;E9Q039;E9Q6F4;F6V7K3;F7ANF4;F2Z3V5	707	9721100288	36.1376	36.1744	36.2061	36.186	54	54	54	61.6	61.6	61.6	103.32	0	323.31	466610000000	601	2614500000	2185100000	2914000000	2007500000	Q11011;F6QYF8;E9Q039;E9Q6F4	4018
Pdap1	28 kDa heat- and acid-stable phosphoprotein	Q3UHX2;B2RTB0	708	9685199872	33.3559	33.429	33.44	33.4003	7	7	7	37.6	37.6	37.6	20.605	0	58.107	67796000000	72	2145400000	2448900000	2583400000	2507400000	Q3UHX2;B2RTB0	950
Arpc1b	Actin-related protein 2/3 complex subunit 1B	Q9WV32;Q91Z25;F6VVE6;F6THG2;D3Z6S0	709	9680100352	34.9827	34.8373	34.8208	34.8045	24	24	21	70.2	70.2	63.4	41.063	0	323.31	174240000000	228	2584500000	2258600000	2730000000	2106900000	Q9WV32;Q91Z25	7466
Psmc2	26S protease regulatory subunit 7	P46471;Q8BVQ9	710	9639799808	35.3541	35.3254	35.5333	35.362	38	38	38	77.8	77.8	77.8	48.647	0	282.75	269910000000	454	2501900000	2246500000	2707800000	2183600000	P46471;Q8BVQ9	3279
Ndufv1	NADH dehydrogenase [ubiquinone] flavoprotein 1, mitochondrial	Q91YT0;D3YUM1;D3Z1U9;D3Z0K1;D3YXX5;D6RG60	711	9638299648	35.0721	34.9804	34.9613	35.0953	24	24	24	65.1	65.1	65.1	50.834	0	323.31	212040000000	264	2812400000	2314500000	1968000000	2543400000	Q91YT0;D3YUM1;D3Z1U9	7459
H2afy	Core histone macro-H2A.1	Q9QZQ8-2	712	9633899520	34.6002	34.7302	34.7057	34.7648	16	16	1	57.7	57.7	9.8	39.289	0	323.31	154140000000	202	2513800000	2341500000	2369100000	2409500000	Q9QZQ8-2	9015
Sar1a		Q99JZ4	713	9629100032	33.4864	33.4815	34.1058	33.5465	12	8	2	71.7	57.6	7.1	22.399	0	323.31	96291000000	107	2395400000	2092100000	2954700000	2186900000	Q99JZ4	7655
Ndufv2	NADH dehydrogenase [ubiquinone] flavoprotein 2, mitochondrial	Q9D6J6;Q9D6J6-2;M0QWP9;D6RGN4	714	9607900160	34.6278	34.4973	34.3836	34.4714	11	11	11	58.1	58.1	58.1	27.285	0	96.001	134510000000	196	3018000000	2160400000	2367600000	2061900000	Q9D6J6;Q9D6J6-2	8377
Psmc6	26S protease regulatory subunit 10B	P62334;Q14AQ1	715	9575199744	34.7128	34.7514	35.0027	34.8195	21	21	21	65.8	65.8	65.8	44.172	0	308.05	201080000000	407	2182200000	2476400000	2446600000	2470000000	P62334;Q14AQ1	3629
Rap1b	Ras-related protein Rap-1b	Q99JI6;Q52L50	716	9569800192	33.7081	33.7858	33.8025	33.8989	11	11	4	75.5	75.5	32.1	20.825	0	141.72	95698000000	79	2074100000	2414600000	2674400000	2406700000	Q99JI6;Q52L50	4714
Pcca	Propionyl-CoA carboxylase alpha chain, mitochondrial	Q91ZA3;Q3UGC8;H3BL62;H3BK61;H3BJR0;D3YWM4;D3YZC0;H3BKW6	717	9553500160	36.0684	36.0559	36.1352	36.2104	43	43	43	71.8	71.8	71.8	79.921	0	323.31	420360000000	601	2464000000	2161600000	2537700000	2390200000	Q91ZA3;Q3UGC8	4416
Bola1	BolA-like protein 1	Q9D8S9	718	9527100416	33.1716	33.3569	33.8091	33.5506	7	7	7	73	73	73	14.379	0	199.86	76217000000	115	2174300000	2132800000	2623000000	2597000000	Q9D8S9	8457
Slc25a22	Mitochondrial glutamate carrier 1	Q9D6M3;E9PY45;E9PV90;E9Q6M6;A0A0J9YTY6;Q80X52;E9Q579;V9GWS2;A0A0J9YUX4;A0A0J9YUJ4;A0A0J9YVJ3;V9GWV4;G3UX09	719	9511700480	34.8541	34.7829	34.8679	34.8189	22	22	19	74	74	69	34.67	0	323.31	161700000000	279	2407500000	2434600000	2521100000	2148600000	Q9D6M3;E9PY45;E9PV90;E9Q6M6;A0A0J9YTY6	8383
Hnrnpul2	Heterogeneous nuclear ribonucleoprotein U-like protein 2	Q00PI9	720	9491300352	35.5219	35.6496	35.8449	35.824	35	35	35	48.1	48.1	48.1	84.939	0	323.31	322710000000	379	2221700000	2149700000	2589700000	2530200000	Q00PI9	3894
Rras	Ras-related protein R-Ras	P10833;Q3U1N3	721	9451299840	34.4989	34.4357	34.3038	34.481	15	15	12	73.4	73.4	58.7	23.764	0	323.31	151220000000	302	2212500000	2430000000	2471600000	2337300000	P10833;Q3U1N3	2910
Itpa	Inosine triphosphate pyrophosphatase	Q9D892;Q60I30	722	9450000384	33.7828	33.9432	33.8824	34.1082	12	12	12	73.2	73.2	73.2	21.897	0	323.31	94500000000	128	1989000000	2219000000	2693700000	2548300000	Q9D892;Q60I30	5051
Plod3	Procollagen-lysine,2-oxoglutarate 5-dioxygenase 3	Q9R0E1;F6W3Q8	723	9422100480	35.5946	35.671	35.8045	35.9256	35	33	33	65.7	64.4	64.4	84.921	0	323.31	358040000000	465	2188400000	2171800000	2585400000	2476500000	Q9R0E1	9038
Chchd6	MICOS complex subunit Mic25	Q91VN4;E9Q4M4	724	9392600064	34.2786	34.3551	34.5178	34.5199	15	15	15	48	48	48	29.852	0	323.31	112710000000	159	1944400000	2244900000	2878600000	2324700000	Q91VN4;E9Q4M4	1695
Vapb	Vesicle-associated membrane protein-associated protein B	Q9QY76;Q8BH80	725	9369900032	34.5848	34.6317	34.7866	34.8484	15	14	14	66.7	66.7	66.7	26.946	0	94.825	140550000000	114	2368300000	2186900000	2609900000	2204700000	Q9QY76;Q8BH80	6032
Hacd2	Very-long-chain (3R)-3-hydroxyacyl-CoA dehydratase 2	Q9D3B1	726	9364299776	34.2078	33.4999	34.328	34.2603	5	5	5	18.1	18.1	18.1	28.402	0	48.904	103010000000	105	3035300000	1017500000	3500400000	1811200000	Q9D3B1	8337
Eif4e	Eukaryotic translation initiation factor 4E	P63073;Q3TK95;A0A0G2JGT5;A0A0G2JH04;A0A0G2JFB4;A0A0G2JG98	727	9331600384	34.3322	34.3487	34.4918	34.2028	7	7	7	33.6	33.6	33.6	25.053	0	84.06	102650000000	81	2383800000	2284200000	2810100000	1853500000	P63073;Q3TK95;A0A0G2JGT5;A0A0G2JH04;A0A0G2JFB4	3682
Pycr1	Pyrroline-5-carboxylate reductase 1, mitochondrial;Pyrroline-5-carboxylate reductase	Q922W5;Q3UTR5;A2ABZ2;A2ABZ3;A2ABZ0	728	9296000000	34.5417	34.4998	34.5029	34.6419	18	14	14	75.4	61.2	61.2	32.373	0	323.31	148740000000	264	2512500000	2077600000	2424500000	2281400000	Q922W5;Q3UTR5;A2ABZ2;A2ABZ3	4551
Erp44	Endoplasmic reticulum resident protein 44	Q9D1Q6	729	9293200384	34.765	34.7101	34.8707	34.7991	21	21	21	63.3	63.3	63.3	46.852	0	323.31	176570000000	235	2471800000	2037000000	2575100000	2209200000	Q9D1Q6	8296
Ifitm2	Interferon-induced transmembrane protein 2	Q99J93	730	9277599744	32.0184	32.2595	32.1728	32.2769	4	3	3	44.4	38.9	38.9	15.743	0	121.58	37110000000	67	2817700000	1524100000	2728100000	2207700000	Q99J93	7625
Higd1a	HIG1 domain family member 1A, mitochondrial	Q9JLR9;Q1XG81	731	9237499904	32.1281	32.3585	32.3453	31.7923	4	4	4	81.1	81.1	81.1	10.425	0	122.6	36950000000	78	2463300000	2216300000	3205200000	1352700000	Q9JLR9;Q1XG81	4052
Lamtor3	Ragulator complex protein LAMTOR3	O88653;Q542I7;A0A0G2JGQ3	732	9233000448	33.3531	33.5109	33.3481	33.3005	8	8	8	62.9	62.9	62.9	13.553	0	191.33	64631000000	80	1931000000	2508200000	2273800000	2520100000	O88653;Q542I7;A0A0G2JGQ3	2756
Got1	Aspartate aminotransferase, cytoplasmic	P05201;F7ALS6	733	9191799808	35.2888	35.1708	35.3452	35.328	23	23	23	69.5	69.5	69.5	46.247	0	323.31	220600000000	216	2354700000	1969600000	2497800000	2369700000	P05201	2850
Arl6ip5	PRA1 family protein 3	Q8R5J9	734	9182699520	32.4399	32.6069	32.7553	33.1535	6	6	6	28.7	28.7	28.7	21.557	0	309.68	45914000000	87	2192600000	1983900000	2306300000	2699900000	Q8R5J9	7109
Psmc1	26S protease regulatory subunit 4	P62192;Q542I9	735	9174700032	35.1299	35.1409	35.3396	35.3755	21	21	21	63.4	63.4	63.4	49.184	0	323.31	229370000000	341	2347500000	1963800000	2549800000	2313600000	P62192;Q542I9	3605
Dap	Death-associated protein 1	Q91XC8;Q3U706;A0A087WR57;A0A087WRC6	736	9162099712	33.6758	33.5366	33.8092	33.7963	7	7	7	59.8	59.8	59.8	11.154	0	96.551	73296000000	284	2331900000	1744200000	2809200000	2276900000	Q91XC8;Q3U706;A0A087WR57;A0A087WRC6	4356
Ces1f	Carboxylic ester hydrolase	Q91WU0	737	9135500288	35.5712	35.4449	35.58	35.5631	33	33	29	69.9	69.9	63.8	61.612	0	323.31	274070000000	339	2324300000	2132600000	2561700000	2117000000	Q91WU0	7393
Yars	Tyrosine--tRNA ligase, cytoplasmic;Tyrosine--tRNA ligase, cytoplasmic, N-terminally processed;Tyrosine--tRNA ligase	Q91WQ3;A2A7S7;F6VXZ2	738	9127600128	35.8217	35.9184	35.9659	35.8238	34	34	34	66.9	66.9	66.9	59.105	0	309.97	346850000000	386	2364200000	2129300000	2584700000	2049500000	Q91WQ3;A2A7S7	491
Ergic1	Endoplasmic reticulum-Golgi intermediate compartment protein 1	Q9DC16;Q4FK22;F6SLP4;F6Z6A5	739	9089399808	33.9842	33.8045	34.0492	34.0633	10	10	10	45.9	45.9	45.9	32.562	0	278.73	109070000000	128	2410000000	1817800000	2419500000	2442100000	Q9DC16;Q4FK22	4642
Copz1	Coatomer subunit zeta-1	P61924;Q542M2	740	9088799744	32.9207	33.0013	32.5769	33.0353	7	7	7	44.1	44.1	44.1	20.198	0	157.35	45444000000	55	2696200000	1854800000	2147400000	2390300000	P61924;Q542M2	3589
Fam213a	Redox-regulatory protein FAM213A	Q9CYH2;Q3U125;D3Z252;D3YYG8;D3Z398;D3Z0A8;D3YWL4;D3Z143	741	9066500096	34.3132	34.3448	34.3476	34.3468	12	12	12	49.1	49.1	49.1	24.394	0	22.742	126930000000	142	2436900000	1860000000	2356300000	2413400000	Q9CYH2;Q3U125;D3Z252;D3YYG8;D3Z398	4281
Uck1	Uridine-cytidine kinase;Uridine-cytidine kinase 1	A2AN37;P52623;F7CBX2	742	9064599552	34.2452	34.3033	34.4227	34.5986	19	19	16	71.7	71.7	64.7	31.669	0	323.31	135970000000	195	2348600000	2110900000	2390500000	2214600000	A2AN37;P52623	619
Ndufa2	NADH dehydrogenase [ubiquinone] 1 alpha subcomplex subunit 2	Q9CQ75	743	9064399872	33.4595	33.3082	33.2786	33.2152	4	4	4	40.4	40.4	40.4	10.916	0	28.994	63451000000	61	2121200000	1845400000	2811400000	2286500000	Q9CQ75	7871
Ccdc58	Coiled-coil domain-containing protein 58	Q8R3Q6;F8WJI3;E9Q4B5	744	9026700288	33.2724	33.4795	33.3466	33.4484	7	7	7	64.6	64.6	64.6	16.665	0	161.36	63187000000	84	2010000000	2371400000	2444800000	2200500000	Q8R3Q6;F8WJI3	7071
Eif6	Eukaryotic translation initiation factor 6	O55135;Q545K4;A6PWZ2;D6RG53;D6RJJ3;B1AZQ4	745	9020699648	33.7355	33.9201	33.6134	33.6323	10	10	10	58	58	58	26.511	0	312.52	81186000000	107	2150600000	2198900000	2648000000	2023200000	O55135;Q545K4	2663
Hdlbp	Vigilin	Q8VDJ3;Q3U4Z7;A0A087WP83;A0A087WS92;A0A087WPC5;A0A087WQY9;A0A087WNQ4;A0A087WPH2	746	9018999808	36.4396	36.4478	36.5754	36.4373	63	63	63	58.4	58.4	58.4	141.74	0	323.31	595260000000	935	2421300000	2059500000	2520500000	2017800000	Q8VDJ3;Q3U4Z7;A0A087WP83	4347
Ptn	Pleiotrophin	Q3UZI5;P63089	747	9001199616	33.447	33.5399	33.0404	33.2126	6	6	6	36.5	36.5	36.5	17.414	0	146.28	54007000000	76	2592100000	2251600000	1908700000	2248900000	Q3UZI5;P63089	3685
Cacybp	Calcyclin-binding protein	Q9CXW3;A0A0A6YY29	748	8994299904	34.1173	33.9638	34.1522	34.132	13	13	13	57.6	57.6	57.6	26.51	0	323.31	116930000000	159	2488100000	1941700000	2430300000	2134200000	Q9CXW3	8105
Abhd5	1-acylglycerol-3-phosphate O-acyltransferase ABHD5	Q9DBL9;Q9DBL9-2;D3Z7K3	749	8988900352	34.5149	34.6141	34.5869	34.6916	16	16	16	64.4	64.4	64.4	39.154	0	323.31	152810000000	176	2137700000	2435200000	2047600000	2368500000	Q9DBL9;Q9DBL9-2	8568
Prps1;Prps1l3	Ribose-phosphate pyrophosphokinase 1	Q9D7G0;G3UXL2	750	8968299520	34.5667	34.6532	34.5788	34.5078	23	23	7	60.4	60.4	17.6	34.834	0	319.98	143490000000	209	2427300000	2170500000	2339800000	2030700000	Q9D7G0;G3UXL2	2173
Tmem14c	Transmembrane protein 14C	Q9CQN6	751	8967999488	32.74	32.815	32.996	33.1615	3	3	3	60.5	60.5	60.5	11.642	0	55.201	44840000000	24	1794300000	1808200000	2768100000	2597400000	Q9CQN6	7928
Actr1b	Beta-centractin	Q8R5C5;E0CZD4;E0CYB4	752	8924399616	34.8995	34.9321	35.0125	34.9109	20	20	11	67.8	67.8	41.2	42.281	0	323.31	169560000000	207	2255900000	2077300000	2368700000	2222500000	Q8R5C5	7102
Tomm20	Mitochondrial import receptor subunit TOM20 homolog	Q9DCC8;Q4KL41	753	8922099712	32.5289	32.7792	32.9289	32.7708	5	5	5	37.2	37.2	37.2	16.284	0	113.7	44611000000	32	2207900000	2310500000	2576500000	1827200000	Q9DCC8;Q4KL41	4658
Adi1	1,2-dihydroxy-3-keto-5-methylthiopentene dioxygenase	Q99JT9;F7ARY2	754	8915800064	34.0365	33.9575	34.0358	33.9378	11	11	11	65.9	65.9	65.9	21.523	0	43.645	106990000000	170	2594900000	1994600000	2353800000	1972600000	Q99JT9;F7ARY2	7644
Psmd4	26S proteasome non-ATPase regulatory subunit 4	O35226-2;O35226-3;O35226-5;F7AI87	755	8915200000	34.3554	34.3672	34.3639	34.4558	16	16	3	56.5	56.5	7.7	41.046	0	323.31	133730000000	195	2606700000	2092000000	2128300000	2088200000	O35226-2;O35226-3;O35226-5	2533
Pnp	Purine nucleoside phosphorylase	P23492;Q543K9	756	8906900480	34.6505	34.4645	34.5701	34.6424	19	19	10	77.9	77.9	39.1	32.277	0	323.31	142510000000	346	2524400000	2019700000	2247800000	2115100000	P23492;Q543K9	3058
Ostf1	Osteoclast-stimulating factor 1	Q62422	757	8893899776	34.016	34.0082	34.0442	33.9854	9	9	9	56.7	56.7	56.7	23.782	0	210.79	106730000000	103	2261500000	2209400000	2255600000	2167500000	Q62422	5203
Pafah1b3	Platelet-activating factor acetylhydrolase IB subunit gamma	Q61205;Q3TJC2;D3Z7E6;D3Z2X5;Q8CA83	758	8892699648	34.3788	34.5849	34.8085	34.5858	17	17	17	88.4	88.4	88.4	25.853	0	323.31	142280000000	183	2141500000	2226500000	2427100000	2097700000	Q61205;Q3TJC2;D3Z7E6;D3Z2X5;Q8CA83	4155
Eif4h	Eukaryotic translation initiation factor 4H	Q9WUK2-2	759	8885999616	34.0505	34.2545	34.1937	34.262	11	11	1	55.3	55.3	4.4	25.186	0	161.06	106630000000	86	2191300000	2509800000	2315300000	1869600000	Q9WUK2-2	9116
Tmed9	Transmembrane emp24 domain-containing protein 9	Q99KF1;Q6PDC2	760	8882599936	34.4884	34.3919	34.5022	34.2036	7	6	6	35.7	28.5	28.5	27.127	0	198.72	115470000000	205	2571900000	1745900000	2543600000	2021200000	Q99KF1;Q6PDC2	5481
Fbl	rRNA 2-O-methyltransferase fibrillarin	P35550	761	8882400256	34.6844	34.7305	34.9712	34.9719	17	17	13	59.6	59.6	48.3	34.306	0	230.71	177650000000	234	2085800000	1941700000	2601200000	2253700000	P35550	3194
Tmlhe	Trimethyllysine dioxygenase, mitochondrial	Q91ZE0	762	8848700416	35.1588	35.085	35.3882	35.1787	20	20	20	64.1	64.1	64.1	49.609	0	323.31	230070000000	254	2451300000	2001300000	2412600000	1983500000	Q91ZE0	7476
Nono	Non-POU domain-containing octamer-binding protein	Q99K48;Q99K48-2;B1AXT0	763	8843299840	34.6301	34.7176	34.7398	34.8193	25	24	23	51.4	51.4	51.4	54.54	0	323.31	185710000000	526	2231200000	1875300000	2568600000	2168200000	Q99K48	7661
Dnaja3	DnaJ homolog subfamily A member 3, mitochondrial	Q99M87;Q99M87-3	764	8842399744	35.0326	34.9158	35.0118	35.0986	17	17	1	47.9	47.9	6.2	52.443	0	323.31	212220000000	222	2373700000	1938900000	2496100000	2033600000	Q99M87;Q99M87-3	7753
Eif2s2	Eukaryotic translation initiation factor 2 subunit 2	Q99L45;Q3ULL5	765	8834700288	34.9104	34.8795	35.0298	35.0148	23	23	16	72.8	72.8	51.7	38.092	0	323.31	176690000000	302	2434500000	2119500000	2153600000	2127200000	Q99L45;Q3ULL5	4483
Hagh	Hydroxyacylglutathione hydrolase, mitochondrial	Q99KB8;G5E8T9;A0A0R4J052;Q99KB8-2;E9PYA3;E9Q2H8;D3YWI0;D3YUX8;D3YV58	766	8829599744	34.3447	34.4388	34.4642	34.7895	14	14	14	69.3	69.3	69.3	34.084	0	323.31	132440000000	183	2343200000	1941700000	2058500000	2486100000	Q99KB8;G5E8T9;A0A0R4J052;Q99KB8-2;E9PYA3;E9Q2H8;D3YWI0	2317
Cox7c	Cytochrome c oxidase subunit 7C, mitochondrial	P17665	767	8810600448	NaN	32.7096	NaN	NaN	1	1	1	14.3	14.3	14.3	7.3325	0.00070547	2.587	44053000000	9	2032500000	2412900000	2264500000	2100600000	P17665	3005
Iqgap1	Ras GTPase-activating-like protein IQGAP1	Q9JKF1;Q3UQP1	768	8809100288	36.8705	36.8803	36.9612	36.9205	94	94	89	68	68	65.3	188.74	0	323.31	731160000000	989	2251100000	2035700000	2421000000	2101400000	Q9JKF1	8872
Hrsp12	Ribonuclease UK114	P52760	769	8740400128	33.5043	33.6962	33.6801	33.3215	8	8	8	84.4	84.4	84.4	14.255	0	205.71	69923000000	91	2055100000	2138900000	2731000000	1815300000	P52760	3394
Ybx1	Nuclease-sensitive element-binding protein 1	P62960;Q3UBT1;A2BGG7;B2RUF0;A0A0A0MQD2;Q9Z2C8-2;Q9Z2C8	770	8733299712	34.3142	34.2864	34.1427	34.327	10	7	7	43.8	32.6	32.6	35.73	0	323.31	113530000000	119	1961300000	2295700000	2275600000	2200700000	P62960;Q3UBT1	3669
mt-Co1;Mtco1	Cytochrome c oxidase subunit 1	Q9MD68;P00397	771	8732699648	32.909	32.9819	32.1416	32.4077	5	5	5	14	14	14	56.909	0	199.89	43664000000	77	2313600000	2497000000	2161400000	1760700000	Q9MD68;P00397	2813
Rtcb	tRNA-splicing ligase RtcB homolog	Q99LF4	772	8690199552	35.2396	35.1137	35.2069	35.1202	25	25	25	60	60	60	55.249	0	323.31	208560000000	331	1976000000	1978200000	2534300000	2201600000	Q99LF4	7712
Gnb2	Guanine nucleotide-binding protein G(I)/G(S)/G(T) subunit beta-2	P62880;Q3U9V4;E9QKR0;D3YZX3;D3Z1M1;D3Z1T4;A0A0A6YVN9;V9GWY1	773	8661999616	34.1822	34.225	34.1069	34.2083	15	9	2	69.1	47.9	14.7	37.331	0	323.31	112610000000	90	2337300000	2291300000	1967400000	2066100000	P62880;Q3U9V4;E9QKR0;D3YZX3;D3Z1M1;D3Z1T4	3660
Clybl	Citrate lyase subunit beta-like protein, mitochondrial	Q8R4N0	774	8653800448	35.1181	35.1914	35.0625	35.31	20	20	20	63.6	63.6	63.6	37.548	0	323.31	199040000000	184	2157300000	2089100000	2153300000	2254200000	Q8R4N0	7089
Lamtor1	Ragulator complex protein LAMTOR1	Q9CQ22;A0A0A6YX02	775	8649600000	33.5179	33.2348	33.597	33.7062	9	9	9	80.7	80.7	80.7	17.749	0	323.31	77847000000	110	2164600000	1666700000	2433100000	2385300000	Q9CQ22;A0A0A6YX02	7853
Srsf7	Serine/arginine-rich splicing factor 7	Q8BL97;Q8BL97-3;Q8BL97-4;Q8BL97-2	776	8608300032	34.1689	33.9401	33.5471	33.982	9	9	8	26.6	26.6	26.6	30.817	0	66.112	103300000000	151	2090400000	2376400000	1806100000	2335400000	Q8BL97;Q8BL97-3;Q8BL97-4;Q8BL97-2	6138
Sfxn3	Sideroflexin-3	Q91V61;Q91V61-2;Q3U4F0	777	8581300224	34.7168	34.6675	34.9249	34.8463	17	17	16	67.6	67.6	61.7	35.406	0	205.74	163050000000	131	2128700000	1947600000	2467800000	2037300000	Q91V61;Q91V61-2;Q3U4F0	7293
Bphl	Valacyclovir hydrolase	Q8R164	778	8563299840	34.3909	34.4812	34.6542	34.63	19	19	19	64.9	64.9	64.9	32.851	0	306.1	154140000000	236	2171100000	1923900000	2583800000	1884500000	Q8R164	6977
Clic1	Chloride intracellular channel protein 1;Chloride intracellular channel protein	Q9Z1Q5;Q542F1	779	8560399872	34.3857	34.5425	34.471	34.6866	15	15	15	80.9	80.9	80.9	27.013	0	137.24	128410000000	144	2042100000	2235800000	2151300000	2131100000	Q9Z1Q5;Q542F1	4728
Syap1	Synapse-associated protein 1	Q9D5V6	780	8532800000	34.3875	34.2117	34.5245	34.3274	22	22	22	66.3	66.3	66.3	41.349	0	323.31	136520000000	169	2251300000	2060900000	2455700000	1764900000	Q9D5V6	8365
Xpnpep1	Xaa-Pro aminopeptidase 1	Q3UE92;Q6P1B1;S4R1I3;S4R228	781	8519499776	35.6108	35.6399	35.6853	35.6039	32	32	32	64.6	64.6	64.6	74.559	0	323.31	306700000000	425	2331000000	2172100000	2242200000	1774200000	Q3UE92;Q6P1B1;S4R1I3	4394
Ephx1	Epoxide hydrolase 1	Q9D379;E9PWK1;F6YTS6;D3Z4M3	782	8518300160	35.2236	35.3121	35.3545	35.3334	32	32	32	71.2	71.2	71.2	52.576	0	323.31	238510000000	380	1900500000	1999500000	2621400000	1996900000	Q9D379;E9PWK1	8335
Nedd4	E3 ubiquitin-protein ligase NEDD4	P46935;B2RSC8;Q3V335;V9GWV8;Q8K4P8;V9GXS6;Q8K4P8-2	783	8510300160	35.9324	36.0046	35.9399	35.9235	41	41	29	55.4	55.4	42.3	102.71	0	323.31	340410000000	414	2173800000	2018900000	2310500000	2007200000	P46935;B2RSC8	940
Pafah1b2	Platelet-activating factor acetylhydrolase IB subunit beta	Q61206	784	8503499776	33.0794	33.3115	33.1192	33.6309	9	9	9	55.9	55.9	55.9	25.581	0	323.31	59524000000	109	2545600000	2104300000	1834500000	2019000000	Q61206	5089
mt-Co3	Cytochrome c oxidase subunit 3	Q7JCX7;P00416	785	8499599872	31.0776	29.4048	31.6598	28.1393	1	1	1	5.4	5.4	5.4	29.922	0	39.071	8499600000	15	2953400000	810910000	4646300000	88939000	Q7JCX7;P00416	2815
Dazap1	DAZ-associated protein 1	Q9JII5;Q9JII5-2;Q3UGB5;D3Z4J1	786	8491100160	33.7023	33.6953	33.8979	33.7403	14	14	14	38.2	38.2	38.2	43.214	0	203.2	84911000000	152	2369600000	2067700000	2101600000	1952100000	Q9JII5;Q9JII5-2;Q3UGB5;D3Z4J1	4414
Nans		Q99J77	787	8487300096	34.4682	34.4205	34.5664	34.6246	18	18	18	66.3	66.3	66.3	40.024	0	323.31	135800000000	277	2274300000	1867000000	2244600000	2101400000	Q99J77	7621
Anp32b	Acidic leucine-rich nuclear phosphoprotein 32 family member B	Q9EST5;Q9EST5-2	788	8472200192	33.7681	33.8233	33.3952	33.8894	8	5	5	27.2	21.3	21.3	31.078	0	103.64	84722000000	48	2247100000	1961400000	2227200000	2036500000	Q9EST5;Q9EST5-2	8760
Ptgr2	Prostaglandin reductase 2	Q8VDQ1;Q3TXN1;Q8VDQ1-2;D6RGL6	789	8460100096	33.9607	33.9771	34.0179	33.9371	14	14	14	52.7	52.7	52.7	38.015	0	257.01	101520000000	125	2088700000	1896500000	2385400000	2089500000	Q8VDQ1;Q3TXN1;Q8VDQ1-2	7196
Cryz	Quinone oxidoreductase	P47199;A0A0A6YXR4;A0A0A6YVS7;V9GXY8;D3YUG9;D3Z2X0;D3YWU6;D3Z4Q4;A0A0G2JFU5	790	8433099776	34.6583	34.7869	34.6873	34.7455	18	18	18	70.7	70.7	70.7	35.268	0	323.31	151800000000	175	2368700000	2310600000	2316300000	1437500000	P47199;A0A0A6YXR4;A0A0A6YVS7;V9GXY8	3287
Arpc4	Actin-related protein 2/3 complex subunit 4	P59999;Q3TX55;E9PWA7	791	8370899968	33.561	33.7125	33.6897	33.4918	13	13	13	78.6	78.6	78.6	19.667	0	323.31	75338000000	105	2295800000	1585200000	2488900000	2000900000	P59999;Q3TX55;E9PWA7	3537
Capg	Macrophage-capping protein	Q99LB4;P24452;D3YTL5;D3YZN3;D3YU77;D3Z4K5;D3Z014	792	8345299968	33.9338	33.8675	34.0596	33.8386	15	15	15	69.6	69.6	69.6	38.768	0	323.31	108490000000	188	2377500000	1906000000	2379000000	1682700000	Q99LB4;P24452;D3YTL5;D3YZN3;D3YU77	7700
Gm3839	Glyceraldehyde-3-phosphate dehydrogenase	S4R1W1	793	8343799808	33.7647	33.8567	33.6183	33.8603	48	1	1	95.2	5.1	5.1	35.812	0	18.686	133500000000	72	2281400000	2571400000	1689400000	1801600000	S4R1W1	9512
Cpped1	Serine/threonine-protein phosphatase CPPED1	Q8BFS6;Q8BFS6-2;Q8BFS6-4;D3Z7F7;Q8BFS6-5;Q8BFS6-3	794	8336799744	33.8799	33.7992	34.2849	33.8984	12	12	12	60.3	60.3	60.3	35.247	0	323.31	100040000000	166	2085800000	1763700000	2626000000	1861400000	Q8BFS6;Q8BFS6-2;Q8BFS6-4;D3Z7F7;Q8BFS6-5	5915
Mmab	Cob(I)yrinic acid a,c-diamide adenosyltransferase, mitochondrial	Q9D273;Q9D273-2;D3Z1G7	795	8303099904	33.932	33.9242	34.2035	34.0966	12	12	12	59.5	59.5	59.5	26.273	0	244.72	107940000000	152	1932300000	1890400000	2432500000	2047800000	Q9D273;Q9D273-2;D3Z1G7	8306
Snd1	Staphylococcal nuclease domain-containing protein 1	Q78PY7;Q3TJ56;E9Q3E9	796	8284499968	36.198	36.1758	36.2744	36.2163	65	65	65	72.1	72.1	72.1	102.09	0	323.31	447370000000	645	2144500000	1991300000	2118600000	2030200000	Q78PY7;Q3TJ56	5618
Cops4	COP9 signalosome complex subunit 4	O88544;Q14AI7;F6QTS1;D6RG47	797	8278000128	35.1038	35.2157	35.2515	35.1829	30	30	11	86.7	86.7	38.9	46.284	0	323.31	215230000000	352	2271900000	2012500000	2188500000	1805100000	O88544;Q14AI7;F6QTS1	2746
Sh3glb2	Endophilin-B2	Q8R3V5;Q8R3V5-1;A2AWI7	798	8253199872	34.506	34.2976	34.6859	34.5224	20	20	4	52.8	52.8	9.2	44.503	0	323.31	140300000000	161	2166300000	1775300000	2505400000	1806100000	Q8R3V5;Q8R3V5-1;A2AWI7	7075
Fis1	Mitochondrial fission 1 protein	Q9CQ92;G3X9U9;D3YZ32	799	8247799808	33.2068	33.505	33.3702	33.3852	9	9	9	53.3	53.3	53.3	17.008	0	191.52	57735000000	69	2158900000	2030900000	2050200000	2007800000	Q9CQ92;G3X9U9	7879
Psmd2;Gm5422	26S proteasome non-ATPase regulatory subunit 2	Q8VDM4;Q3TKV1;J3KMQ2;E9Q2S8	800	8224300032	36.0304	35.9719	36.2227	35.9795	48	48	48	64.3	64.3	64.3	100.2	0	323.31	402990000000	509	2226800000	1878100000	2425400000	1694000000	Q8VDM4;Q3TKV1;J3KMQ2	4164
Hspg2		E9PZ16	801	8218100224	37.9371	37.7972	38.017	37.8856	171	171	1	59	59	0.4	469.78	0	323.31	1462800000000	2267	2171600000	1735000000	2396300000	1915200000	E9PZ16	1584
Gsr	Glutathione reductase, mitochondrial	P47791-2	802	8191300096	34.6318	34.6153	34.731	34.7378	21	21	1	65.8	65.8	6.8	51.073	0	323.31	163830000000	228	2205400000	1776500000	2236400000	1973100000	P47791-2	3296
Eci2	Enoyl-CoA delta isomerase 2, mitochondrial	Q9WUR2;Q3TCD4;Q9WUR2-2;E9PUY9;E9PYA9;E9PVM6;E9PYC6;E9Q858;E9Q7A8	803	8168800256	34.6298	34.794	34.7862	34.7672	16	16	12	52.2	52.2	38.6	43.267	0	323.31	155210000000	194	1948000000	2092700000	2213000000	1915100000	Q9WUR2;Q3TCD4;Q9WUR2-2;E9PUY9;E9PYA9;E9PVM6;E9PYC6;E9Q858	4102
Rcn2	Reticulocalbin-2	Q8BP92;D6RHL9	804	8161800192	34.3368	34.2314	34.421	34.5019	19	19	19	71.6	71.6	71.6	37.27	0	323.31	114270000000	181	2241100000	1866600000	2112100000	1942000000	Q8BP92	6209
Myg1	UPF0160 protein MYG1, mitochondrial	Q9JK81;F8WGG3;F7A3N3	805	8150199808	34.9008	34.8835	35.0081	34.9752	24	24	24	81.1	81.1	81.1	42.722	0	323.31	195600000000	294	2139100000	1876700000	2257900000	1876500000	Q9JK81;F8WGG3;F7A3N3	8863
Ddb1	DNA damage-binding protein 1	Q3U1J4	806	8148700160	36.3111	36.2348	36.1914	36.217	72	72	72	63.7	63.7	63.7	126.85	0	323.31	448180000000	658	2184000000	1822900000	2202400000	1939400000	Q3U1J4	4290
2007-09-01		E9Q1G8;E9Q9F5	807	8144600064	34.9149	34.9018	34.7999	34.9418	27	26	1	60.2	60.2	2.7	50.648	0	323.31	187330000000	278	2303200000	2099000000	2045700000	1696600000	E9Q1G8;E9Q9F5	1628
Psmd14	26S proteasome non-ATPase regulatory subunit 14	O35593	808	8133100032	34.2931	34.1587	34.3318	34.1608	15	15	15	73.9	73.9	73.9	34.577	0	292.64	122000000000	204	2223300000	1816200000	2356600000	1736900000	O35593	2568
Pfkm	ATP-dependent 6-phosphofructokinase, muscle type	P47857;P47857-2;P47857-3	809	8131999744	35.4592	35.4125	35.5904	35.5507	38	32	32	60.3	54.4	54.4	85.268	0	323.31	268350000000	377	2122400000	1792900000	2189900000	2026700000	P47857;P47857-2;P47857-3	3302
Tmed7		D3YZZ5;E9Q7G1	810	8128099840	33.8751	34.0065	34.0458	33.839	7	7	7	46	46	46	25.2	0	185.8	97537000000	84	2028000000	1959300000	2283700000	1857100000	D3YZZ5;E9Q7G1	1299
Ndufs6	NADH dehydrogenase [ubiquinone] iron-sulfur protein 6, mitochondrial	P52503	811	8114400256	32.5899	32.8986	33.4689	32.5596	5	5	5	57.8	57.8	57.8	13.02	0	234.01	56801000000	75	1763400000	1649200000	2785900000	1916000000	P52503	3391
Ube2i	SUMO-conjugating enzyme UBC9	P63280;G3UYP0;Q8CFZ0;G3UZL6	812	8104600064	33.5128	33.3907	33.1446	33.3362	9	9	9	67.7	67.7	67.7	18.007	0	200.96	48627000000	79	2647700000	1773300000	1858600000	1825000000	P63280;G3UYP0;Q8CFZ0	3694
Gyg1;Gyg	Glycogenin-1	Q9R062;K3W4S6	813	8103799808	33.5316	33.7127	33.9794	33.9244	12	12	2	51.4	51.4	15.6	37.402	0	323.31	89142000000	158	2051000000	2121000000	2351100000	1580700000	Q9R062;K3W4S6	9031
Psmd3	26S proteasome non-ATPase regulatory subunit 3	P14685;F7B7L8	814	8094900224	35.5574	35.5545	35.5811	35.6184	36	36	36	60.9	60.9	60.9	60.718	0	261.38	275220000000	399	1938200000	1861500000	2208800000	2086400000	P14685	2959
Ap2b1	AP-2 complex subunit beta;AP complex subunit beta	Q9DBG3;Q9DBG3-2;H3BKM0;H3BIY9;H3BJ06	815	8080600064	35.9282	35.9875	35.9904	35.9788	49	49	28	57.2	57.2	39.4	104.58	0	323.31	355550000000	537	2090200000	1852600000	2203000000	1934900000	Q9DBG3;Q9DBG3-2;H3BKM0;H3BIY9	8556
C1qbp		Q8R5L1	816	8069700096	34.1345	34.6132	33.7549	34.2493	9	1	1	61.3	7.2	7.2	31.025	0	11.265	104910000000	17	2400100000	1900800000	1760300000	2008500000	Q8R5L1	7111
M6pr	Cation-dependent mannose-6-phosphate receptor	P24668;Q3UKQ5	817	8066100224	34.1385	33.9429	34.313	34.2735	9	9	9	43.2	43.2	43.2	31.172	0	306.28	120990000000	97	2082700000	1974300000	2405200000	1603900000	P24668;Q3UKQ5	3076
Lsm3	U6 snRNA-associated Sm-like protein LSm3	P62311	818	8062700032	32.5421	32.6667	32.3369	32.861	3	3	3	40.2	40.2	40.2	11.845	0	48.818	24188000000	27	2089300000	2109800000	1913400000	1950200000	P62311	3621
Psmd13	26S proteasome non-ATPase regulatory subunit 13	Q9WVJ2;B2RT97;E9Q5I9;E9Q0U1;F6ZQQ3;E9PY93;F6PXS6	819	8044899840	35.2179	35.0788	35.2649	35.0144	25	25	25	71.5	71.5	71.5	42.809	0	299.52	209170000000	247	2143700000	1706000000	2596700000	1598400000	Q9WVJ2;B2RT97;E9Q5I9;E9Q0U1	949
Rbm3	RNA-binding protein 3	O89086;Q8BG13;Q545K5;S4R2M6	820	8010999808	33.162	33.1468	33.1863	33.128	6	6	6	52.9	52.9	52.9	16.604	0	322.16	64088000000	89	2163600000	1886400000	2162200000	1798900000	O89086;Q8BG13;Q545K5	2806
Nit2	Omega-amidase NIT2	Q9JHW2	821	8009999872	34.3688	34.5614	34.3108	34.3091	22	22	22	88	88	88	30.501	0	180.91	128160000000	207	2021300000	2158800000	2032500000	1797500000	Q9JHW2	8792
Nars	Asparagine--tRNA ligase, cytoplasmic	Q8BP47	822	8008800256	34.7078	34.7265	34.7868	34.8265	25	25	25	48.5	48.5	48.5	64.279	0	323.31	184200000000	273	2313500000	2017800000	1986800000	1690700000	Q8BP47	6203
Minos1	MICOS complex subunit Mic10	Q7TNS2	823	8004899840	31.7259	31.0788	31.4748	31.69	3	3	3	53.9	53.9	53.9	8.5669	0	144.27	24015000000	43	1987200000	1668100000	2163100000	2186600000	Q7TNS2	5675
Cops6	COP9 signalosome complex subunit 6	O88545;D3Z0F5;Q3UIT2;F6QK86	824	7999799808	33.9581	33.8072	34.0173	33.8272	13	13	13	55.9	55.9	55.9	35.88	0	323.31	95998000000	194	2109800000	1874700000	2234400000	1780900000	O88545;D3Z0F5;Q3UIT2	1307
Kars	Lysine--tRNA ligase	Q99MN1;Q8R2P8;Q3TIV6	825	7997199872	35.1774	35.0559	35.2504	35.0607	33	33	33	63.9	63.9	63.9	67.839	0	323.31	223920000000	360	2103600000	1831000000	2296400000	1766300000	Q99MN1;Q8R2P8;Q3TIV6	4149
Uso1	General vesicular transport factor p115	Q9Z1Z0;Q9Z1Z0-2;Q9Z1Z0-4;Q9Z1Z0-3;A0A0J9YUG0	826	7995200000	35.9508	35.8431	36.0635	35.7758	41	41	41	51.2	51.2	51.2	106.98	0	323.31	351790000000	496	2206200000	1732200000	2269800000	1787100000	Q9Z1Z0;Q9Z1Z0-2	9225
Skp1;Skp1a	S-phase kinase-associated protein 1	Q9WTX5;Q5SUR3;E9PUV4;E9Q3Q7	827	7991000064	33.584	33.8027	33.6079	33.5767	10	10	10	70.6	70.6	70.6	18.672	0	101.71	79910000000	90	2330000000	2059400000	1807600000	1794100000	Q9WTX5;Q5SUR3	4927
Aimp1	Aminoacyl tRNA synthase complex-interacting multifunctional protein 1;Endothelial monocyte-activating polypeptide 2	P31230;Q3UZG4;A0A0G2JDW6;A0A0G2JEU9;A0A0G2JDV0;A0A0G2JDH0	828	7986599936	34.5248	34.3015	34.4935	34.2212	15	15	15	65.2	65.2	65.2	33.997	0	323.31	135770000000	187	2344200000	1617500000	2344900000	1680000000	P31230;Q3UZG4	3151
Tmed4	Transmembrane emp24 domain-containing protein 4	Q8R1V4;Q5SVW9	829	7982600192	33.9121	34.1401	34.1512	33.9357	11	11	10	45.4	45.4	45.4	26.022	0	180.71	103770000000	194	2100300000	2165800000	1981100000	1735400000	Q8R1V4;Q5SVW9	7002
Gchfr	GTP cyclohydrolase 1 feedback regulatory protein	P99025;Q4VAF4	830	7982499840	32.3726	31.9237	32.4846	32.1147	6	6	6	84.5	84.5	84.5	9.584	0	150.17	31930000000	105	2308000000	1418200000	2620700000	1635500000	P99025;Q4VAF4	3878
Acad9	Acyl-CoA dehydrogenase family member 9, mitochondrial	Q8JZN5;A0A0G2JF25;A0A0G2JDY4	831	7978999808	35.7401	35.6626	35.6504	35.6731	30	30	30	57.3	57.3	57.3	68.721	0	323.31	287240000000	319	2308500000	1846700000	2033900000	1789800000	Q8JZN5	6732
Ndufa13	NADH dehydrogenase [ubiquinone] 1 alpha subcomplex subunit 13	Q9ERS2	832	7971100160	33.1069	33.1356	33.3951	33.1787	8	8	8	58.3	58.3	58.3	16.859	0	40.168	63769000000	99	1827100000	1847600000	2394700000	1901800000	Q9ERS2	8735
Fscn1	Fascin	Q61553;A0A0G2JDU7;F7BDR1	833	7955299840	35.0824	34.9618	35.2764	35.0927	42	42	42	84.8	84.8	84.8	54.507	0	323.31	222750000000	397	2195600000	1617100000	2424700000	1717900000	Q61553;A0A0G2JDU7	5116
Copb1	Coatomer subunit beta	Q9JIF7	834	7929800192	35.8267	35.8895	35.837	35.8666	51	51	51	58.8	58.8	58.8	107.06	0	323.31	380630000000	611	2112300000	1756500000	2174100000	1886800000	Q9JIF7	8810
Hyou1	Hypoxia up-regulated protein 1	Q9JKR6;F6TRP3;E0CYZ2	835	7917599744	35.7136	35.7314	35.9775	36.0863	40	40	40	51.6	51.6	51.6	111.18	0	323.31	372130000000	548	2031700000	1665200000	2070200000	2150500000	Q9JKR6	8878
Arsa	Arylsulfatase A	P50428;F6QGM0	836	7901700096	33.8768	33.8356	34.0591	34.2318	16	15	15	51.6	50.2	50.2	53.748	0	264.8	110620000000	192	1553800000	2018600000	2338300000	1991000000	P50428	3348
Sgta	Small glutamine-rich tetratricopeptide repeat-containing protein alpha	Q8BJU0;Q8BJU0-2	837	7876400128	33.8654	33.9978	33.9364	33.8476	8	8	8	30.2	30.2	30.2	34.322	0	44.589	94517000000	88	1934100000	2138900000	2193700000	1609600000	Q8BJU0;Q8BJU0-2	6100
Prpf19	Pre-mRNA-processing factor 19	Q99KP6;Q99KP6-2;Q99KP6-3	838	7867599872	34.7246	34.645	34.5034	34.4961	24	24	24	81	81	81	55.238	0	323.31	149480000000	237	2213000000	1966600000	1884000000	1804000000	Q99KP6;Q99KP6-2;Q99KP6-3	7678
Ptges2	Prostaglandin E synthase 2;Prostaglandin E synthase 2 truncated form	Q8BWM0	839	7858100224	35.0252	34.7453	35.2647	35.3189	20	20	20	56.8	56.8	56.8	43.323	0	323.31	196450000000	286	1957900000	1526100000	2417700000	1956500000	Q8BWM0	6332
Acot7	Cytosolic acyl coenzyme A thioester hydrolase	Q91V12-2	840	7845499904	34.2674	34.2384	34.3056	34.5616	17	17	1	64.2	64.2	4.4	37.555	0	323.31	141220000000	262	2079900000	1724600000	2119300000	1921700000	Q91V12-2	7287
Sh3bgrl3	SH3 domain-binding glutamic acid-rich-like protein 3	Q91VW3;I7HPY0	841	7841099776	32.2067	31.9937	32.1833	32.0266	7	7	7	75.3	75.3	75.3	10.477	0	123.77	31364000000	63	2288200000	1528600000	2372100000	1652200000	Q91VW3	7336
Timm44	Mitochondrial import inner membrane translocase subunit TIM44	O35857;F7C189	842	7837700096	35.2231	35.2119	35.0443	35.0801	21	21	21	49.1	49.1	49.1	51.091	0	323.31	219450000000	224	2082300000	1901600000	2178300000	1675500000	O35857	2601
Aga	N(4)-(beta-N-acetylglucosaminyl)-L-asparaginase;Glycosylasparaginase alpha chain;Glycosylasparaginase beta chain	A2RSS6;Q64191	843	7836899840	34.4151	34.3907	34.4072	34.4296	13	13	13	58.4	58.4	58.4	37.022	0	323.31	125390000000	163	2187400000	1867400000	2055200000	1726900000	A2RSS6;Q64191	729
Sparc	SPARC	Q5NCU4;Q5NCU5;P07214;Q5NCU3	844	7823799808	34.1124	34.176	34.1279	34.0507	12	12	12	56.8	56.8	56.8	34.322	0	323.31	101710000000	156	2006900000	2122400000	1796500000	1898000000	Q5NCU4;Q5NCU5;P07214	2863
Sec31a	Protein transport protein Sec31A	Q3UPL0;Q3UPL0-2;S4R256;S4R192;S4R1T5;Q3UPL0-3;S4R1Y8	845	7819100160	35.9903	35.9465	36.0357	35.9287	49	49	13	48.5	48.5	10.2	133.57	0	323.31	390950000000	486	2153300000	1764400000	2233200000	1668100000	Q3UPL0;Q3UPL0-2	4516
Nedd8	NEDD8	P29595;Q3UI46	846	7818100224	32.0382	31.9997	33.34	32.7341	2	2	2	24.7	24.7	24.7	8.9723	0	5.3235	31273000000	37	2052700000	1812000000	2173600000	1779800000	P29595;Q3UI46	3141
Psmd1	26S proteasome non-ATPase regulatory subunit 1	Q3TXS7;J3QN38;D6RGR5	847	7816800256	35.8984	35.8764	35.9969	35.9109	48	48	48	64.3	64.3	64.3	105.73	0	323.31	367390000000	593	2062200000	1805200000	2042100000	1907400000	Q3TXS7	4244
Arhgdib	Rho GDP-dissociation inhibitor 2	Q61599;D3YWL7;A0A0N4SVH4	848	7812899840	33.5609	33.6496	33.8425	33.9364	9	9	9	62	62	62	22.851	0	232.86	85942000000	104	1911400000	1839600000	2431800000	1630100000	Q61599	5128
Rars	Arginine--tRNA ligase, cytoplasmic	Q9D0I9	849	7809099776	35.6178	35.6421	35.6706	35.601	44	44	44	63	63	63	75.673	0	323.31	288940000000	413	1943400000	1766200000	2310400000	1789200000	Q9D0I9	8228
Tpd52l2	Tumor protein D54	Q9CYZ2;A2AUD5;Q3TAI4	850	7805300224	33.8027	33.8579	34.1338	33.989	15	15	0	77.7	77.7	0	24.043	0	323.31	101470000000	176	1643400000	1682500000	2665000000	1814400000	Q9CYZ2;A2AUD5;Q3TAI4	8142
Atp6v1e1	V-type proton ATPase subunit E 1	P50518;A0A0N4SW07;A0A0N4SW34;Q9D593;A0A0N4SWA3	851	7800699904	33.3694	33.7357	33.8641	33.9234	15	15	15	62.8	62.8	62.8	26.157	0	249.21	101410000000	215	1717200000	2072800000	2226900000	1783800000	P50518	3351
Glrx5	Glutaredoxin-related protein 5, mitochondrial	Q80Y14	852	7797700096	33.7997	34.2792	32.7223	32.5279	2	2	2	21.7	21.7	21.7	16.292	0	34.516	54584000000	20	2610600000	2564700000	1310900000	1311500000	Q80Y14	5846
Slc1a5	Amino acid transporter;Neutral amino acid transporter B(0)	Q9ESU7;P51912;F7CEQ5	853	7788000256	34.7678	34.6529	34.7438	34.7819	12	12	12	26.7	26.7	26.7	58.422	0	244.14	155760000000	100	2152900000	1796200000	1736800000	2102100000	Q9ESU7;P51912	8761
Glrx3	Glutaredoxin-3	Q9CQM9	854	7785099776	34.4144	34.4455	34.688	34.806	16	16	16	55.5	55.5	55.5	37.778	0	303.8	140130000000	328	2131000000	1729900000	2005300000	1918900000	Q9CQM9	7925
Cope	Coatomer subunit epsilon	O89079;D3Z315;F6YFR7;F6XIG5;E9Q6I5	855	7772100096	34.4029	34.453	34.2268	34.2056	19	19	19	75	75	75	34.567	0	323.31	116580000000	143	2023500000	1834000000	1951000000	1963600000	O89079;D3Z315;F6YFR7	2804
Blvra	Biliverdin reductase A	Q9CY64;A2ASB1;A2ASB8;A2ASB7	856	7771599872	34.6563	34.4336	34.6843	34.5775	19	19	19	72.2	72.2	72.2	33.524	0	323.31	139890000000	150	2161900000	1725000000	2088000000	1796700000	Q9CY64	8120
Apool	MICOS complex subunit Mic27	Q78IK4;B1AV14	857	7767900160	34.3612	34.3976	34.563	34.5577	13	13	13	64.2	64.2	64.2	29.26	0	188.76	132050000000	153	2040000000	1702000000	1936900000	2089000000	Q78IK4;B1AV14	5613
Ddx5	Probable ATP-dependent RNA helicase DDX5	Q61656;Q8BTS0;S4R1I6;B1ARB9;B1ARC0;S4R1E3	858	7759600128	35.3869	35.3534	35.3917	35.4388	35	27	27	65.1	51.3	51.3	69.289	0	323.31	248310000000	262	1991400000	1814600000	2088800000	1864800000	Q61656;Q8BTS0;S4R1I6	5131
Lamp1	Lysosome-associated membrane glycoprotein 1	P11438;Q3TA96	859	7756299776	34.2739	34.2013	34.5549	34.3035	9	9	9	29.1	29.1	29.1	43.865	0	156.35	131860000000	109	1993700000	1690600000	2065400000	2006600000	P11438;Q3TA96	2921
Pdxk	Pyridoxal kinase	Q8K183;D3Z7R1	860	7750199808	33.9345	33.9887	34.2945	33.9659	12	12	12	52.9	52.9	52.9	35.015	0	146.7	100750000000	127	1961500000	1683900000	2480700000	1624100000	Q8K183;D3Z7R1	6787
Csnk2a1	Casein kinase II subunit alpha	Q60737;A2ANR6;Q6NSS6	861	7735600128	34.6943	34.5953	34.8383	34.989	19	19	19	55.8	55.8	55.8	45.133	0	323.31	139240000000	247	1787900000	1917100000	2105600000	1925000000	Q60737	5008
Prkar1a	cAMP-dependent protein kinase type I-alpha regulatory subunit;cAMP-dependent protein kinase type I-alpha regulatory subunit, N-terminally processed	Q9DBC7;A2AI69;D3Z068;D3Z4L4;D3YTM5	862	7722100224	34.4667	34.3547	34.8824	34.7239	20	20	17	54.1	54.1	46.7	43.185	0	166.14	146720000000	171	1826000000	1413700000	2466000000	2016500000	Q9DBC7;A2AI69	8547
Tfg		Q9Z1A1;B8JJG8;B8JJG6;B8JJG7;F6QJV5;B8JJG9;B8JJG3	863	7720200192	33.9945	33.9161	34.0127	34.1026	17	17	17	52.4	52.4	52.4	43.02	0	323.31	108080000000	213	1795500000	1486200000	2338700000	2099800000	Q9Z1A1;B8JJG8;B8JJG6;B8JJG7	9200
Sub1	Activated RNA polymerase II transcriptional coactivator p15	P11031	864	7704099840	32.6222	32.7488	31.9785	32.1716	3	3	3	26	26	26	14.427	0	45.209	38521000000	89	2389300000	2217100000	1459400000	1638400000	P11031	2914
Ahcyl2	Adenosylhomocysteinase	F8WGT1	865	7682400256	35.3373	35.2357	35.2443	35.2254	34	34	1	55.4	55.4	1.3	66.771	0	323.31	222790000000	324	2064800000	1620800000	2175800000	1821000000	F8WGT1	2111
Clpp	ATP-dependent Clp protease proteolytic subunit, mitochondrial	O88696	866	7664999936	34.2073	33.9677	34.4071	34.2432	9	9	9	34.9	34.9	34.9	29.8	0	121.6	114970000000	182	1958800000	1831900000	2447300000	1426900000	O88696	2761
Scd2	Acyl-CoA desaturase 2	P13011;Q6T707;Q99PL7-2	867	7663799808	33.6306	33.8087	33.6838	33.9695	8	4	3	37.7	28.5	21.5	40.916	0	165.07	84302000000	90	1796400000	1905900000	1920900000	2040600000	P13011	2941
Uchl3;Uchl4	Ubiquitin carboxyl-terminal hydrolase isozyme L3;Ubiquitin carboxyl-terminal hydrolase isozyme L4;Ubiquitin carboxyl-terminal hydrolase	Q9JKB1;P58321;B2RTM4	868	7660499968	33.7002	33.8923	33.9152	33.9796	15	15	15	83	83	83	26.151	0	323.31	99587000000	196	1827500000	1764000000	1962800000	2106200000	Q9JKB1;P58321;B2RTM4	8868
Wars	Tryptophan--tRNA ligase, cytoplasmic;T1-TrpRS;T2-TrpRS	P32921-2;P32921;E0CXX4;E0CXQ4	869	7644899840	35.0632	34.9482	35.0946	34.8739	25	25	25	66.5	66.5	66.5	53.64	0	323.31	214060000000	301	2181700000	1670200000	2180300000	1612700000	P32921-2;P32921	3164
Hist1h2bf;Hist1h2bb;Hist1h2bp;Hist1h2bk;Hist1h2ba	Histone H2B type 1-F/J/L;Histone H2B type 1-B;Histone H2B type 1-P;Histone H2B type 1-K;Histone H2B;Histone H2B type 1-A	P10853;Q64475;Q8CGP2;Q8CGP2-2;Q8CGP1;B2RVD5;P70696	870	7633900032	33.0054	32.4764	33.7005	34.2576	23	3	0	74.6	11.1	0	13.936	0	17.964	53437000000	34	1645800000	2951700000	2878500000	157880000	P10853;Q64475;Q8CGP2;Q8CGP2-2;Q8CGP1;B2RVD5;P70696	2912
Pex14	Peroxisomal membrane protein PEX14	Q9R0A0;D6RH82	871	7628299776	34.2748	34.3895	34.3788	34.1729	12	12	12	54	54	54	41.207	0	317.15	114420000000	97	1982000000	1894200000	2161700000	1590300000	Q9R0A0	9033
Psmd12	26S proteasome non-ATPase regulatory subunit 12	Q9D8W5;B1AT36;Q3TRH2	872	7607000064	34.8976	34.7843	34.7612	34.7746	31	31	31	70.2	70.2	70.2	52.895	0	323.31	190170000000	339	2068400000	1756100000	2139200000	1643300000	Q9D8W5;B1AT36;Q3TRH2	8469
Cbx3	Chromobox protein homolog 3	Q9DCC5;P23198;D3Z313	873	7599600128	32.9343	33.2636	33.247	33.2724	7	6	5	50.8	44.3	35.5	20.811	0	56.933	53197000000	89	2014000000	1901600000	1757200000	1926800000	Q9DCC5;P23198	8614
Psmd5	26S proteasome non-ATPase regulatory subunit 5	Q8BJY1;F7BA91	874	7580100096	35.0479	34.9058	35.1171	35.0506	23	23	23	65.9	65.9	65.9	55.971	0	323.31	197080000000	226	2000400000	1862100000	1923300000	1794300000	Q8BJY1	6105
Mlec	Malectin	Q6ZQI3;D3Z1M3	875	7569699840	34.2967	34.3191	34.4542	34.403	17	17	17	51.5	51.5	51.5	32.342	0	323.31	121120000000	241	1905100000	1943700000	1806500000	1914400000	Q6ZQI3;D3Z1M3	1328
Pitrm1	Presequence protease, mitochondrial	Q8K411;Q8K411-2;Q8K411-3	876	7568200192	36.0872	36.1114	36.1999	36.1761	58	58	58	65.7	65.7	65.7	117.37	0	323.31	423820000000	631	1913100000	1819500000	1987200000	1848400000	Q8K411;Q8K411-2;Q8K411-3	6899
Sec61g	Protein transport protein Sec61 subunit gamma	Q5SWJ8;P60060;G3UWH0	877	7550499840	31.7008	31.641	32.0102	31.8923	2	2	2	36.8	36.8	36.8	7.7412	0	65.102	22651000000	81	1835500000	1710600000	2141700000	1862600000	Q5SWJ8;P60060;G3UWH0	3539
Nsfl1c	NSFL1 cofactor p47	Q9CZ44;Q9CZ44-3;A2AT02;Q9CZ44-2	878	7544300032	34.8062	34.8778	34.879	35.0087	24	24	24	65.1	65.1	65.1	40.709	0	323.31	165980000000	258	2013000000	1821300000	2042400000	1667600000	Q9CZ44;Q9CZ44-3;A2AT02;Q9CZ44-2	8149
Dnajb11	DnaJ homolog subfamily B member 11	Q99KV1	879	7528300032	34.3159	34.291	34.431	34.2097	13	13	13	41.6	41.6	41.6	40.555	0	261.17	120450000000	160	2032200000	1919500000	1897100000	1679600000	Q99KV1	7688
Tbca	Tubulin-specific chaperone A	P48428;Q5I0U7	880	7513200128	32.5433	32.6994	32.6579	32.6312	5	5	5	38	38	38	12.758	0	120	45079000000	68	1834700000	1764500000	2025900000	1888000000	P48428;Q5I0U7	3314
Psmc3	26S protease regulatory subunit 6A	O88685;A2AGN7;B7ZCF1	881	7510799872	34.8934	34.8766	35.1162	35.0533	28	28	12	74	74	26.7	49.548	0	323.31	202790000000	399	1927000000	1636200000	2193800000	1753700000	O88685;A2AGN7;B7ZCF1	2759
Letm1	LETM1 and EF-hand domain-containing protein 1, mitochondrial	Q9Z2I0;A0A0J9YTQ9;A0A0J9YV52	882	7507200000	35.6082	35.4791	35.7745	35.7573	38	38	37	56.1	56.1	56.1	82.988	0	323.31	315300000000	350	1903900000	1698500000	2050100000	1854600000	Q9Z2I0	9250
Ufm1	Ubiquitin-fold modifier 1	P61961;H7BWZ1;D3YW97	883	7503399936	32.055	32.4773	32.316	32.4436	4	4	4	68.2	68.2	68.2	9.1175	0	245.38	30014000000	20	1681500000	2329800000	1327200000	2164900000	P61961;H7BWZ1;D3YW97	3591
Mat2a	S-adenosylmethionine synthase isoform type-2;S-adenosylmethionine synthase	Q3THS6;Q99J57;Q91X83	884	7500599808	34.4547	34.3785	34.4168	34.4971	19	19	19	63.5	63.5	63.5	43.688	0	323.31	135010000000	235	2095800000	1526900000	2092200000	1785600000	Q3THS6;Q99J57	4143
Isca2	Iron-sulfur cluster assembly 2 homolog, mitochondrial	Q9DCB8	885	7485300224	33.8437	33.9615	33.8988	33.8654	10	10	10	76.6	76.6	76.6	16.718	0	245.71	82338000000	87	1997400000	1832300000	2061400000	1594100000	Q9DCB8	8612
Romo1	Reactive oxygen species modulator 1	P60603	886	7461799936	32.4941	31.8513	32.7625	31.7981	4	4	4	35.4	35.4	35.4	8.1828	0	67.376	29847000000	30	2249500000	1186900000	2889400000	1136000000	P60603	3547
Igf2bp3	Insulin-like growth factor 2 mRNA-binding protein 3	Q9CPN8	887	7438099968	35.1196	35.1853	35.2567	35.1502	26	26	24	47.2	47.2	43.2	63.574	0	323.31	215710000000	267	1879500000	1682500000	2101400000	1774700000	Q9CPN8	7807
Timm50	Mitochondrial import inner membrane translocase subunit TIM50	Q9D880	888	7430099968	34.2359	34.3911	34.4985	34.3023	14	14	14	45.9	45.9	45.9	39.776	0	303.9	126310000000	145	1825000000	1779300000	2281900000	1543800000	Q9D880	8440
Mtap	S-methyl-5-thioadenosine phosphorylase	Q9CQ65	889	7427299840	34.3146	34.46	34.4274	34.4675	22	22	22	84.1	84.1	84.1	31.062	0	323.31	141120000000	257	1834000000	1686900000	1890900000	2015400000	Q9CQ65	7865
Agk	Acylglycerol kinase, mitochondrial	Q9ESW4;Q9ESW4-2;A0A0J9YU24	890	7404899840	34.7857	34.7517	34.9088	34.8582	20	20	20	72.2	72.2	72.2	46.975	0	297.87	162910000000	260	1880300000	1631500000	2041800000	1851400000	Q9ESW4	8762
Ppid	Peptidyl-prolyl cis-trans isomerase D	Q9CR16;A0A0A6YW70	891	7395299840	34.8032	34.7506	34.6185	34.7423	19	18	18	61.6	59.7	59.7	40.742	0	162.38	155300000000	177	1927900000	1661500000	2025600000	1780300000	Q9CR16	7978
Arf4	ADP-ribosylation factor 4	P61750;Q14BR4;E9Q798;F6UFB9	892	7377699840	33.4533	33.2997	34.3968	33.7211	10	5	5	80	43.3	43.3	20.396	0	105.73	73777000000	76	1855400000	1492800000	2489000000	1540500000	P61750;Q14BR4;E9Q798	3584
Ifitm3	Interferon-induced transmembrane protein 3	Q9CQW9	893	7358099968	31.8955	31.9217	32.5019	32.255	5	5	4	48.2	48.2	42.3	14.954	0	173.27	29433000000	84	928040000	1977000000	2458500000	1994600000	Q9CQW9	7960
Fkbp4	Peptidyl-prolyl cis-trans isomerase FKBP4;Peptidyl-prolyl cis-trans isomerase FKBP4, N-terminally processed;Peptidyl-prolyl cis-trans isomerase	P30416;F6S2D5;F7CAT1	894	7352200192	35.1739	35.0893	35.2845	35.2247	34	34	34	72.3	72.3	72.3	51.572	0	323.31	227920000000	428	1837600000	1813200000	2079300000	1622200000	P30416;F6S2D5	3148
Alyref	THO complex subunit 4	O08583;O08583-2	895	7340100096	34.0705	34.0351	34.0536	34.1365	9	9	6	40.4	40.4	25.1	26.94	0	291.92	95421000000	152	2023700000	1650800000	1779600000	1885900000	O08583;O08583-2	2453
Ass1;Gm5424	Argininosuccinate synthase	P16460;Q3UJ34;J3QNG0	896	7296600064	34.5817	34.6205	34.7985	34.6382	23	23	23	67.7	67.7	67.7	46.584	0	323.31	153230000000	176	1828300000	1521300000	2092900000	1854200000	P16460;Q3UJ34;J3QNG0	2990
Apex1	DNA-(apurinic or apyrimidinic site) lyase;DNA-(apurinic or apyrimidinic site) lyase, mitochondrial	P28352;Q544Z7;F6QA74;D3Z124	897	7261799936	34.0223	34.1082	34.5307	34.4065	12	12	12	45.1	45.1	45.1	35.49	0	323.31	101660000000	98	1485800000	1444200000	2126500000	2205200000	P28352;Q544Z7;F6QA74	3118
Pccb	Propionyl-CoA carboxylase beta chain, mitochondrial	Q99MN9;E9Q1J7;D3YZC1;A0A087WQV1	898	7258299904	35.1107	35.1442	35.2352	35.2012	27	27	27	70.8	70.8	70.8	58.408	0	323.31	210490000000	294	1752500000	1754600000	2033800000	1717500000	Q99MN9;E9Q1J7	7762
Ak4	Adenylate kinase 4, mitochondrial	Q9WUR9;Q3U489;A2ARF6;F6TEU8;A2ARF5	899	7257699840	33.8062	33.9913	34.1178	34.0565	8	8	8	52	52	52	25.061	0	238.29	101610000000	127	1821300000	1806400000	2186400000	1443700000	Q9WUR9;Q3U489;A2ARF6;F6TEU8	4338
Gfpt1	Glutamine--fructose-6-phosphate aminotransferase [isomerizing] 1	P47856;P47856-2;D3YYD9;D3YYE0	900	7231200256	35.7738	35.6606	35.681	35.5971	39	39	32	69	69	57	78.538	0	323.31	310940000000	458	1905800000	1588800000	2000700000	1735800000	P47856;P47856-2	3301
Nucb1	Nucleobindin-1	Q02819;H3BK79;D3Z7D7;D3Z1N1	901	7217699840	35.0108	35.0166	35.1814	35.206	26	26	26	62.3	62.3	62.3	53.408	0	323.31	202100000000	267	1596600000	1605800000	2137300000	1878100000	Q02819;H3BK79	3912
Psph	Phosphoserine phosphatase	Q99LS3;A0A0J9YVH9;D3Z4T3;D3Z666	902	7209900032	33.9854	33.9848	33.9315	33.9195	13	13	13	72.4	72.4	72.4	25.096	0	171.02	93729000000	137	1901500000	1526200000	2020300000	1761900000	Q99LS3;A0A0J9YVH9;D3Z4T3	7739
Eif3i	Eukaryotic translation initiation factor 3 subunit I	Q9QZD9;A2AE03	903	7195800064	34.4711	34.3442	34.3677	34.4431	24	24	24	86.2	86.2	86.2	36.46	0	323.31	136720000000	312	2170200000	1441500000	1865500000	1718600000	Q9QZD9	9000
Mesdc2	LDLR chaperone MESD	Q9ERE7;D3YVR4	904	7185600000	33.5336	33.4889	33.3645	33.5442	11	11	11	51.8	51.8	51.8	25.206	0	177.58	71856000000	84	2201900000	1923300000	1645600000	1414800000	Q9ERE7;D3YVR4	8726
Ruvbl1	RuvB-like 1	P60122;Q3U1C2;D3YW60;Q05CB6	905	7168099840	34.6602	34.5979	34.5283	34.5061	23	23	23	66.7	66.7	66.7	50.213	0	323.31	157700000000	276	2030500000	1677700000	1927900000	1532000000	P60122;Q3U1C2	3540
Ndufs5	NADH dehydrogenase [ubiquinone] iron-sulfur protein 5;NADH dehydrogenase [ubiquinone] iron-sulfur protein 5, N-terminally processed	Q99LY9;B1ARW4	906	7155100160	32.7721	32.0172	32.6507	32.7583	6	6	6	57.5	57.5	57.5	12.648	0	77.159	42930000000	86	2253200000	1128700000	1727400000	2045800000	Q99LY9;B1ARW4	7743
Adk	Adenosine kinase	P55264-2	907	7127600128	34.1324	34.3494	34.6637	34.4207	18	18	2	56.2	56.2	7.2	38.451	0	249.84	128300000000	197	1615700000	1633000000	2297000000	1581900000	P55264-2	3446
Farsa	Phenylalanine--tRNA ligase alpha subunit	Q8C0C7;E9PWY9;D6RIJ2	908	7124599808	34.7276	34.6494	34.9795	34.8497	22	22	22	45.5	45.5	45.5	57.598	0	323.31	178110000000	251	1664200000	1558100000	2164500000	1737800000	Q8C0C7;E9PWY9	6412
Pafah1b1	Platelet-activating factor acetylhydrolase IB subunit alpha	P63005;P63005-2;Q5SW16	909	7116899840	34.9197	34.7762	34.9786	34.9101	21	21	21	67.1	67.1	67.1	46.67	0	323.31	163690000000	287	1790600000	1581600000	2054100000	1690600000	P63005;P63005-2	3673
Sarnp;1110005A23Rik	SAP domain-containing ribonucleoprotein	Q9D1J3;B2RXM7	910	7101799936	33.9691	33.7245	34.1074	33.968	10	10	10	56.2	56.2	56.2	23.532	0	131.47	85221000000	78	1984300000	1625700000	1736100000	1755600000	Q9D1J3;B2RXM7	991
Flna	Filamin-A	B7FAU9;Q8BTM8;B7FAV1;F6XC15;J3JS91;F6Z2C0;Q8BTM8-2;F7AVL7	911	7099700224	37.4095	37.2996	37.3063	37.2578	125	114	114	68.5	65.3	65.3	280.5	0	323.31	958460000000	1387	1970100000	1644200000	1923200000	1562200000	B7FAU9;Q8BTM8;B7FAV1	1004
Srsf3;Gm12355	Serine/arginine-rich splicing factor 3	P84104;P84104-2;A2A4X6	912	7081200128	33.2161	33.1836	32.7539	33.0995	8	7	7	43.3	43.3	43.3	19.329	0	19.69	49569000000	66	910160000	2275500000	1773200000	2122400000	P84104;P84104-2;A2A4X6	3802
Abce1	ATP-binding cassette sub-family E member 1	P61222;Q3UHY8	913	7056099840	35.2119	35.0894	35.2852	35.2074	36	36	36	60.6	60.6	60.6	67.314	0	323.31	211680000000	307	1973900000	1438100000	2114100000	1529900000	P61222;Q3UHY8	3571
Rbbp7	Histone-binding protein RBBP7	Q60973;A2AFI9;A2AFJ1;F6ZLC6;F6U539	914	7046099968	34.0793	34.1098	34.2956	34.1396	19	19	13	66.4	66.4	56.2	47.789	0	323.31	112740000000	231	1865200000	1531900000	1983300000	1665600000	Q60973;A2AFI9;A2AFJ1	5044
Psmd6	26S proteasome non-ATPase regulatory subunit 6	Q99JI4	915	7045100032	34.9601	34.9293	34.7744	34.8606	30	30	30	75.6	75.6	75.6	45.536	0	256.16	183170000000	276	1976500000	1686300000	1864700000	1517700000	Q99JI4	7632
Mecr	Trans-2-enoyl-CoA reductase, mitochondrial	Q9DCS3;A2A845	916	7040200192	34.2619	34.2508	34.3525	34.335	16	16	16	69.7	69.7	69.7	40.342	0	323.31	126720000000	203	1776400000	1772900000	1902200000	1588700000	Q9DCS3;A2A845	8641
Ndufb7	NADH dehydrogenase [ubiquinone] 1 beta subcomplex subunit 7	Q9CR61	917	7032099840	33.2854	33.062	33.4911	33.3825	10	10	10	72.3	72.3	72.3	16.331	0	195.33	56257000000	164	1753800000	1531300000	2073600000	1673500000	Q9CR61	7997
Col15a1	Collagen alpha-1(XV) chain;Restin	O35206;A2AJY2;A2AJY5;A2AJY7;A2AJY6;A2AJY4	918	7011599872	35.6287	35.7645	35.7049	35.6126	35	35	35	37	37	37	140.47	0	323.31	315520000000	437	1873000000	1712100000	1888400000	1538100000	O35206;A2AJY2;A2AJY5	2529
Capn1	Calpain-1 catalytic subunit	O35350;Q3TI07	919	7011500032	35.6261	35.6374	35.4882	35.6483	48	48	48	74.6	74.6	74.6	82.105	0	323.31	287470000000	463	1936900000	1548700000	1917300000	1608500000	O35350;Q3TI07	2546
Timm8b	Mitochondrial import inner membrane translocase subunit Tim8 B	P62077	920	7010599936	32.6076	32.8481	32.9644	32.8784	5	5	5	65.1	65.1	65.1	9.2864	0	73.549	42063000000	54	1763100000	1672100000	1965300000	1610100000	P62077	3601
Nid1	Nidogen-1	P10493	921	6997100032	35.8676	35.7255	35.8129	35.724	60	60	59	63.1	63.1	63.1	136.54	0	323.31	349860000000	562	2020900000	1578500000	1815700000	1582100000	P10493	2901
Cyp51a1	Lanosterol 14-alpha demethylase	Q8K0C4	922	6996700160	34.729	34.9507	34.9599	34.9131	24	24	24	58.4	58.4	58.4	56.775	0	323.31	167920000000	229	1624000000	1576100000	2038600000	1758000000	Q8K0C4	6759
Eif3a	Eukaryotic translation initiation factor 3 subunit A	P23116	923	6991300096	36.0496	35.9353	36.2331	36.2985	64	64	64	44.9	44.9	44.9	161.93	0	323.31	405490000000	742	1879100000	1349500000	1961200000	1801500000	P23116	3054
Nudcd2	NudC domain-containing protein 2	Q9CQ48;E0CYQ2	924	6987500032	32.6557	32.8955	32.7804	32.7155	7	7	7	46.5	46.5	46.5	17.66	0	115.42	48913000000	57	1916700000	1694600000	1911900000	1464300000	Q9CQ48;E0CYQ2	7860
Fech	Ferrochelatase, mitochondrial;Ferrochelatase	P22315;Q544X6	925	6981600256	34.7788	34.8134	34.9102	34.8294	25	25	25	70.7	70.7	70.7	47.13	0	323.31	174540000000	311	1704000000	1691900000	1951200000	1634500000	P22315;Q544X6	3046
Ppa2	Inorganic pyrophosphatase 2, mitochondrial	Q91VM9;Q91VM9-2	926	6977699840	34.2474	34.2053	34.6508	34.6491	16	16	1	61.5	61.5	3.9	38.114	0	323.31	132580000000	211	1766900000	1360200000	1976700000	1873900000	Q91VM9;Q91VM9-2	7323
Vat1	Synaptic vesicle membrane protein VAT-1 homolog	Q62465;Q499X4	927	6970899968	34.0381	33.9933	34.0447	33.9557	14	14	14	46.8	46.8	46.8	43.096	0	296.44	104560000000	191	1800800000	1722600000	1836300000	1611300000	Q62465;Q499X4	4629
Pdhx	Pyruvate dehydrogenase protein X component, mitochondrial	Q8BKZ9;A2AWH7;A2AWH8	928	6967000064	34.6349	34.5856	34.6902	34.7691	17	17	17	53.7	53.7	53.7	53.998	0	323.31	167210000000	305	1839300000	1608700000	1785700000	1733200000	Q8BKZ9	6132
Cald1		Q8VCQ8;S4R1T7;E9QA16;D3Z6I7;E9Q0M9;E9Q9F3;F6ZAW1;F6QLP8	929	6961999872	35.0825	35.0494	35.0323	34.9256	23	23	3	44.9	44.9	6	60.452	0	198.99	174050000000	193	1753300000	1772900000	1936200000	1499600000	Q8VCQ8;S4R1T7;E9QA16;D3Z6I7;E9Q0M9	7160
Pla2g16	HRAS-like suppressor 3	Q8R3U1;Q8R3U1-2;D3YYG1;Q9CPX5-4;D3YZK9;Q9CPX5-2;Q9CPX5	930	6959699968	33.3642	33.2034	33.1715	32.9809	7	7	7	40.7	40.7	40.7	17.872	0	118.36	48718000000	58	1891300000	1571900000	1850800000	1645700000	Q8R3U1;Q8R3U1-2;D3YYG1	7073
Tsfm	Elongation factor Ts, mitochondrial	Q9CZR8;Q9CX33;D3Z4M7	931	6959000064	33.8805	33.8727	33.8018	33.8119	14	14	14	59.9	59.9	59.9	35.334	0	323.31	104390000000	169	1952400000	1705000000	1692000000	1609700000	Q9CZR8	8180
Nenf	Neudesin	Q9CQ45	932	6953600000	33.3303	33.4305	33.3515	33.4762	11	11	11	64.9	64.9	64.9	18.904	0	323.31	69536000000	103	1567100000	1835300000	1972600000	1578600000	Q9CQ45	7859
Dhrs7b	Dehydrogenase/reductase SDR family member 7B	Q99J47;Z4YKT6;Q99J47-2	933	6888000000	34.2568	34.2884	34.4085	34.2126	19	19	19	55.1	55.1	55.1	34.986	0	323.31	110210000000	162	1905800000	1750400000	1656100000	1575600000	Q99J47;Z4YKT6;Q99J47-2	7619
Myh10	Myosin-10	Q61879;Q3UH59;Q8BXF2;Q5SX39;Q9QZZ4;Q9QZZ4-3;Q9QZZ4-2;F6VXK7	934	6863699968	36.7779	36.7596	36.963	36.9153	113	91	2	59.1	49.8	0.6	228.99	0	323.31	700090000000	1193	1783900000	1577500000	1837600000	1664700000	Q61879;Q3UH59	4428
Cand1	Cullin-associated NEDD8-dissociated protein 1	Q6ZQ38;D3YWC5	935	6853499904	36.0396	36.1367	36.197	36.1537	60	60	59	59	59	58.4	136.33	0	323.31	424920000000	546	1695500000	1655900000	1966000000	1536000000	Q6ZQ38	5572
Igf2bp2	Insulin-like growth factor 2 mRNA-binding protein 2	Q5SF07;A6X8Z3;Q5SF07-2	936	6846300160	35.1403	35.1395	34.9482	34.9243	25	24	24	44.8	42.6	42.6	65.583	0	323.31	191700000000	239	1837400000	1776100000	1725000000	1507700000	Q5SF07;A6X8Z3;Q5SF07-2	4897
Napa	Alpha-soluble NSF attachment protein	Q9DB05	937	6845100032	34.365	34.418	34.5403	34.4878	16	16	14	73.2	73.2	65.1	33.189	0	323.31	123210000000	195	1663000000	1582600000	1926400000	1673100000	Q9DB05	8514
Phpt1	14 kDa phosphohistidine phosphatase	Q9DAK9	938	6834699776	33.1459	33.2953	33.6585	33.5743	9	9	9	76.6	76.6	76.6	13.996	0	32.674	61513000000	189	1751500000	1458900000	2026200000	1598100000	Q9DAK9	8499
Mpc1	Mitochondrial pyruvate carrier 1	P63030;Q3UX28;D3Z786;D3YWY6;D3Z5S0;E9Q0V4	939	6826800128	33.1684	33.2005	33.5932	33.7086	7	7	7	74.3	74.3	74.3	12.454	0	180.22	40961000000	42	1683100000	1418600000	1384300000	2340800000	P63030;Q3UX28;D3Z786;D3YWY6;D3Z5S0;E9Q0V4	3678
Actn1	Alpha-actinin-1	Q7TPR4	940	6823399936	35.9055	35.8695	35.9837	35.9951	60	39	3	74.4	54.7	4.7	103.07	0	323.31	354820000000	596	1857300000	1550200000	1771600000	1644300000	Q7TPR4	5688
Emd	Emerin	O08579;Q3THM8;I7HJS1;B7FAU5;D6RFS0	941	6812199936	33.5075	33.5639	33.8141	33.718	16	16	16	77.6	77.6	77.6	29.435	0	302.63	81747000000	131	1753500000	1576200000	1858000000	1624500000	O08579;Q3THM8;I7HJS1;B7FAU5	2450
Gm20431;Ube2v1	Ubiquitin-conjugating enzyme E2 variant 1	E9PY39;Q9CZY3;B7ZBY7;Q9CZY3-2;B7ZBY6	942	6801099776	34.3633	34.5233	34.4395	34.3871	11	11	3	33.2	33.2	9.7	42.096	0	69.246	122420000000	150	1605900000	1642500000	2039300000	1513400000	E9PY39;Q9CZY3;B7ZBY7;Q9CZY3-2	1559
Lamp2	Lysosome-associated membrane glycoprotein 2	P17047;P17047-2	943	6786400256	34.5025	34.1518	34.5276	34.2258	9	9	2	19.3	19.3	2.2	45.681	0	15.535	135730000000	78	2070400000	1240000000	1869000000	1607100000	P17047;P17047-2	2996
Scpep1	Retinoid-inducible serine carboxypeptidase	Q920A5	944	6782099968	34.4134	34.4442	34.3437	34.3826	16	16	16	41.8	41.8	41.8	50.964	0	108.21	135640000000	169	2022800000	1671300000	1444000000	1644100000	Q920A5	7491
Cops2	COP9 signalosome complex subunit 2	P61202	945	6774499840	34.3779	34.4154	34.6481	34.5434	21	21	1	57.6	57.6	3.8	51.596	0	323.31	142260000000	261	1813400000	1449800000	1960400000	1550800000	P61202	3567
Acaca	Acetyl-CoA carboxylase 1;Biotin carboxylase	Q5SWU9;Q5SWU9-2;V9GWS0;V9GXY1;A0A0R4J1S9;V9GWS1;V9GWR9	946	6773600256	37.0931	37.0493	37.066	37.0738	133	133	115	66.2	66.2	59.2	265.25	0	323.31	819600000000	1340	1866600000	1558800000	1700500000	1647700000	Q5SWU9;Q5SWU9-2	4948
Copa	Coatomer subunit alpha;Xenin;Proxenin;Coatomer subunit alpha	Q8CIE6;F8WHL2;F6XJN3;D6RH55	947	6769800192	36.1739	36.2612	36.2814	36.2945	79	79	79	74.7	74.7	74.7	138.43	0	323.31	473890000000	713	1849500000	1569000000	1806800000	1544500000	Q8CIE6;F8WHL2	6698
Dgat1	Diacylglycerol O-acyltransferase 1;O-acyltransferase	Q9Z2A7;Q54AA6;F6V8W6;F6UUI9	948	6736300032	34.3403	34.2517	34.5436	34.3604	10	10	10	21.7	21.7	21.7	56.789	0	323.31	114520000000	108	1627300000	1356300000	2054800000	1698000000	Q9Z2A7;Q54AA6	4791
U2af2	Splicing factor U2AF 65 kDa subunit	P26369;Q3KQM4	949	6730500096	33.9564	33.7587	34.2248	33.9154	14	14	14	39.2	39.2	39.2	53.516	0	303.38	100960000000	206	1737000000	1569700000	1782700000	1641100000	P26369;Q3KQM4	3092
Ndufa12	NADH dehydrogenase [ubiquinone] 1 alpha subcomplex subunit 12	Q7TMF3;A0A0R4J275;F6RBR6	950	6708700160	33.6343	33.5729	33.6737	33.7435	11	11	11	77.2	77.2	77.2	17.086	0	111.9	60379000000	202	1581900000	1573000000	1838300000	1715500000	Q7TMF3;A0A0R4J275	5645
Cops8	COP9 signalosome complex subunit 8	Q8VBV7;A0A087WPM5	951	6700400128	32.8309	33.12	33.3151	33.2497	9	9	9	67.9	67.9	67.9	23.255	0	187.61	53603000000	73	1464300000	1649400000	1986300000	1600400000	Q8VBV7	7117
Slc35a4		A0A087WQH8	952	6698399744	31.7007	32.3605	32.1679	31.1887	3	3	3	58.3	58.3	58.3	11.157	0	42.11	20095000000	36	1671800000	1980200000	1958700000	1087700000	A0A087WQH8	25
Btf3	Transcription factor BTF3	Q64152;Q64152-2	953	6681299968	33.6728	33.3635	33.3586	33.676	9	9	9	62.7	62.7	62.7	22.031	0	323.31	60132000000	89	1878800000	1697700000	1552400000	1552400000	Q64152;Q64152-2	5231
Matr3	Matrin-3	Q8K310;Q5BL18;A0A087WSU2;A0A087WSP7;A0A087WQZ1;A0A087WQD6;A0A087WNW7;A0A087WQ54;A0A087WNP3;A0A087WPU5;A0A087WPQ5;A0A087WQP4;A0A087WSF8	954	6652199936	35.3719	35.349	35.6109	35.5803	33	33	33	50.9	50.9	50.9	94.629	0	323.31	246130000000	435	1661100000	1541000000	1831000000	1619000000	Q8K310;Q5BL18;A0A087WSU2	4817
Ndufb5	NADH dehydrogenase [ubiquinone] 1 beta subcomplex subunit 5, mitochondrial	Q9CQH3;D3Z568;D3YX99;F6Y6V5;D3Z6W9	955	6630300160	33.312	33.3384	33.6175	33.5062	8	8	8	32.3	32.3	32.3	21.71	0	41.292	59673000000	63	1542400000	1643000000	1927600000	1517400000	Q9CQH3;D3Z568;D3YX99;F6Y6V5;D3Z6W9	7906
Tars	Threonine--tRNA ligase, cytoplasmic	Q9D0R2	956	6622900224	35.3967	35.2492	35.4063	35.4991	43	43	38	64.3	64.3	60.7	83.355	0	323.31	271540000000	463	1813600000	1393900000	1692700000	1722800000	Q9D0R2	8243
Opa1	Dynamin-like 120 kDa protein, mitochondrial;Dynamin-like 120 kDa protein, form S1	P58281-2;P58281;H7BX01;E0CXD1;F6U775;P58682	957	6620499968	35.9637	35.9723	36.0692	36.0316	50	50	50	60.2	60.2	60.2	115.59	0	323.31	370750000000	482	1801800000	1646900000	1742400000	1429400000	P58281-2;P58281;H7BX01;E0CXD1	3497
Arcn1	Coatomer subunit delta	Q5XJY5	958	6606300160	34.7185	34.7308	34.8524	34.758	32	32	32	56.8	56.8	56.8	57.229	0	305.55	178370000000	451	1684000000	1578600000	1853100000	1490700000	Q5XJY5	4984
Hmgcl	Hydroxymethylglutaryl-CoA lyase, mitochondrial	P38060;Q8JZS7;V9GXD2;V9GWZ9;D3YVU9	959	6601299968	33.9737	34.1143	34.1765	34.139	15	15	15	63.1	63.1	63.1	34.238	0	277.82	112220000000	172	1628300000	1494100000	1787800000	1691000000	P38060	3217
Purb	Transcriptional activator protein Pur-beta	O35295	960	6598700032	33.4034	33.3324	33.4307	33.3615	11	11	11	55.2	55.2	55.2	33.901	0	180.94	59388000000	101	1574300000	1706500000	1902100000	1415800000	O35295	2539
Pcyt2		A2ABY3	961	6597499904	34.5176	34.4509	34.7121	34.5498	21	21	1	67.9	67.9	5.2	43.446	0	323.31	145140000000	231	1710500000	1461400000	1855100000	1570400000	A2ABY3	523
Uqcc2	Ubiquinol-cytochrome-c reductase complex assembly factor 2	Q9CQY6;D3Z4C9;D3Z4D6	962	6585999872	32.7933	32.7358	32.9137	32.9913	7	7	7	62.5	62.5	62.5	16.32	0	120.97	39516000000	105	1491700000	1328100000	1822900000	1943300000	Q9CQY6;D3Z4C9;D3Z4D6	7966
Cox15	Cytochrome c oxidase assembly protein COX15 homolog	Q8BJ03-2;Q8BJ03	963	6579599872	34.1082	33.9864	34.0843	34.3052	11	11	11	29.3	29.3	29.3	44.005	0	322.46	118430000000	186	1746500000	1624000000	1594600000	1614600000	Q8BJ03-2;Q8BJ03	6081
Trim28	Transcription intermediary factor 1-beta	Q62318;Q62318-2	964	6565300224	35.0847	34.9696	35.1126	35.1222	36	36	36	70	70	70	88.846	0	323.31	216660000000	437	1819300000	1348700000	1764000000	1633500000	Q62318;Q62318-2	5190
Apoc1	Apolipoprotein C-I;Truncated apolipoprotein C-I	P34928	965	6562599936	32.1094	31.9445	31.8644	31.8526	3	3	3	28.4	28.4	28.4	9.6963	0.0035506	1.8239	19688000000	12	1533800000	1334200000	2407400000	1287200000	P34928	3176
Sri	Sorcin	Q6P069;Q6P069-2	966	6561099776	33.8002	33.5596	33.8986	33.5019	13	13	13	66.2	66.2	66.2	21.627	0	87.676	78733000000	154	1570800000	1440500000	2136000000	1413800000	Q6P069;Q6P069-2	5390
Aldh7a1	Alpha-aminoadipic semialdehyde dehydrogenase	Q9DBF1-2;Q9DBF1;G3UYR8;G3UY72;E9Q1H3;E9Q1G1	967	6549300224	34.5191	34.3711	34.6026	34.4753	25	25	25	67.3	67.3	67.3	55.644	0	323.31	137540000000	218	1675100000	1541500000	1772800000	1559900000	Q9DBF1-2;Q9DBF1;G3UYR8	8553
Eif5	Eukaryotic translation initiation factor 5	P59325;Q3TQR3	968	6536699904	34.4492	34.3433	34.6264	34.4259	19	19	19	50.6	50.6	50.6	48.968	0	156.49	143810000000	221	1473700000	1734000000	2007700000	1321300000	P59325;Q3TQR3	3525
Asna1	ATPase Asna1	O54984	969	6512600064	33.908	33.9723	33.8691	33.732	14	14	14	52.6	52.6	52.6	38.822	0	323.31	97689000000	138	1746200000	1719800000	1690500000	1356100000	O54984	2646
Cd81	CD81 antigen	P35762	970	6498800128	33.1037	32.6763	33.1214	32.7565	5	5	5	37.7	37.7	37.7	25.814	0	323.31	51990000000	55	1996600000	1371600000	1994700000	1135900000	P35762	3198
Xdh	Xanthine dehydrogenase/oxidase;Xanthine dehydrogenase;Xanthine oxidase	Q00519;Q3TYQ9	971	6494600192	35.8363	35.7479	35.8143	35.6698	60	60	58	58.7	58.7	57.9	146.56	0	323.31	350710000000	628	1800400000	1482400000	1800600000	1411200000	Q00519	3888
Impa1	Inositol monophosphatase 1	Q924B0;O55023;Q80ZJ2;A0A0A6YW07;D3Z703	972	6487600128	34.1256	34.1719	34.1976	34.1274	15	15	15	61.4	61.4	61.4	30.429	0	195.41	103800000000	121	1542300000	1464800000	1772800000	1707700000	Q924B0;O55023;Q80ZJ2;A0A0A6YW07	7585
Ccdc47	Coiled-coil domain-containing protein 47	Q9D024;Q9D024-2;F7C265	973	6487000064	34.4708	34.3151	34.5747	34.5602	20	20	11	44.9	44.9	26.9	55.843	0	323.31	136230000000	288	1710600000	1462900000	1941600000	1371900000	Q9D024;Q9D024-2	8202
Ddx1	ATP-dependent RNA helicase DDX1	Q91VR5	974	6478799872	35.2607	35.448	35.4169	35.4938	41	41	41	64.9	64.9	64.9	82.499	0	323.31	252670000000	480	1567400000	1530600000	1794800000	1586000000	Q91VR5	7328
Pex19	Peroxisomal biogenesis factor 19	Q8VCI5;Q8VCI5-2	975	6465900032	34.175	34.2318	34.3282	34.5056	16	16	16	80.9	80.9	80.9	32.733	0	323.31	109920000000	190	1535500000	1417400000	1883600000	1629400000	Q8VCI5;Q8VCI5-2	7147
Sptan1	Spectrin alpha chain, non-erythrocytic 1	P16546	976	6465699840	37.2827	37.3193	37.3615	37.3761	149	149	0	68.8	68.8	0	284.59	0	323.31	924600000000	1479	1673500000	1539800000	1777400000	1475100000	P16546	2991
		P0DN34	977	6463399936	32.1888	32.1311	32.0369	31.9847	5	5	5	70.2	70.2	70.2	6.954	0	7.6183	19390000000	25	1906200000	836490000	2015700000	1705000000	P0DN34	2895
Rbm14	RNA-binding protein 14	Q8C2Q3;E9QL13;Q8C2Q3-2	978	6454199808	34.5317	34.5227	34.6609	34.6733	33	33	25	52	52	38.7	69.448	0	323.31	148450000000	295	1557800000	1347100000	1786500000	1762900000	Q8C2Q3;E9QL13;Q8C2Q3-2	6461
Ptrh2	Peptidyl-tRNA hydrolase 2, mitochondrial	Q8R2Y8	979	6452400128	33.3099	33.0905	33.3324	33.3757	10	10	10	67.4	67.4	67.4	19.526	0	323.31	58072000000	107	1363800000	1093700000	1952800000	2042200000	Q8R2Y8	7036
Hnrnpa0	Heterogeneous nuclear ribonucleoprotein A0	Q9CX86	980	6443400192	33.8852	33.7186	33.7284	33.6042	10	10	10	46.6	46.6	46.6	30.53	0	323.31	90208000000	131	1952200000	1622700000	1566300000	1302300000	Q9CX86	8078
Ppp2r2a	Serine/threonine-protein phosphatase 2A 55 kDa regulatory subunit B alpha isoform;Serine/threonine-protein phosphatase 2A 55 kDa regulatory subunit B	Q6P1F6;Q3TT94	981	6438300160	34.4626	34.6615	34.5444	34.5825	29	29	17	77	77	53.2	51.691	0	323.31	154520000000	244	1651200000	1632900000	1683300000	1470900000	Q6P1F6;Q3TT94	4209
Nqo1	NAD(P)H dehydrogenase [quinone] 1	Q64669;Q542Y0	982	6430000128	33.952	33.9766	34.0873	34.0549	15	15	15	55.8	55.8	55.8	30.959	0	72.266	96450000000	133	1706900000	1450000000	1746800000	1526300000	Q64669;Q542Y0	4734
Vps35	Vacuolar protein sorting-associated protein 35	Q9EQH3;Q3TRJ1	983	6424800256	35.5469	35.5764	35.685	35.5527	38	38	38	56	56	56	91.712	0	323.31	276270000000	410	1836900000	1332200000	1821500000	1434200000	Q9EQH3;Q3TRJ1	4199
Sh3bgrl	SH3 domain-binding glutamic acid-rich-like protein	Q9JJU8	984	6420499968	32.9249	32.9392	32.8473	32.827	6	6	6	70.2	70.2	70.2	12.811	0	173.23	51364000000	79	1510300000	1439800000	1803300000	1667200000	Q9JJU8	8850
Rpl29;Gm17669;Gm10709;Gm3550;Gm5218	60S ribosomal protein L29	P47915;F6QL70;Q5M8M8;D3Z1N9;W4VSN7;F6YH22;F6VZG1	985	6412299776	32.2222	31.7429	32.8863	32.1105	4	4	4	18.8	18.8	18.8	17.587	0	4.9805	32062000000	17	1634100000	1704500000	1757100000	1316600000	P47915;F6QL70;Q5M8M8;D3Z1N9;W4VSN7;F6YH22	1331
Stt3a	Dolichyl-diphosphooligosaccharide--protein glycosyltransferase subunit STT3A	P46978;Q3U573;D3YZN5;F6YHG5	986	6405300224	34.9181	34.7762	35.0371	35.0011	26	26	25	36.2	36.2	35.2	80.597	0	323.31	185750000000	216	1733000000	1291000000	1803900000	1577300000	P46978;Q3U573	3286
Acot9	Acyl-coenzyme A thioesterase 9, mitochondrial	Q9R0X4	987	6400600064	34.9109	34.8476	35.1915	35.151	27	27	12	68.3	68.3	31.4	50.56	0	298.1	192020000000	394	1535400000	1309300000	1860900000	1695000000	Q9R0X4	9051
Eif3b	Eukaryotic translation initiation factor 3 subunit B	Q8JZQ9;A0A0G2JG48	988	6386699776	35.4013	35.4432	35.5231	35.3296	37	37	37	48.1	48.1	48.1	91.369	0	323.31	236310000000	368	1642300000	1452000000	1877500000	1414900000	Q8JZQ9	6737
Pitpnb	Phosphatidylinositol transfer protein beta isoform	P53811;Q8JZZ5	989	6376200192	34.3915	34.348	34.4808	34.2488	16	14	14	60.9	54.6	54.6	31.487	0	281.31	121150000000	168	1661600000	1461000000	1875000000	1378700000	P53811;Q8JZZ5	3414
Cbr4	Carbonyl reductase family member 4	Q91VT4;D3Z6C4	990	6366799872	33.4062	33.168	33.3212	33.1862	11	11	11	57.6	57.6	57.6	25.414	0	255.71	63668000000	101	1881300000	1324900000	1745600000	1415000000	Q91VT4	7333
Ctsa	Carboxypeptidase;Lysosomal protective protein;Lysosomal protective protein 32 kDa chain;Lysosomal protective protein 20 kDa chain	Q544R6;G3X8T3;P16675;A2A5J9;A2A5J8;A2A5J6	991	6361699840	34.5197	34.6106	34.5593	34.402	16	16	16	38.6	38.6	38.6	53.844	0	323.31	127230000000	192	1779500000	1503500000	1669000000	1409800000	Q544R6;G3X8T3;P16675	2215
Trnt1	CCA tRNA nucleotidyltransferase 1, mitochondrial	Q8K1J6;Q8K1J6-2;A0A0N4SUW4;A0A0N4SV41	992	6356700160	34.8003	34.8146	34.9389	34.9247	26	26	26	64.7	64.7	64.7	49.895	0	323.31	171630000000	259	1511200000	1452400000	1846400000	1546700000	Q8K1J6	6803
Bri3bp	BRI3-binding protein	Q8BXV2;A0A0G2JGE0	993	6356400128	32.9967	33.2316	33.0363	33.2385	5	5	5	19.8	19.8	19.8	28.263	0	79.726	50851000000	49	1386800000	1768100000	1713100000	1488300000	Q8BXV2	6361
Ube2m	NEDD8-conjugating enzyme Ubc12	P61082;F7CDT0;F6WMC0;F6YXS3	994	6321900032	33.6049	33.3416	33.6372	33.4921	11	11	6	57.9	57.9	41.5	20.9	0	189.96	69541000000	88	1823600000	1235700000	1878500000	1384100000	P61082;F7CDT0;F6WMC0	3560
Trmt112	Multifunctional methyltransferase subunit TRM112-like protein	Q9DCG9;Q8VCR4	995	6318000128	33.1239	32.8999	33.2588	33.3437	7	7	7	71.2	71.2	71.2	14.141	0	136.74	44226000000	101	1355600000	1431800000	1791900000	1738700000	Q9DCG9;Q8VCR4	8622
Khsrp	Far upstream element-binding protein 2	Q3U0V1	996	6316400128	34.9056	34.9525	35.0425	35.13	25	23	23	49.6	46.7	46.7	76.775	0	323.31	208440000000	314	1639000000	1429300000	1662500000	1585600000	Q3U0V1	4279
Lnpep	Leucyl-cystinyl aminopeptidase	Q8C129	997	6310900224	35.6669	35.5953	35.749	35.7103	40	40	40	41.5	41.5	41.5	117.3	0	323.31	315550000000	487	1664200000	1426400000	1679600000	1540700000	Q8C129	6435
Pmpcb	Mitochondrial-processing peptidase subunit beta	Q9CXT8;D3Z1T9	998	6309100032	34.6798	34.7585	34.8438	34.7758	26	26	25	64.6	64.6	63.2	54.614	0	323.31	151420000000	294	1531100000	1433400000	1785200000	1559400000	Q9CXT8	8097
Eif3d	Eukaryotic translation initiation factor 3 subunit D	O70194	999	6305800192	34.6836	34.6852	34.7937	34.7454	24	24	24	57.8	57.8	57.8	63.988	0	323.31	157650000000	288	1537100000	1522700000	1696000000	1550100000	O70194	2681
Eif3l	Eukaryotic translation initiation factor 3 subunit L	Q8QZY1	1000	6297900032	34.8317	34.8202	35.0674	34.9138	27	27	27	52.8	52.8	52.8	66.612	0	323.31	182640000000	272	1588800000	1301300000	1955200000	1452500000	Q8QZY1	6925
Iars	Isoleucine--tRNA ligase, cytoplasmic	Q8BU30;E9Q866;F6Q6R1	1001	6293499904	36.019	35.9515	36.0873	36.0803	61	61	61	57.8	57.8	57.8	144.27	0	323.31	383910000000	550	1669100000	1451900000	1750400000	1422200000	Q8BU30	6280
U2af1	Splicing factor U2AF 35 kDa subunit	Q9D883;Q14C24;G3UW94;E9Q809;Q8BGJ9-4;E9PWX6;E9PWM2;F7D8X7	1002	6288300032	33.4788	33.2022	33.4908	33.4375	7	7	5	35.1	35.1	26.8	27.815	0	165.83	69172000000	99	1663300000	1229400000	1747100000	1648500000	Q9D883;Q14C24;G3UW94	2160
Mthfd1	C-1-tetrahydrofolate synthase, cytoplasmic;Methylenetetrahydrofolate dehydrogenase;Methenyltetrahydrofolate cyclohydrolase;Formyltetrahydrofolate synthetase;C-1-tetrahydrofolate synthase, cytoplasmic, N-terminally processed	Q922D8	1003	6285100032	35.6733	35.6877	35.6405	35.5434	55	55	53	65.7	65.7	64.6	101.2	0	323.31	314250000000	500	1738000000	1501600000	1688200000	1357300000	Q922D8	7543
Khdrbs1	KH domain-containing, RNA-binding, signal transduction-associated protein 1	Q60749;Q9R226;Q9WU01;A0A087WSL3;A0A087WR32;Q9WU01-2	1004	6269799936	33.6598	33.5784	33.3717	33.5889	8	8	8	18.5	18.5	18.5	48.37	0	323.31	68968000000	78	1600200000	1658200000	1346400000	1665000000	Q60749	5009
Cops7a	COP9 signalosome complex subunit 7a	Q9CZ04;Q9CZ04-2;D3Z440;D3YVI6;D3Z0S0	1005	6265800192	33.8446	33.9851	34.0774	33.9597	11	11	11	58.5	58.5	58.5	30.224	0	323.31	87721000000	96	1676400000	1255500000	1765900000	1568000000	Q9CZ04;Q9CZ04-2;D3Z440;D3YVI6	8144
Strap	Serine-threonine kinase receptor-associated protein	Q9Z1Z2;B2RUC7	1006	6264800256	34.6212	34.6271	34.5827	34.4687	18	18	18	68.6	68.6	68.6	38.442	0	317.09	131560000000	181	1642100000	1569900000	1634300000	1418500000	Q9Z1Z2;B2RUC7	961
Dhx9	ATP-dependent RNA helicase A	E9QNN1;O70133-2;Q3UR42	1007	6263699968	36.0928	36.0615	36.2484	36.0528	55	55	1	46.7	46.7	1.7	149.69	0	323.31	394610000000	578	1573800000	1566300000	1682000000	1441600000	E9QNN1;O70133-2;Q3UR42	1907
Pmvk	Phosphomevalonate kinase	Q9D1G2;D3YXP6;Q9D1G2-2;Q9D1G2-3	1008	6251100160	33.5797	33.471	33.583	33.2667	13	13	13	55.2	55.2	55.2	21.916	0	60.548	62511000000	92	1866300000	1452700000	1441800000	1490400000	Q9D1G2;D3YXP6;Q9D1G2-2	1259
Farsb	Phenylalanine--tRNA ligase beta subunit	Q9WUA2;A0A087WPV4;A0A087WS80;A0A087WQ15	1009	6249999872	34.9538	35.0201	35.1613	35.0642	32	32	32	57.4	57.4	57.4	65.696	0	323.31	206250000000	331	1779700000	1485700000	1606500000	1378100000	Q9WUA2	9106
Tmed2	Transmembrane emp24 domain-containing protein 2	Q9R0Q3;F6V6T4;A2RS53;Q8BPI2	1010	6248699904	32.3082	32.4752	32.8978	32.4151	6	6	6	34.3	34.3	34.3	22.705	0	95.357	56238000000	178	1721800000	1331000000	2000000000	1195800000	Q9R0Q3;F6V6T4;A2RS53;Q8BPI2	720
Gpx7	Glutathione peroxidase;Glutathione peroxidase 7	Q3TNK3;Q99LJ6	1011	6241399808	33.8163	33.7683	33.596	33.8082	14	14	14	72	72	72	21.061	0	110.95	74897000000	125	1723200000	1393000000	1679200000	1446000000	Q3TNK3;Q99LJ6	4188
Pgam5	Serine/threonine-protein phosphatase PGAM5, mitochondrial	Q8BX10;A0A0G2JG95	1012	6232099840	34.3992	34.3121	34.4386	34.2796	27	27	2	76	76	9.4	31.994	0	271.92	124640000000	189	1750000000	1200100000	1823900000	1458100000	Q8BX10;A0A0G2JG95	6347
Acy3	N-acyl-aromatic-L-amino acid amidohydrolase (carboxylate-forming)	Q91XE4	1013	6225800192	33.6837	33.6961	33.759	33.7141	16	16	16	68.9	68.9	68.9	35.286	0	323.31	93387000000	143	1402700000	1426000000	2080900000	1316200000	Q91XE4	7410
Mapk1	Mitogen-activated protein kinase 1	P63085;F6VEI7	1014	6216399872	34.4506	34.342	34.5277	34.4369	23	22	18	76.3	73.5	63.1	41.275	0	323.31	136760000000	231	1700000000	1348600000	1711400000	1456300000	P63085	3683
Lyplal1	Lysophospholipase-like protein 1	Q3UFF7;E9QLB2	1015	6208099840	34.0335	33.6797	34.0882	33.8611	11	11	11	68.2	68.2	68.2	26.354	0	323.31	80705000000	115	1802900000	1192100000	1838000000	1375100000	Q3UFF7;E9QLB2	4402
Ndufs2	NADH dehydrogenase [ubiquinone] iron-sulfur protein 2, mitochondrial	Q91WD5;D3YXT0;A0A0A6YW30	1016	6207900160	34.6186	34.5908	34.6438	34.7638	25	25	18	66.5	66.5	52.5	52.625	0	323.31	161410000000	354	1593800000	1427800000	1703100000	1483300000	Q91WD5;D3YXT0;A0A0A6YW30	7370
Slc3a2	4F2 cell-surface antigen heavy chain	P10852-2;P10852	1017	6207200256	34.9114	34.8792	35.0429	34.7767	21	21	21	38.9	38.9	38.9	62.239	0	323.31	173800000000	142	1814400000	1425100000	1614000000	1353700000	P10852-2;P10852	2911
Snrpe	Small nuclear ribonucleoprotein E	P62305;E9Q4F4;E9Q0W8	1018	6200699904	31.9526	32.4606	31.3552	31.594	5	5	5	69.6	69.6	69.6	10.803	0	44.193	24803000000	54	1225600000	1854100000	1779700000	1341400000	P62305;E9Q4F4	3618
Arhgap1	Rho GTPase-activating protein 1	Q5FWK3	1019	6199900160	34.6204	34.395	34.75	34.6269	25	25	1	72.9	72.9	5.5	50.41	0	323.31	155000000000	278	1599100000	1281700000	1818400000	1500800000	Q5FWK3	4848
Rpl22l1	60S ribosomal protein L22-like 1	Q9D7S7;Q9D7S7-2	1020	6194299904	31.9446	31.7641	32.3	32.2033	4	3	3	41.8	35.2	35.2	14.467	0	151.97	24777000000	30	1717800000	1141700000	1740800000	1594000000	Q9D7S7;Q9D7S7-2	8425
Snrpa	U1 small nuclear ribonucleoprotein A	Q62189;D3Z0S6;F8VQ88;D6RI83	1021	6190600192	33.5594	33.7027	33.5644	33.8642	11	11	9	44.3	44.3	39	31.835	0	238.26	74288000000	113	1585600000	1549500000	1616800000	1438900000	Q62189;D3Z0S6	5176
Tm9sf3	Transmembrane 9 superfamily member 3	Q9ET30	1022	6173499904	34.2354	33.9943	34.2783	34.1784	17	17	17	28.3	28.3	28.3	67.544	0	212.38	117300000000	189	1632000000	1302800000	1622800000	1615900000	Q9ET30	8770
Pdcd6ip	Programmed cell death 6-interacting protein	Q9WU78;Q9WU78-3;Q9WU78-2	1023	6168099840	35.4827	35.5689	35.5029	35.5259	50	50	50	63.3	63.3	63.3	96.023	0	323.31	283730000000	414	1647400000	1437600000	1620900000	1462200000	Q9WU78;Q9WU78-3	9103
Rrbp1	Ribosome-binding protein 1	Q99PL5;A2AVJ7;Q99PL5-4;Q99PL5-3;Q99PL5-2;Q99PL5-10;Q99PL5-9;Q99PL5-8;Q99PL5-7;Q99PL5-6;Q99PL5-5;Q99PL5-12;Q99PL5-11	1024	6128099840	36.8184	36.7187	36.9785	36.9288	52	52	52	38	38	38	172.88	0	323.31	710850000000	737	1675500000	1245800000	1767400000	1439400000	Q99PL5;A2AVJ7	685
Eif3k	Eukaryotic translation initiation factor 3 subunit K	Q9DBZ5;Q9DBZ5-2	1025	6119799808	33.4963	33.3115	33.5462	33.3157	13	13	13	64.2	64.2	64.2	25.086	0	312.77	67318000000	123	1957900000	1759100000	1368200000	1034600000	Q9DBZ5;Q9DBZ5-2	8590
Lss	Lanosterol synthase	Q8BLN5;F7BJL0	1026	6111300096	35.2614	35.0918	35.2427	35.0915	35	35	35	56.2	56.2	56.2	83.14	0	323.31	220010000000	325	1738900000	1365900000	1728300000	1278200000	Q8BLN5	6147
Bnip3	BCL2/adenovirus E1B 19 kDa protein-interacting protein 3	O55003	1027	6105600000	33.5276	33.5469	33.4001	33.6847	10	10	10	42.2	42.2	42.2	20.978	0	38.288	73267000000	129	1597600000	1265500000	1622200000	1620300000	O55003	2651
Gspt1	Eukaryotic peptide chain release factor GTP-binding subunit ERF3A	Q8R050;Q8R050-2;REV__S4R1J5;REV__S4R2R4;REV__Q05921;REV__B2RQP1	1028	6091500032	34.8605	34.8525	34.8686	34.7107	33	33	16	51.7	51.7	28.8	68.625	0	323.31	170560000000	388	1607900000	1415500000	1686100000	1382100000	Q8R050;Q8R050-2	6937
Mvk	Mevalonate kinase	Q9R008;A0A0G2JEG0	1029	6089299968	34.031	33.9166	34.1293	33.9982	16	16	1	54.9	54.9	5.3	41.877	0	323.31	103520000000	156	1723900000	1322000000	1731600000	1311900000	Q9R008;A0A0G2JEG0	9024
Copb2	Coatomer subunit beta	O55029	1030	6087699968	35.6549	35.5145	35.6048	35.5808	54	54	54	74.3	74.3	74.3	102.45	0	323.31	292210000000	574	1651300000	1335600000	1679800000	1421000000	O55029	2655
Mbnl1		A0A0A6YWB0;A0A0A6YVV8;A0A0A6YXP3;Q8R003;A0A0A6YXL7;A0A0A6YWG1;A0A0A6YXQ4;S4R267;Q542D8;A0A0A6YWJ5;Q3U570;Q3TJQ3	1031	6073900032	33.3722	33.1234	33.5055	33.4264	11	11	1	35.4	35.4	7.8	37.8	0	56.627	66813000000	129	1645200000	1233400000	1675300000	1520000000	A0A0A6YWB0;A0A0A6YVV8;A0A0A6YXP3	88
Stoml2	Stomatin-like protein 2, mitochondrial	Q99JB2;A2AG39;F6WI02;A2AG41	1032	6057600000	34.1411	34.1485	34.2105	34.4098	18	18	18	65.4	65.4	65.4	38.384	0	323.31	109040000000	135	1427300000	1555500000	1649200000	1425700000	Q99JB2;A2AG39;F6WI02	7627
Hdhd2	Haloacid dehalogenase-like hydrolase domain-containing protein 2	Q3UGR5;Q3UGR5-2;D3YZI3;D3YUN7	1033	6045400064	33.3685	33.3859	33.5471	33.5289	14	14	14	82.2	82.2	82.2	28.73	0	323.31	66500000000	146	1611400000	1571900000	1621500000	1240700000	Q3UGR5;Q3UGR5-2	4420
Csnk2b	Casein kinase II subunit beta	P67871;G3UZJ5;G3UXG7;G3UZA4;G3UXU2;G3UZX4;G3UWU5	1034	6029799936	33.2538	33.0611	33.4244	33.413	8	8	8	57.7	57.7	57.7	24.942	0	269.2	60298000000	119	1588400000	1463100000	1554200000	1424100000	P67871;G3UZJ5;G3UXG7;G3UZA4;G3UXU2;G3UZX4	3700
Ndufs3	NADH dehydrogenase [ubiquinone] iron-sulfur protein 3, mitochondrial	Q9DCT2	1035	6021400064	33.9275	34.1137	34.1005	33.9871	11	11	11	38.4	38.4	38.4	30.149	0	215.62	96342000000	82	1559000000	1450500000	1614800000	1397100000	Q9DCT2	8644
Dnm1l	Dynamin-1-like protein	Q8K1M6;Q8K1M6-2;Q8K1M6-4	1036	6008300032	35.5444	35.5181	35.6346	35.6771	49	49	2	76	76	6.1	82.657	0	323.31	306420000000	494	1633300000	1407600000	1585900000	1381400000	Q8K1M6;Q8K1M6-2;Q8K1M6-4	6807
Ndufa9	NADH dehydrogenase [ubiquinone] 1 alpha subcomplex subunit 9, mitochondrial	Q9DC69;A0A0R3P9C8	1037	6006600192	34.61	34.5234	34.552	34.4323	26	26	26	65	65	65	42.525	0	209.3	150160000000	178	1693200000	1448700000	1609300000	1255400000	Q9DC69;A0A0R3P9C8	232
Ndufa10	NADH dehydrogenase [ubiquinone] 1 alpha subcomplex subunit 10, mitochondrial	Q99LC3;A0A087WR38	1038	6001999872	34.0903	34.1668	34.3874	34.4134	21	21	21	65.4	65.4	65.4	40.603	0	229.39	126040000000	184	1500000000	1288900000	1606600000	1606500000	Q99LC3	7704
Gcsh	Glycine cleavage system H protein, mitochondrial	Q91WK5	1039	6000999936	32.7629	32.3267	33.0013	32.7044	5	5	5	48.8	48.8	48.8	18.637	0	282.8	54009000000	93	1498300000	1361500000	1610700000	1530500000	Q91WK5	7381
Cth	Cystathionine gamma-lyase	Q8VCN5	1040	6000799744	34.4896	34.3912	34.5132	34.5081	23	23	23	74.1	74.1	74.1	43.567	0	273.79	132020000000	172	1600500000	1390600000	1602600000	1407000000	Q8VCN5	7155
Eif4b	Eukaryotic translation initiation factor 4B	Q8BGD9	1041	5997199872	34.5884	34.6376	34.9335	34.7602	19	19	19	38.8	38.8	38.8	68.839	0	323.31	155930000000	244	1338300000	1314700000	1875900000	1468400000	Q8BGD9	5960
Atpif1	ATPase inhibitor, mitochondrial	E9PV44;O35143	1042	5983900160	32.4274	32.7317	32.8896	32.4376	6	6	6	59.5	59.5	59.5	8.7887	0	4.2669	23936000000	19	1500200000	1831400000	1972400000	679900000	E9PV44;O35143	1504
Ugdh	UDP-glucose 6-dehydrogenase	O70475;Q3TS38;D3YXP9	1043	5981400064	34.9243	34.7286	34.9852	34.8089	31	31	31	77.9	77.9	77.9	54.831	0	323.31	167480000000	230	1635400000	1294500000	1653900000	1397600000	O70475;Q3TS38	2707
Lamb1	Laminin subunit beta-1	P02469;E9QN70;E9PYT5	1044	5976099840	36.2205	36.1427	36.3912	36.3192	67	67	67	46.7	46.7	46.7	197.09	0	323.31	448210000000	618	1490700000	1256200000	1715700000	1513500000	P02469;E9QN70	1901
Lpp	Lipoma-preferred partner homolog	Q8BFW7;Q8BFW7-4;Q8BFW7-5;Q8BFW7-3;Q8BFW7-2	1045	5964599808	34.5114	34.4564	34.6239	34.5988	30	30	30	74.2	74.2	74.2	65.89	0	323.31	155080000000	471	1441400000	1379100000	1729400000	1414600000	Q8BFW7;Q8BFW7-4;Q8BFW7-5	5923
Dync1h1	Cytoplasmic dynein 1 heavy chain 1	Q9JHU4;F6ZX84	1046	5960900096	37.9525	37.8731	38.0272	37.9288	254	254	254	62.3	62.3	62.3	532.04	0	323.31	1543900000000	2561	1557800000	1348600000	1632600000	1421900000	Q9JHU4	8790
Bola3	BolA-like protein 3	Q8CEI1;E9Q705;Q14A77;E9PX89	1047	5948000256	32.6636	32.5291	32.8308	32.3124	3	3	3	36.4	36.4	36.4	12.228	0	144.14	41636000000	69	1519600000	1271300000	1808700000	1348300000	Q8CEI1;E9Q705;Q14A77;E9PX89	1550
Apoo	Apolipoprotein O	Q9DCZ4;Q9DCZ4-2;Q9DCZ4-3	1048	5946500096	33.1098	32.8723	33.2227	33.3731	6	6	6	43.4	43.4	43.4	22.604	0	188.77	53519000000	67	1502500000	1338100000	1842200000	1263700000	Q9DCZ4;Q9DCZ4-2;Q9DCZ4-3	8654
Nop56	Nucleolar protein 56	Q9D6Z1;E0CXZ0;F7CHQ7;A2APD7;F6USW7;F7CHP9;F6U250;F6V095	1049	5932599808	34.7177	34.7123	35.0486	34.731	34	34	34	69.7	69.7	69.7	64.464	0	323.31	183910000000	279	1466700000	1327500000	1716200000	1422400000	Q9D6Z1	8396
Lactb2	Beta-lactamase-like protein 2	Q99KR3	1050	5931599872	33.8196	33.6792	33.7232	33.7894	15	15	15	55.6	55.6	55.6	32.754	0	319.28	83043000000	170	1647800000	1286900000	1747800000	1249100000	Q99KR3	7680
Ppp1r7	Protein phosphatase 1 regulatory subunit 7	Q3UM45;F6TGJ2	1051	5919099904	34.2614	34.2784	34.2882	34.0901	19	19	12	64	64	47.6	41.291	0	323.31	124300000000	173	1502500000	1471000000	1611400000	1334100000	Q3UM45	4489
Stom	Erythrocyte band 7 integral membrane protein	P54116	1052	5910400000	33.8875	34.1284	33.9324	33.9155	13	13	13	59.5	59.5	59.5	31.375	0	323.31	88656000000	147	1573300000	1385300000	1591200000	1360600000	P54116	3421
Csrp1	Cysteine and glycine-rich protein 1	P97315;Q4FJX4	1053	5899700224	34.0088	33.818	34.0835	33.9564	10	10	10	59.1	59.1	59.1	20.583	0	169.5	70796000000	71	1576100000	1287400000	1574500000	1461600000	P97315;Q4FJX4	3812
Arf5	ADP-ribosylation factor 5	P84084	1054	5884400128	33.1277	33.0958	33.4794	33.0886	12	7	6	74.4	45.6	37.8	20.529	0	146.81	64729000000	107	1361300000	1269000000	1725700000	1528300000	P84084	3798
Paics	Multifunctional protein ADE2;Phosphoribosylaminoimidazole-succinocarboxamide synthase;Phosphoribosylaminoimidazole carboxylase	Q9DCL9;D3Z6P1;D6RCU8	1055	5877300224	34.2829	34.3705	34.1732	34.2459	24	24	24	72	72	72	47.006	0	291.57	117550000000	169	1583200000	1598500000	1346700000	1348900000	Q9DCL9	8633
Lasp1	LIM and SH3 domain protein 1	Q61792;Q543N3;A2A6H0;A2A6G7;A2A6G8;A2A6G9;A2A6G6;A2A6G5;E9Q0N6;A2A6G4;Q9DC07;A2A6G0	1056	5876599808	33.7021	33.8595	33.9308	34.0443	12	12	10	53.2	53.2	44.5	29.994	0	148.36	82272000000	126	1367300000	1324900000	1626400000	1558000000	Q61792;Q543N3;A2A6H0;A2A6G7;A2A6G8;A2A6G9;A2A6G6	4746
Pon2	Serum paraoxonase/arylesterase 2	Q62086	1057	5871900160	33.6355	33.7652	33.7826	33.8071	17	17	17	59.6	59.6	59.6	39.617	0	323.31	93951000000	163	1439900000	1262400000	1772300000	1397400000	Q62086	5164
Snrpc	U1 small nuclear ribonucleoprotein C	Q62241;Q569X3	1058	5870099968	32.003	32.0863	32.4718	32.4652	3	3	3	24.5	24.5	24.5	17.364	0	179.31	35220000000	44	1316900000	1466100000	1700200000	1386900000	Q62241;Q569X3	4796
Tsn	Translin	Q62348;Q545E6	1059	5866200064	33.5833	33.5561	33.5182	33.5789	15	15	15	58.3	58.3	58.3	26.201	0	308.64	76261000000	112	1862800000	1461800000	1201700000	1339900000	Q62348;Q545E6	4768
2011-09-01	Septin-11	Q8C1B7;A0A0J9YTY0;A0A0J9YUL3;Q8C1B7-3;Q8C1B7-2;A0A0J9YVA6;A0A0J9YUV6	1060	5864000000	34.4043	34.3076	34.3755	34.2323	25	25	16	59.9	59.9	41.3	49.694	0	323.31	129010000000	192	1505200000	1383600000	1795900000	1179300000	Q8C1B7;A0A0J9YTY0;A0A0J9YUL3;Q8C1B7-3;Q8C1B7-2	181
Smad2	Mothers against decapentaplegic homolog 2;Mothers against decapentaplegic homolog	Q62432;Q62432-2;E9Q3M0;E9Q5P9;E9PXA8	1061	5845100032	33.8825	33.8651	34.0987	34.0275	15	13	7	34.3	30	19.1	52.265	0	122.43	105210000000	92	2857400000	1359100000	1379100000	249480000	Q62432;Q62432-2;E9Q3M0;E9Q5P9	5206
Rpe	Ribulose-phosphate 3-epimerase	Q8VEE0;B2KGF0;M0QWJ2;A0A087WQM3;M0QWQ0	1062	5842599936	32.9309	32.5792	32.6793	32.5988	8	8	8	77.2	77.2	77.2	24.945	0	323.31	46741000000	137	1714700000	1385400000	1315100000	1427400000	Q8VEE0;B2KGF0	7236
Psmd8	26S proteasome non-ATPase regulatory subunit 8	Q9CPS5;Q9CX56	1063	5822199808	34.0369	34.3126	34.2778	34.0809	17	17	17	63.7	63.7	63.7	32.768	0	323.31	98977000000	114	1691900000	1395500000	1678800000	1055900000	Q9CPS5;Q9CX56	7817
Amacr	Alpha-methylacyl-CoA racemase	O09174	1064	5805000192	34.4165	34.3503	34.3957	34.4328	23	23	23	77.4	77.4	77.4	41.704	0	323.31	116100000000	169	1583600000	1332700000	1662800000	1225800000	O09174	2515
Nap1l4	Nucleosome assembly protein 1-like 4	Q78ZA7;A2RSB1	1065	5796299776	33.3567	33.5735	33.8519	33.8368	12	12	11	44.8	44.8	42.1	42.679	0	323.31	86945000000	95	1093700000	1346200000	1771300000	1585100000	Q78ZA7;A2RSB1	723
Lsm6	U6 snRNA-associated Sm-like protein LSm6	P62313;Q542U7	1066	5792300032	32.0997	31.9464	32.2043	32.0348	6	6	6	56.2	56.2	56.2	9.1275	0	8.6333	28961000000	33	1652300000	1018900000	1776000000	1345000000	P62313;Q542U7	3622
Impdh1	Inosine-5-monophosphate dehydrogenase 1;Inosine-5-monophosphate dehydrogenase	P50096;F7DEU6;E0CYE2;E0CXK0;F6XXH9	1067	5790300160	34.3869	34.0784	34.4086	34.4028	26	24	24	58	54.7	54.7	55.278	0	323.31	121600000000	228	1596900000	1250300000	1513300000	1429900000	P50096;F7DEU6;E0CYE2	2060
Cops5	COP9 signalosome complex subunit 5	O35864;A0A087WQA8;A0A087WQ60;A0A087WRH6	1068	5788899840	34.1611	33.9493	33.8036	33.8946	17	17	17	65.6	65.6	65.6	37.548	0	305.94	98412000000	199	1732100000	1442600000	1507400000	1106700000	O35864	2602
Eif3m	Eukaryotic translation initiation factor 3 subunit M	Q99JX4;A2A702;A2A701	1069	5783900160	33.9737	33.8794	33.8697	33.8044	21	21	21	69.3	69.3	69.3	42.516	0	323.31	98326000000	163	1726300000	1239800000	1586900000	1230900000	Q99JX4;A2A702	7650
Memo1	Protein MEMO1	Q91VH6	1070	5782199808	33.9743	33.8389	34.1257	34.0795	17	17	17	79.8	79.8	79.8	33.692	0	323.31	92515000000	144	1542000000	1230800000	1850800000	1158600000	Q91VH6	7313
Camk2d	Calcium/calmodulin-dependent protein kinase type II subunit delta	Q6PHZ2;A0A0G2JGS4;Q6PHZ2-5;Q6PHZ2-2;Q6PHZ2-4;E9Q1V9;Q8CCM0;E9PXV3;F6RWZ9;E9QAJ4;D6RDQ8;D3Z7K9	1071	5781300224	34.5771	34.6762	34.7432	34.7977	24	24	1	56.5	56.5	6	56.369	0	323.31	150310000000	253	1154600000	1442400000	1798300000	1386000000	Q6PHZ2;A0A0G2JGS4;Q6PHZ2-5;Q6PHZ2-2;Q6PHZ2-4;E9Q1V9;Q8CCM0	169
Bid	BH3-interacting domain death agonist;BH3-interacting domain death agonist p15;BH3-interacting domain death agonist p13;BH3-interacting domain death agonist p11	P70444;D3Z463	1072	5768200192	32.7799	32.7507	33.0336	32.8164	8	8	8	59	59	59	21.951	0	320.19	46146000000	100	1546600000	1244500000	1687500000	1289600000	P70444	3763
Atxn10	Ataxin-10	P28658	1073	5753299968	34.756	34.7414	34.7178	34.684	24	24	24	57.9	57.9	57.9	53.706	0	323.31	161090000000	230	1490100000	1327500000	1601100000	1334600000	P28658	3125
Ybx3	Y-box-binding protein 3	Q9JKB3;Q9JKB3-2	1074	5723299840	33.6699	33.1784	33.8562	33.8237	15	15	12	62.9	62.9	52.9	38.813	0	204.55	74403000000	164	1618100000	1471400000	1448400000	1185400000	Q9JKB3;Q9JKB3-2	8869
Tmem120a	Transmembrane protein 120A	Q8C1E7;D3Z0U3	1075	5713999872	33.8115	33.8429	34.2528	33.7662	14	14	13	40.8	40.8	38.2	40.751	0	323.31	91423000000	156	1666800000	1401900000	1422200000	1223000000	Q8C1E7	6451
Abcd3	ATP-binding cassette sub-family D member 3	P55096;A0A0G2JDI9	1076	5697099776	35.062	35.0983	35.3707	35.374	40	40	40	63.6	63.6	63.6	75.474	0	323.31	222190000000	395	1335700000	1344400000	1625300000	1391800000	P55096;A0A0G2JDI9	3441
Acot13	Acyl-coenzyme A thioesterase 13;Acyl-coenzyme A thioesterase 13, N-terminally processed	Q9CQR4;Q4VA32	1077	5695399936	32.6566	32.6757	32.8007	32.7731	7	7	7	64.3	64.3	64.3	15.183	0	53.077	39868000000	64	1470400000	1023100000	1716500000	1485400000	Q9CQR4;Q4VA32	4673
Bpnt1	3(2),5-bisphosphate nucleotidase 1	Q9Z0S1;D3Z5X0	1078	5691200000	34.3135	34.0493	34.331	34.0898	18	18	5	76	76	17.5	33.196	0	323.31	113820000000	238	1613600000	1203300000	1762300000	1111900000	Q9Z0S1	9183
Hist1h3a	Histone H3.1	P68433	1079	5686400000	30.7487	30.9055	31.1483	31.7631	16	1	1	65.4	23.5	23.5	15.404	0	49.864	22746000000	17	1089900000	1057200000	2082700000	1456500000	P68433	3708
Dnaja2	DnaJ homolog subfamily A member 2	Q9QYJ0	1080	5683599872	34.2938	34.3249	34.9363	34.2984	20	20	20	57.3	57.3	57.3	45.745	0	290.39	125040000000	214	1380200000	1222600000	2009900000	1070900000	Q9QYJ0	8982
Rbm8a;RBM8	RNA-binding protein 8A	Q9CWZ3-2;A0A067XG47;Q9CWZ3;A0A0N4SUH6;A0A023T672;A0A0G2JEA9;A0A0G2JFX7	1081	5680999936	32.8331	32.4676	33.0668	33.1199	8	8	8	65.3	65.3	65.3	19.76	0	141.34	45448000000	65	1326700000	1250000000	1568100000	1536100000	Q9CWZ3-2;A0A067XG47;Q9CWZ3;A0A0N4SUH6;A0A023T672;A0A0G2JEA9;A0A0G2JFX7	1
Ndufb3	NADH dehydrogenase [ubiquinone] 1 beta subcomplex subunit 3	Q9CQZ6	1082	5670300160	32.4986	32.4181	30.8382	32.5151	4	4	4	41.3	41.3	41.3	11.692	0	8.1584	28352000000	27	1641300000	1366800000	1125800000	1536400000	Q9CQZ6	7970
Pak2	Serine/threonine-protein kinase PAK 2;PAK-2p27;PAK-2p34	Q8CIN4	1083	5669199872	34.8005	34.9144	34.9229	34.8197	25	25	17	66.2	66.2	49.4	57.93	0	323.31	147400000000	282	1471400000	1348200000	1613600000	1236100000	Q8CIN4	6706
Lsm8	U6 snRNA-associated Sm-like protein LSm8	Q6ZWM4;A0A0N4SUZ3	1084	5665800192	32.6016	32.7854	32.6834	32.5911	7	7	7	99	99	99	10.403	0	323.31	39660000000	57	1522300000	1490900000	1315500000	1337000000	Q6ZWM4;A0A0N4SUZ3	5582
Anxa7	Annexin A7	Q07076	1085	5664699904	34.1374	34.0937	34.2085	34.086	18	18	18	33.9	33.9	33.9	49.925	0	180.93	113290000000	165	1564000000	1340100000	1385200000	1375400000	Q07076	3954
Grn	Granulins;Acrogranin;Granulin-1;Granulin-2;Granulin-3;Granulin-4;Granulin-5;Granulin-6;Granulin-7	P28798;Q3U9N4;H3BJ90;H3BLC9	1086	5658899968	34.3291	34.4149	34.7872	34.6376	15	15	7	40.9	40.9	19.2	63.458	0	323.31	124500000000	215	1333000000	1100600000	1721200000	1504200000	P28798;Q3U9N4	3131
Sptbn1	Spectrin beta chain, non-erythrocytic 1	Q62261;A0A0A0MQG2	1087	5650400256	37.0051	36.998	37.1921	37.0408	126	126	13	64.8	64.8	8.1	274.22	0	323.31	802360000000	1660	1549100000	1330800000	1476500000	1294000000	Q62261;A0A0A0MQG2	5181
Arpp19	cAMP-regulated phosphoprotein 19	P56212;E9Q827;P56212-2;E9Q4B9;E9PXD7	1088	5650200064	32.79	32.7192	32.9987	32.9644	9	9	8	55.4	55.4	45.5	12.293	0	16.315	39552000000	63	1400200000	1291500000	1613600000	1345000000	P56212;E9Q827;P56212-2;E9Q4B9	1772
Dpp3	Dipeptidyl peptidase 3	Q99KK7	1089	5649099776	35.0971	35.0865	35.2069	35.283	41	41	41	64.5	64.5	64.5	82.897	0	323.31	203370000000	293	1438000000	1305600000	1592900000	1312600000	Q99KK7	7675
Abhd14b	Alpha/beta hydrolase domain-containing protein 14B	Q8VCR7	1090	5644499968	33.504	33.5377	33.4821	33.6336	11	11	1	64.3	64.3	9.5	22.45	0	323.31	62090000000	104	1607100000	1402200000	1370600000	1264600000	Q8VCR7	7162
Snx2	Sorting nexin-2	Q9CWK8	1091	5643800064	34.8399	34.7824	34.7835	34.7476	24	24	22	57.2	57.2	53.2	58.47	0	323.31	152380000000	235	1592000000	1315800000	1484100000	1251900000	Q9CWK8	8051
Hmox2	Heme oxygenase 2	O70252;Q544R7;D3YX62;D3YXN4;D3Z4A2	1092	5635700224	34.2057	34.0071	34.2686	34.2393	16	16	16	63.2	63.2	63.2	35.738	0	323.31	101440000000	266	1279700000	1371200000	1512700000	1472100000	O70252;Q544R7;D3YX62	2685
Gorasp2	Golgi reassembly-stacking protein 2	Q99JX3;A2ATI9;Q99JX3-2;A2ATI8;A2ATI6	1093	5630799872	33.4847	33.6832	33.7696	33.5905	9	9	9	29.7	29.7	29.7	47.038	0	255.5	78831000000	80	1350000000	1389400000	1682100000	1209300000	Q99JX3;A2ATI9;Q99JX3-2;A2ATI8;A2ATI6	668
Adsl	Adenylosuccinate lyase	P54822;E9Q242;E9Q3T7;E9Q0A0;A0A0G2JFI8;A0A0G2JFL8	1094	5619700224	34.6175	34.4386	34.533	34.7546	21	21	21	59.5	59.5	59.5	54.866	0	323.31	134870000000	235	1568600000	1107000000	1588500000	1355500000	P54822;E9Q242;E9Q3T7	3434
Tomm6	Mitochondrial import receptor subunit TOM6 homolog	Q9CQN3	1095	5616999936	31.3932	30.5027	31.389	30.986	2	2	2	56.8	56.8	56.8	7.8648	0	242.37	16851000000	29	1667200000	1184600000	1724600000	1040600000	Q9CQN3	7927
Gpt2	Alanine aminotransferase 2	Q8BGT5;D6RFQ8	1096	5605600256	34.5278	34.4857	34.6317	34.5816	26	24	24	68.2	66.7	66.7	57.943	0	323.31	145750000000	312	1550100000	1244700000	1599700000	1211100000	Q8BGT5	5990
Mars	Methionine--tRNA ligase, cytoplasmic	E9QB02;Q68FL6;F6W0G8	1097	5603800064	35.5405	35.4864	35.6837	35.5828	52	52	52	60.7	60.7	60.7	102.37	0	323.31	252170000000	379	1445700000	1192500000	1637900000	1327700000	E9QB02;Q68FL6	1829
Tmco1	Transmembrane and coiled-coil domain-containing protein 1	Q921L3;A0A0A6YVS2	1098	5583499776	32.3151	32.3417	32.7117	32.4693	3	3	3	19.7	19.7	19.7	21.175	0	59.119	33501000000	25	1387500000	1079400000	1505900000	1610700000	Q921L3;A0A0A6YVS2	86
Snrpa1	U2 small nuclear ribonucleoprotein A	P57784;G5E883	1099	5577200128	33.1352	33.1583	33.2773	33.2825	13	13	13	62.7	62.7	62.7	28.357	0	179.78	55772000000	80	1542500000	1313500000	1317000000	1404300000	P57784;G5E883	3484
Sec23a	Protein transport protein Sec23A	Q01405;E9Q1S3	1100	5560200192	34.8642	34.9915	35.1254	35.0428	38	38	33	74.1	74.1	69.4	86.161	0	323.31	205730000000	392	1470700000	1265900000	1516800000	1306800000	Q01405;E9Q1S3	3903
Elof1	Transcription elongation factor 1 homolog	Q545S6;P60003	1101	5558199808	29.6114	29.2213	29.5074	NaN	1	1	1	21.7	21.7	21.7	9.4618	0	55.424	5558200000	14	651750000	839190000	873140000	3194200000	Q545S6;P60003	3538
Snx3	Sorting nexin-3	Q78ZM0;O70492;D3Z789;D3Z6Z0	1102	5541199872	33.3327	33.2106	33.2577	33.2595	12	12	10	70.4	70.4	66	18.762	0	67.614	55412000000	68	1090200000	1451100000	1316500000	1683400000	Q78ZM0;O70492;D3Z789;D3Z6Z0	5627
Rpia	Ribose-5-phosphate isomerase	P47968	1103	5522100224	33.973	33.9658	33.9518	34.0658	18	18	18	67	67	67	32.45	0	280.98	88353000000	153	1536500000	1356100000	1331900000	1297500000	P47968	3309
Atpaf2	ATP synthase mitochondrial F1 complex assembly factor 2	Q91YY4;A0A0R4J1C5;H3BLF0	1104	5509700096	33.6824	33.8	33.8703	33.665	17	17	17	65.7	65.7	65.7	33.289	0	323.31	82646000000	177	1643100000	1362500000	1266900000	1237300000	Q91YY4;A0A0R4J1C5	375
Rab1		Q5SW88;Q5SW87;Q5SW86	1105	5500599808	33.4057	33.4425	33.0479	33.5435	18	7	0	78.7	36.6	0	22.372	0	249.29	82510000000	156	1438000000	1265200000	1466900000	1330600000	Q5SW88;Q5SW87;Q5SW86	4941
Dhrs4	Dehydrogenase/reductase SDR family member 4	Q99LB2	1106	5498899968	34.0595	34.1339	33.7603	33.7672	17	17	17	70.3	70.3	70.3	29.884	0	262.43	82483000000	141	1552700000	1400000000	1299400000	1246800000	Q99LB2	7699
Lpcat3	Lysophospholipid acyltransferase 5	Q91V01;A0A0N4SUM3	1107	5495699968	33.8052	33.7378	33.941	33.6789	12	12	12	28.3	28.3	28.3	56.146	0	131.9	87932000000	110	1252000000	1474400000	1488900000	1280400000	Q91V01	7286
Ndufa6	NADH dehydrogenase [ubiquinone] 1 alpha subcomplex subunit 6	Q9CQZ5	1108	5492299776	32.4908	32.4913	33.096	32.7029	8	8	8	53.4	53.4	53.4	15.283	0	115.65	43938000000	93	1346100000	1026800000	1688500000	1430900000	Q9CQZ5	7969
Pfdn4	Prefoldin subunit 4	Q3UWL8;E9Q6U4;Q6P0X1;E9Q4Q8;E9Q8R1	1109	5489299968	31.4174	31.8054	31.5568	31.9575	3	3	3	29.1	29.1	29.1	15.238	0	69.427	16468000000	27	1409900000	1360500000	1526700000	1192200000	Q3UWL8;E9Q6U4;Q6P0X1	1743
Actr1a	Alpha-centractin	P61164	1110	5443800064	33.9638	33.8362	34.1247	34.1468	18	9	9	62.2	35.6	35.6	42.613	0	323.31	108880000000	140	1401900000	1030300000	1648700000	1363000000	P61164	3565
Arf6	ADP-ribosylation factor 6	P62331;Q3U0D7	1111	5442899968	33.0009	33.0487	33.2353	32.9747	8	8	8	60	60	60	20.082	0	323.31	43543000000	94	1461700000	1236800000	1592400000	1151900000	P62331;Q3U0D7	3628
Atp6v1f	V-type proton ATPase subunit F	Q9D1K2;A0A0N4SVE1;F7B2B4	1112	5420700160	32.5946	32.4343	32.7589	33.0183	8	8	8	77.3	77.3	77.3	13.37	0	127.89	43365000000	65	1370900000	1252100000	1318500000	1479200000	Q9D1K2;A0A0N4SVE1;F7B2B4	8284
Pam16	Mitochondrial import inner membrane translocase subunit TIM16	Q9CQV1;D6RI93	1113	5397199872	32.6818	32.6224	32.5296	32.8504	7	7	7	67.2	67.2	67.2	13.784	0	323.31	37781000000	51	1282900000	1415000000	1231000000	1468300000	Q9CQV1	7952
Ndufc2	NADH dehydrogenase [ubiquinone] 1 subunit C2	Q9CQ54	1114	5389199872	32.6692	32.7801	33.0205	33.1345	8	8	8	65	65	65	14.164	0	42.76	43113000000	134	1003100000	1222000000	1375100000	1788900000	Q9CQ54	7862
Mvd	Diphosphomevalonate decarboxylase	Q99JF5;Q3UYC1	1115	5386800128	34.2143	34.0131	33.9431	33.9824	19	19	19	68.1	68.1	68.1	44.072	0	323.31	96962000000	227	1318700000	1168500000	1548200000	1351500000	Q99JF5;Q3UYC1	4577
Sf3b5	Splicing factor 3B subunit 5	Q923D4	1116	5371299840	32.2781	31.9645	32.2309	32.0591	7	7	7	87.2	87.2	87.2	10.119	0	165.87	26857000000	67	1342200000	1240500000	1572000000	1216600000	Q923D4	7571
Tbl2	Transducin beta-like protein 2	Q9R099;D3YZH8;F8WI46	1117	5368900096	34.4433	34.3293	34.5193	34.3897	26	26	26	66.1	66.1	66.1	49.583	0	323.31	134220000000	274	1474300000	1121800000	1459300000	1313600000	Q9R099	9032
Tln1	Talin-1	P26039;A2AIM2;F6SX70;F6S1V7	1118	5361900032	36.8806	36.8863	37	36.9566	131	131	116	68.9	68.9	63.3	269.82	0	323.31	718490000000	1357	1383700000	1198600000	1540200000	1239400000	P26039	3085
Ssb	Lupus La protein homolog	P32067;Q564E6;A2AR07;D6RI87;F6SXM5	1119	5361099776	34.2954	34.2346	34.5092	34.4537	21	21	21	43.6	43.6	43.6	47.756	0	271.8	117940000000	186	1432500000	1151000000	1526200000	1251400000	P32067;Q564E6;A2AR07	3158
Fdx1	Adrenodoxin, mitochondrial	P46656;Q545P3	1120	5359799808	32.9226	32.8379	33.2328	32.9992	4	4	4	25	25	25	20.123	0	90.562	58957000000	67	1266400000	1105000000	1600600000	1387700000	P46656;Q545P3	3281
Aldh3b2	Aldehyde dehydrogenase	E9Q3E1	1121	5352099840	34.2554	34.1472	34.2926	34.3016	23	23	12	66.4	66.4	30.7	52.982	0	323.31	112390000000	172	1481500000	1228500000	1458700000	1183400000	E9Q3E1	1666
Pmm2	Phosphomannomutase 2;Phosphomannomutase	Q9Z2M7;Q545N8	1122	5345200128	33.6849	33.8204	33.9909	33.8665	15	15	12	67.4	67.4	59.5	27.656	0	168.41	85523000000	145	1456600000	1307800000	1312900000	1267900000	Q9Z2M7;Q545N8	4774
Gas2	Growth arrest-specific protein 2	P11862;D3YWD9;D3Z503;D6RDR2	1123	5342499840	34.3991	34.1791	34.1881	34.0634	11	11	11	45.5	45.5	45.5	34.9	0	41.193	96165000000	32	2161300000	1678000000	1478700000	24540000	P11862;D3YWD9;D3Z503	1238
Ruvbl2	RuvB-like 2	Q9WTM5;Q3TXT7;D3YXQ8	1124	5328099840	34.5224	34.482	34.5548	34.5973	30	30	30	62.9	62.9	62.9	51.112	0	323.31	143860000000	240	1401300000	1314700000	1345000000	1267100000	Q9WTM5;Q3TXT7;D3YXQ8	4247
Dcxr	L-xylulose reductase	Q91X52;A2AC16	1125	5314299904	33.6254	33.4421	33.9409	33.6942	16	14	14	64.8	59.8	59.8	25.746	0	92.997	79715000000	188	1397900000	1214700000	1498800000	1203000000	Q91X52;A2AC16	7399
Lars	Leucine--tRNA ligase, cytoplasmic	Q8BMJ2	1126	5311000064	35.8637	35.8735	35.8278	35.9045	65	65	65	64.9	64.9	64.9	134.19	0	323.31	334590000000	564	1300900000	1352200000	1404100000	1253700000	Q8BMJ2	6170
Vamp8	Vesicle-associated membrane protein 8	O70404;A0A0R4J0R1	1127	5306200064	32.7064	32.5452	32.878	32.9017	5	5	5	38.6	38.6	38.6	11.451	0	29.352	31837000000	49	1428400000	1064700000	1610100000	1203000000	O70404;A0A0R4J0R1	326
G3bp2	Ras GTPase-activating protein-binding protein 2	P97379;A0A0J9YTQ8;A0A0J9YUY8	1128	5298200064	34.1027	34.126	34.2826	34.3174	22	22	3	51.2	51.2	7.3	54.087	0	323.31	116560000000	222	1368400000	1250300000	1367600000	1311900000	P97379;A0A0J9YTQ8	3824
Tmed5	Transmembrane emp24 domain-containing protein 5	A2RS96;Q9CXE7;E9PXY3;D3Z615;Q8C5H9;Q3V440;E9Q2J2	1129	5289800192	33.0632	33.0318	33.0572	33.0519	9	9	9	38	38	38	26.172	0	148.84	63477000000	121	1226700000	1217100000	1550400000	1295500000	A2RS96;Q9CXE7;E9PXY3	722
Acyp1	Acylphosphatase-1;Acylphosphatase	P56376;E9QJT5	1130	5284499968	32.8677	32.8037	32.6665	32.7404	7	7	5	72.7	72.7	49.5	11.241	0	64.864	42276000000	57	1303300000	1444600000	1359800000	1176700000	P56376;E9QJT5	3457
Tpp1	Tripeptidyl-peptidase 1	O89023	1131	5282899968	34.0978	34.1009	34.1983	34.1529	14	14	14	42.7	42.7	42.7	61.341	0	323.31	116220000000	159	1430400000	1259000000	1367600000	1225800000	O89023	2799
Cttn	Src substrate cortactin	Q60598;Q921L6	1132	5269799936	34.581	34.5654	34.606	34.5064	25	25	25	46.2	46.2	46.2	61.249	0	258.01	137010000000	192	1282600000	1257400000	1632900000	1097000000	Q60598;Q921L6	4994
Tsta3	GDP-L-fucose synthase	P23591;Q5HZI6	1133	5256500224	33.8905	33.8906	33.9801	33.764	21	21	21	84.1	84.1	84.1	35.877	0	323.31	89360000000	191	1453000000	1171700000	1527400000	1104400000	P23591;Q5HZI6	3059
Prosc	Proline synthase co-transcribed bacterial homolog protein	Q9Z2Y8;Q544R1;Q80ZV3	1134	5251999744	33.5537	33.3186	33.9787	33.8792	16	16	16	68.2	68.2	68.2	30.048	0	180.01	78780000000	144	1371000000	899980000	1798700000	1182200000	Q9Z2Y8;Q544R1;Q80ZV3	4764
Wdr61	WD repeat-containing protein 61;WD repeat-containing protein 61, N-terminally processed	Q9ERF3;A0MNP4;Q8BVQ0;D6RDC7;D6RJ72	1135	5235899904	33.6082	33.583	33.8507	33.6752	16	16	16	80	80	80	33.772	0	323.31	78538000000	134	1214200000	1079600000	1677400000	1264700000	Q9ERF3;A0MNP4;Q8BVQ0;D6RDC7	438
Eif4a3;Gm8994	Eukaryotic initiation factor 4A-III;Eukaryotic initiation factor 4A-III, N-terminally processed	Q91VC3;A0A0N4SVP8;A2AFK7;E9PV04;A0A0N4SVM5	1136	5235800064	34.1666	34.1796	34.2553	34.1146	30	25	25	75.7	69.6	69.6	46.839	0	323.31	120420000000	283	1473300000	1269700000	1342800000	1150100000	Q91VC3;A0A0N4SVP8;A2AFK7;E9PV04	7306
Aldh1l1	Cytosolic 10-formyltetrahydrofolate dehydrogenase	Q8R0Y6;A0A0N4SW56;A0A0N4SVT2	1137	5216399872	35.6128	35.633	35.7782	35.6515	60	54	54	80.3	73.9	73.9	98.708	0	323.31	302550000000	433	1307200000	1229700000	1483900000	1195600000	Q8R0Y6	6965
Sacm1l	Phosphatidylinositide phosphatase SAC1	Q9EP69	1138	5201999872	35.0211	34.9872	35.2484	35.1541	37	37	37	61.8	61.8	61.8	66.943	0	323.31	192470000000	292	1347900000	1142300000	1538100000	1173700000	Q9EP69	8665
Nop58	Nucleolar protein 58	Q6DFW4;A0A0A0MQ76;A0A087WSU5;A0A087WSL8;A0A087WQ46;A0A087WP00;A0A087WNW0	1139	5201299968	34.1693	34.0765	34.2156	34.2152	23	23	23	54.1	54.1	54.1	60.342	0	323.31	119630000000	214	1333700000	1116100000	1358400000	1393100000	Q6DFW4;A0A0A0MQ76	5317
Rtn4	Reticulon-4	Q99P72;Q99P72-3;Q8BHF5	1140	5188400128	35.2904	35.244	35.2766	35.2803	42	42	31	54.1	54.1	37.4	126.61	0	323.31	228290000000	357	1273800000	1200200000	1467200000	1247100000	Q99P72;Q99P72-3	7793
Prkra	Interferon-inducible double-stranded RNA-dependent protein kinase activator A	Q9WTX2	1141	5185399808	33.2899	33.3601	33.5475	33.5034	14	14	14	56.5	56.5	56.5	34.371	0	323.31	67411000000	128	1340100000	1241500000	1481000000	1122800000	Q9WTX2	9094
Tmem33	Transmembrane protein 33	Q9CR67;A0A0R4J1Z3;Q9CZM3;A0A0J9YV78;E0CXY5	1142	5179200000	33.3951	33.1747	33.473	33.2256	10	10	10	42.1	42.1	42.1	28.031	0	41.897	56971000000	93	1476400000	1240700000	1521100000	940890000	Q9CR67;A0A0R4J1Z3	413
Emc8	ER membrane protein complex subunit 8	O70378;Q3TPU5;M0QWY0;M0QWP2;M0QWI7;M0QWC9;M0QWS0	1143	5179200000	33.1532	33.0642	33.386	33.0952	9	9	6	55.6	55.6	41.5	23.348	0	205.06	56971000000	132	1291900000	1176400000	1634700000	1076200000	O70378;Q3TPU5;M0QWY0;M0QWP2	2696
Pcmt1	Protein-L-isoaspartate(D-aspartate) O-methyltransferase;Protein-L-isoaspartate O-methyltransferase	P23506;F7D432;E9PWE0;E0CYV0;P23506-2;F6V9F1;F6TXE3	1144	5178999808	33.0862	33.2422	33.2423	33.3951	14	14	14	66.1	66.1	66.1	24.634	0	276.31	62148000000	136	1447500000	1192400000	1256000000	1283100000	P23506;F7D432;E9PWE0;E0CYV0;P23506-2;F6V9F1	1464
Blmh	Bleomycin hydrolase	Q8R016;E9PY26;E9Q6V3;E9PZH4;E9QA53	1145	5168099840	34.5508	34.6122	34.4762	34.5448	26	26	26	62.2	62.2	62.2	52.511	0	323.31	134370000000	310	1343500000	1255500000	1335200000	1234000000	Q8R016	6932
Eif3c	Eukaryotic translation initiation factor 3 subunit C	Q8R1B4	1146	5163899904	35.134	35.1104	35.3061	35.1841	35	35	35	39.5	39.5	39.5	105.53	0	323.31	216880000000	362	1316200000	1197200000	1425900000	1224500000	Q8R1B4	6980
Magoh;Magohb	Protein mago nashi homolog;Protein mago nashi homolog 2	P61327;Q9CQL1;G3UZW7	1147	5159300096	33.524	33.3924	33.4129	33.2553	14	14	2	78.8	78.8	5.5	17.163	0	122.37	51593000000	110	1482300000	1053200000	1512400000	1111300000	P61327;Q9CQL1;G3UZW7	3576
Atp1b3	Sodium/potassium-transporting ATPase subunit beta-3	P97370;Q544Q7	1148	5144000000	33.5416	33.5853	33.6962	33.7378	15	15	15	52.5	52.5	52.5	31.775	0	323.31	77160000000	145	1133400000	993380000	1729300000	1288000000	P97370;Q544Q7	3821
Mcam	Cell surface glycoprotein MUC18	Q8R2Y2;Q8R2Y2-2;F7ATH5	1149	5143000064	34.7259	34.6865	34.8943	34.7037	25	25	25	41.7	41.7	41.7	71.545	0	323.31	159430000000	301	1420600000	1153800000	1401500000	1167100000	Q8R2Y2;Q8R2Y2-2	7034
Cmbl	Carboxymethylenebutenolidase homolog	Q8R1G2;E0CXH4;E0CXT6	1150	5132499968	33.5848	33.6737	33.8734	33.808	13	13	13	58.8	58.8	58.8	27.902	0	169.69	82120000000	152	1233600000	1260400000	1416200000	1222400000	Q8R1G2	6986
Atp6v1d	V-type proton ATPase subunit D	P57746;Q3U861	1151	5125799936	33.6132	33.7486	33.7427	33.6008	19	19	19	65.6	65.6	65.6	28.369	0	239.65	66636000000	163	1250900000	1210000000	1350700000	1314300000	P57746;Q3U861	3480
Lsm4	U6 snRNA-associated Sm-like protein LSm4	Q9QXA5;Q9CY46;D3YTP8	1152	5114100224	32.2684	32.346	32.3316	32.6158	8	8	8	51.1	51.1	51.1	15.076	0	263.65	40912000000	90	1283600000	1137100000	1494900000	1198500000	Q9QXA5;Q9CY46	8115
Nadk2	NAD kinase 2, mitochondrial	Q8C5H8;Z4YK42;A0A087WQI8	1153	5100199936	34.3989	34.3857	34.5345	34.4323	29	29	2	61.3	61.3	6.6	50.858	0	323.31	127510000000	211	1193100000	1138600000	1421800000	1346800000	Q8C5H8;Z4YK42	6491
2008-09-01		B7ZC46	1154	5098399744	34.137	34.1484	33.8172	34.1783	18	14	1	53	43.6	5	50.895	0	323.31	101970000000	161	1472400000	1319600000	1087600000	1218800000	B7ZC46	1007
Ubxn1	UBX domain-containing protein 1	Q922Y1	1155	5098299904	33.6613	33.6445	33.6849	33.6546	16	16	16	45.8	45.8	45.8	33.572	0	287.83	76475000000	137	1347700000	1156000000	1350200000	1244400000	Q922Y1	7565
Ahsa1	Activator of 90 kDa heat shock protein ATPase homolog 1	Q8BK64	1156	5091500032	33.9869	33.9673	34.1006	34.1264	17	17	17	66.3	66.3	66.3	38.117	0	323.31	106920000000	207	1102200000	1209700000	1443400000	1336100000	Q8BK64	6111
Timm10	Mitochondrial import inner membrane translocase subunit Tim10	P62073	1157	5087000064	31.6554	32.0228	32.6172	32.2718	5	5	5	52.2	52.2	52.2	10.333	0	323.31	35609000000	88	1141000000	1081700000	1700600000	1163700000	P62073	3599
Mydgf	Myeloid-derived growth factor	Q9CPT4	1158	5078799872	32.5857	32.487	32.2072	32.2686	6	6	6	41.6	41.6	41.6	17.982	0	84.567	35551000000	48	1343400000	1226900000	1322300000	1186100000	Q9CPT4	7821
Eif3e	Eukaryotic translation initiation factor 3 subunit E	P60229;Q3UIG0	1159	5078499840	34.4478	34.3564	34.6349	34.5188	27	27	27	67.4	67.4	67.4	52.22	0	323.31	142200000000	265	1380500000	1100400000	1452700000	1144900000	P60229;Q3UIG0	3541
Hp1bp3	Heterochromatin protein 1-binding protein 3	Q3TEA8;Q3TEA8-2;Z4YKB8;Z4YKA3;Q3TEA8-3;A2AM65;A2AM70;A2AM63;A2AM62;A2AM69	1160	5076499968	34.4025	34.3947	34.4594	34.616	26	26	26	47.5	47.5	47.5	60.866	0	217.98	126910000000	205	1351000000	1145400000	1347300000	1232800000	Q3TEA8;Q3TEA8-2;Z4YKB8;Z4YKA3;Q3TEA8-3;A2AM65	4126
Preb	Prolactin regulatory element-binding protein	Q9WUQ2;Q3UAP1;D3Z3S1;A0A0J9YU39;F6XLZ3	1161	5075899904	34.0123	34.0729	34.1073	33.9145	18	18	18	64.3	64.3	64.3	45.437	0	323.31	96442000000	172	1312800000	1163200000	1404500000	1195300000	Q9WUQ2;Q3UAP1;D3Z3S1	4372
Dctn1	Dynactin subunit 1	E9Q586;O08788;E9Q3M3;O08788-2;D3YX34;D3Z2M9;D3YYG9	1162	5068599808	35.7207	35.7181	35.8431	35.7843	57	57	57	60.1	60.1	60.1	136.85	0	323.31	309180000000	625	1378900000	1129600000	1381000000	1179100000	E9Q586;O08788;E9Q3M3;O08788-2;D3YX34	1710
Fam49b	Protein FAM49B	Q921M7;Q8BHZ0	1163	5055200256	33.8365	33.9896	33.7942	33.9035	19	19	19	71.6	71.6	71.6	36.776	0	275.99	96049000000	176	1438700000	1176000000	1380800000	1059700000	Q921M7	7523
Ctps2	CTP synthase 2	P70303;P70303-2;P70303-3;A2AEQ5	1164	5054000128	34.6583	34.6265	34.6207	34.4748	36	36	34	70	70	67.6	65.514	0	323.31	156670000000	258	1318800000	1798100000	986190000	950850000	P70303;P70303-2;P70303-3	3740
Vma21	Vacuolar ATPase assembly integral membrane protein Vma21	Q78T54;F2Z447;Q78T54-2;F2Z446	1165	5041600000	32.052	31.8902	32.2007	32.1787	3	3	3	34.7	34.7	34.7	11.365	0	40.056	20166000000	48	1146000000	1125900000	1515500000	1254200000	Q78T54;F2Z447;Q78T54-2	5620
Dpy30	Protein dpy-30 homolog	Q99LT0	1166	5023399936	31.4895	31.7349	31.6954	31.9778	4	4	4	74.7	74.7	74.7	11.213	0	188.76	20094000000	39	1660800000	887130000	1256200000	1219200000	Q99LT0	7740
Lzic	Protein LZIC	Q8K3C3;B1AS04;B1AS03	1167	5018399744	32.4427	32.7951	33.1407	33.0095	9	9	9	54.2	54.2	54.2	21.536	0	266.23	45165000000	69	1283100000	1006400000	1556600000	1172200000	Q8K3C3	6890
Naga	Alpha-N-acetylgalactosaminidase	Q9QWR8	1168	5013100032	34.0937	34.1478	34.1687	34.0403	20	20	20	61.4	61.4	61.4	47.234	0	266.48	115300000000	335	1367600000	1159000000	1387100000	1099400000	Q9QWR8	8933
Ap2s1	AP-2 complex subunit sigma	P62743;Q3UJ76	1169	5002699776	32.1315	32.1675	32.3667	32.5455	6	6	6	43	43	43	17.018	0	36.176	30016000000	75	1312200000	912460000	1248500000	1529500000	P62743;Q3UJ76	3641
Ap2m1	AP-2 complex subunit mu	P84091;Q3TWV4;Q5FWI9	1170	4998600192	34.3073	34.2661	34.6064	34.3206	28	28	28	61.8	61.8	61.8	49.654	0	305.62	129960000000	249	1273400000	1133000000	1524000000	1068200000	P84091;Q3TWV4;Q5FWI9	3800
Fam129b	Niban-like protein 1	Q8R1F1;A2ARS6	1171	4994100224	34.899	34.8321	35.0079	34.9757	35	35	35	56.3	56.3	56.3	84.818	0	323.31	179790000000	310	1431700000	1036100000	1420000000	1106300000	Q8R1F1	6982
Pycrl	Pyrroline-5-carboxylate reductase 3	Q9DCC4	1172	4991600128	33.4554	33.2245	33.6389	33.4165	11	11	11	51.8	51.8	51.8	28.721	0	197.34	59900000000	172	1309900000	1118100000	1449000000	1114700000	Q9DCC4	8613
Rala	Ras-related protein Ral-A	P63321	1173	4987700224	32.792	32.7285	32.9873	32.9945	10	10	5	50.5	50.5	19.4	23.553	0	174.95	44889000000	71	1189300000	1153800000	1304300000	1340300000	P63321	3695
Ndufa7	NADH dehydrogenase [ubiquinone] 1 alpha subcomplex subunit 7	Q9Z1P6	1174	4975000064	32.2009	32.2633	32.6203	32.6018	5	5	5	44.2	44.2	44.2	12.575	0	9.5218	29850000000	64	1160200000	995250000	1495600000	1324000000	Q9Z1P6	9214
Macrod1	O-acetyl-ADP-ribose deacetylase MACROD1	Q922B1	1175	4967199744	33.4631	32.8689	33.9973	33.5663	8	8	8	31.6	31.6	31.6	35.294	0	177.94	69541000000	65	1255200000	686420000	1727300000	1298200000	Q922B1	7540
Gpd2	Glycerol-3-phosphate dehydrogenase, mitochondrial;Glycerol-3-phosphate dehydrogenase	Q64521;A2AQR0	1176	4966199808	35.1895	35.2172	35.1331	35.2063	49	49	49	77.4	77.4	77.4	80.953	0	323.31	218510000000	406	1265400000	1089900000	1367100000	1243700000	Q64521;A2AQR0	646
Stx12	Syntaxin-12	Q9ER00	1177	4958499840	33.3781	33.6212	33.3971	33.1852	14	14	14	70.8	70.8	70.8	31.195	0	323.31	64460000000	130	1325600000	1328500000	1327900000	976490000	Q9ER00	8714
Col3a1	Collagen alpha-1(III) chain	P08121;Q3TVI5;A0A087WPJ5;A0A087WPS3	1178	4951300096	35.792	35.8487	35.6903	35.8512	40	39	30	41.5	40.8	32.7	138.94	0	323.31	341640000000	400	1251500000	1130700000	1304300000	1264900000	P08121;Q3TVI5	2873
Aprt	Adenine phosphoribosyltransferase	P08030	1179	4950000128	33.2886	33.0381	33.4933	33.4284	8	8	8	63.3	63.3	63.3	19.724	0	243.84	59400000000	47	1215500000	1090500000	1659000000	984970000	P08030	2870
Nt5c2	Cytosolic purine 5-nucleotidase	Q3V1L4;G3X9J6;E9Q9M1	1180	4943799808	34.4287	34.4493	34.569	34.4868	25	25	25	65.5	65.5	65.5	64.808	0	323.31	143370000000	297	1268000000	1070000000	1347200000	1258700000	Q3V1L4;G3X9J6;E9Q9M1	4601
Eif3j1	Eukaryotic translation initiation factor 3 subunit J-A	Q3UGC7	1181	4942300160	33.5012	33.5703	33.6328	33.6906	13	13	2	61.3	61.3	11.1	29.343	0	225.58	69192000000	99	1315000000	1057300000	1413900000	1156000000	Q3UGC7	4415
Pitpna	Phosphatidylinositol transfer protein alpha isoform	P53810;Q5ND42;J3QQ30;J3QPW1;F8WGG5	1182	4923100160	33.901	33.6288	33.9052	33.8636	20	20	18	69	69	62.7	31.893	0	294.73	88615000000	176	1352200000	1086200000	1349800000	1134800000	P53810;Q5ND42;J3QQ30;J3QPW1	3413
Agpat2	1-acyl-sn-glycerol-3-phosphate acyltransferase beta;1-acyl-sn-glycerol-3-phosphate acyltransferase	Q8K3K7;Q059U0;A2AI22	1183	4922899968	33.6892	33.4933	33.4487	33.4945	10	10	10	49.3	49.3	49.3	31.01	0	87.227	73843000000	102	1657300000	1032800000	1187100000	1045700000	Q8K3K7;Q059U0	3940
Dcakd	Dephospho-CoA kinase domain-containing protein	Q8BHC4;B0QZX9	1184	4911699968	33.3294	33.5118	33.5287	33.4632	17	17	17	69.3	69.3	69.3	26.476	0	281.73	63852000000	138	1039500000	1232600000	1496600000	1142900000	Q8BHC4;B0QZX9	6039
Pdcd5	Programmed cell death protein 5	P56812;Q564F6;D3Z7Q5	1185	4910199808	32.9444	33.2724	32.9422	33.2014	8	8	8	56.3	56.3	56.3	14.275	0	74.853	49102000000	63	1342800000	1156500000	1209800000	1201000000	P56812;Q564F6;D3Z7Q5	3472
Lyrm4	LYR motif-containing protein 4	Q8K215	1186	4906999808	32.1072	31.7213	31.9805	31.9319	6	6	6	52.7	52.7	52.7	10.854	0	113.35	24535000000	56	1418200000	954810000	1378000000	1155900000	Q8K215	6821
Qki	Protein quaking	Q9QYS9;Q9QYS9-8;Q9QYS9-4;Q9QYS9-3;Q9QYS9-2;Q9QYS9-7;Q9QYS9-5	1187	4900199936	33.3048	33.3632	33.2916	33.1789	17	17	1	55.1	55.1	5	37.67	0	287.5	68603000000	165	1414800000	1080800000	1351900000	1052800000	Q9QYS9;Q9QYS9-8;Q9QYS9-4;Q9QYS9-3;Q9QYS9-2;Q9QYS9-7;Q9QYS9-5	8988
Glg1	Golgi apparatus protein 1	Q61543;Q53WR6;E9PWD8	1188	4899200000	35.4028	35.4312	35.7956	35.7145	55	55	2	53.3	53.3	3	133.73	0	323.31	293950000000	599	1032100000	984340000	1836100000	1046600000	Q61543;Q53WR6	4715
Zadh2	Zinc-binding alcohol dehydrogenase domain-containing protein 2	Q8BGC4;Q14AZ9	1189	4898200064	34.0887	33.9855	34.1392	34.1887	19	19	19	62.9	62.9	62.9	40.528	0	278.52	97963000000	176	1197200000	1177600000	1211300000	1312100000	Q8BGC4;Q14AZ9	4038
Ctsz	Cathepsin Z	Q545I6;Q9WUU7	1190	4887300096	33.6348	33.0427	33.6689	33.6321	12	12	12	58.8	58.8	58.8	33.996	0	105.14	63534000000	107	1295700000	833180000	1532200000	1226200000	Q545I6;Q9WUU7	4771
Ube2h	Ubiquitin-conjugating enzyme E2 H	P62257;Q3V2N4;E9Q3U1	1191	4886300160	32.4698	32.861	32.5251	32.4914	7	7	7	34.4	34.4	34.4	20.655	0	42.951	34204000000	55	1434400000	1426700000	1049700000	975430000	P62257;Q3V2N4;E9Q3U1	3611
Ppp1r2	Protein phosphatase inhibitor 2	Q9DCL8;D3Z3A0;B1AR39;B1AR42;B1AR44;Q6NSU2	1192	4886199808	32.4109	32.6041	32.5728	32.537	7	7	7	34.5	34.5	34.5	23.119	0	65.925	34204000000	76	967960000	975070000	1268900000	1674300000	Q9DCL8;D3Z3A0	1346
Rab10	Ras-related protein Rab-10	P61027;Q4FJL0	1193	4885700096	33.0824	32.9986	33.6129	33.3078	10	9	8	54.5	49	45.5	22.541	0	137.77	63514000000	46	1096700000	1015400000	1512700000	1261000000	P61027;Q4FJL0	3558
Pmpca	Mitochondrial-processing peptidase subunit alpha	Q9DC61;A2AIW9	1194	4880699904	34.6328	34.5205	34.7312	34.8086	32	32	32	67.7	67.7	67.7	58.278	0	323.31	161060000000	261	1263600000	1048500000	1440600000	1128000000	Q9DC61;A2AIW9	8606
Fkbp10	Peptidyl-prolyl cis-trans isomerase FKBP10	Q61576;A2A4H9;F6W360	1195	4876299776	34.7211	34.7075	34.7426	34.7212	26	26	25	55.8	55.8	55.8	64.697	0	323.31	175550000000	332	1349900000	1147600000	1296100000	1082700000	Q61576;A2A4H9	5121
Lin7c	Protein lin-7 homolog C	O88952;Q8JZS0;O88951;Q3TUM0	1196	4876199936	33.0698	33.2161	33.1446	33.2597	11	11	11	59.4	59.4	59.4	21.834	0	323.31	53638000000	89	1136500000	1270100000	1369700000	1099900000	O88952	2789
Plec	Plectin	Q9QXS1;Q9QXS1-2;Q9QXS1-6;Q9QXS1-10;Q9QXS1-9;Q9QXS1-12;Q9QXS1-11;Q9QXS1-5;Q9QXS1-16;Q9QXS1-4;Q9QXS1-7;Q9QXS1-8;Q9QXS1-15;E9Q3W4;F6R059;A0A0R4J218;A0A0R4J223;A0A0R4J221;E9Q9J6;E9PW24	1197	4873800192	37.948	37.9024	37.9736	37.8476	266	265	10	61.2	61	2.2	534.18	0	323.31	1423100000000	2275	1319500000	1144000000	1355300000	1054900000	Q9QXS1;Q9QXS1-2;Q9QXS1-6;Q9QXS1-10;Q9QXS1-9;Q9QXS1-12;Q9QXS1-11;Q9QXS1-5;Q9QXS1-16;Q9QXS1-4;Q9QXS1-7;Q9QXS1-8;Q9QXS1-15;E9Q3W4	8952
Vars	Valine--tRNA ligase	Q9Z1Q9;Q790I0;G3UY93;G3UZ22;G3UYW2;G3UZX1	1198	4865500160	35.5879	35.5476	35.8061	35.6602	71	71	71	59.5	59.5	59.5	140.21	0	323.31	287060000000	579	1237900000	1104400000	1427600000	1095600000	Q9Z1Q9;Q790I0;G3UY93	5628
Pcbd2	Pterin-4-alpha-carbinolamine dehydratase 2	A0A0R4J1R7;Q9CZL5;P61458	1199	4849200128	32.6816	32.4724	32.7921	32.4741	9	9	9	80.6	80.6	80.6	11.74	0	107.54	38793000000	106	1386200000	1073700000	1397800000	991450000	A0A0R4J1R7;Q9CZL5	401
Htra2	Serine protease HTRA2, mitochondrial	Q9JIY5;D3YX27;D3YX28;F6TCV0;S4R1B3;F6XUR8;S4R1A8;A2RT60	1200	4847099904	34.2906	34.299	34.3213	34.3642	21	21	21	51.5	51.5	51.5	49.348	0	293.79	106640000000	141	1239800000	1163000000	1311800000	1132500000	Q9JIY5;D3YX27;D3YX28;F6TCV0;S4R1B3;F6XUR8	8825
Iah1	Isoamyl acetate-hydrolyzing esterase 1 homolog	Q9DB29	1201	4846499840	33.2909	33.0823	33.3168	33.2611	14	14	14	71.9	71.9	71.9	27.974	0	297.72	53311000000	94	1309900000	1175700000	1106000000	1254900000	Q9DB29	8524
Lamc1	Laminin subunit gamma-1	F8VQJ3;P02468;F6TLW1;F6SFQ3;Q9R0B6;A2ATM9	1202	4846000128	36.0461	35.9558	36.1199	35.9848	65	65	65	52.2	52.2	52.2	177.19	0	323.31	373140000000	562	1282900000	1151400000	1348100000	1063600000	F8VQJ3;P02468	2100
Arl1	ADP-ribosylation factor-like protein 1	P61211;Q14AC7;F8WIB1;E9Q006	1203	4833800192	32.8401	32.8454	32.5951	32.8053	10	10	10	72.9	72.9	72.9	20.411	0	276	43504000000	97	1338500000	1266400000	1163000000	1065900000	P61211;Q14AC7;F8WIB1	3569
Cops3	COP9 signalosome complex subunit 3	O88543;Q3UQL2;F6YCA7;D3Z036	1204	4828899840	34.159	34.0899	34.2939	33.9775	18	18	18	56.5	56.5	56.5	47.832	0	323.31	120720000000	242	1258300000	1106200000	1310500000	1153800000	O88543;Q3UQL2	2745
Caprin1	Caprin-1	Q60865;F6YP03;F6YLI0;A2BH47	1205	4828199936	34.2254	34.2025	34.2403	34.3759	17	17	17	45	45	45	78.168	0	323.31	101390000000	189	1266500000	1098000000	1213000000	1250700000	Q60865	5028
Ces1d	Carboxylesterase 1D	Q8VCT4;P23953;Q8VCC2;D3Z5G7;Q3UW56	1206	4817999872	34.5892	34.4438	34.5692	34.5747	27	25	23	59.3	58.1	53.8	61.787	0	321.32	139720000000	244	1283400000	1080400000	1205400000	1248800000	Q8VCT4	7166
Rab9a;Rab9	Ras-related protein Rab-9A	Q9R0M6;Q0PD48;A2AFP5;A2AFP4;Q8BHH2;Q3KNA5	1207	4817200128	32.8521	32.9075	33.1978	33.22	13	13	13	77.1	77.1	77.1	22.909	0	309.53	52989000000	101	1149400000	959490000	1498400000	1209800000	Q9R0M6;Q0PD48;A2AFP5	3997
Arpc3	Actin-related protein 2/3 complex subunit 3	Q9JM76;H7BWZ3;A0A0G2JFK7;D3Z2F7;D3Z2F8	1208	4804700160	32.8434	33.0014	33.2476	33.1324	8	8	8	56.7	56.7	56.7	20.524	0	67.457	48047000000	81	847710000	1075900000	1546500000	1334600000	Q9JM76;H7BWZ3;A0A0G2JFK7;D3Z2F7;D3Z2F8	8911
Acox2	Peroxisomal acyl-coenzyme A oxidase 2	Q9QXD1;E9Q5T5	1209	4801900032	34.8716	34.8684	34.8232	34.8934	38	38	38	62	62	62	76.862	0	323.31	192080000000	336	1176100000	1178900000	1323200000	1123800000	Q9QXD1	8942
Gclm	Glutamate--cysteine ligase regulatory subunit	O09172;Q4FJZ6;H3BJA3;A0A0G2JDI4;F6VNW5	1210	4798300160	33.1869	33.0113	32.9689	33.0512	11	11	11	54.7	54.7	54.7	30.534	0	208.44	52781000000	111	1446700000	1122000000	1172000000	1057600000	O09172;Q4FJZ6;H3BJA3	2514
Afg3l2	AFG3-like protein 2	Q8JZQ2	1211	4788599808	35.2332	35.1803	35.3399	35.2174	42	42	37	55.2	55.2	50	89.518	0	323.31	225060000000	344	1317100000	1031700000	1418800000	1021000000	Q8JZQ2	6736
Prnp	Major prion protein	P04925;Q4FJQ7	1212	4788400128	33.2162	33.0754	32.8492	32.8101	10	10	10	44.1	44.1	44.1	27.977	0	323.31	57461000000	156	1383000000	1124300000	1231800000	1049400000	P04925;Q4FJQ7	2846
Bgn	Biglycan	Q3TNY9;P28653	1213	4786699776	33.5881	33.6353	33.7659	33.819	15	15	14	50.1	50.1	48	41.639	0	323.31	81374000000	184	1108400000	1053100000	1406600000	1218500000	Q3TNY9;P28653	3123
Nudt2	Bis(5-nucleosyl)-tetraphosphatase [asymmetrical]	P56380	1214	4765100032	32.77	32.7241	32.7347	32.8621	13	13	13	88.4	88.4	88.4	16.989	0	163.31	47651000000	105	1393900000	844200000	1250000000	1277000000	P56380	3459
Snrpf	Small nuclear ribonucleoprotein F	P62307;Q497K3	1215	4761299968	31.5716	31.2771	31.2881	31.2089	5	5	5	47.7	47.7	47.7	9.7251	0	34.215	19045000000	101	1778200000	1088100000	1088100000	806940000	P62307;Q497K3	3619
Gsta4	Glutathione S-transferase A4	P24472;F6SC55	1216	4757700096	32.6853	33.0233	33.1854	32.9922	10	10	9	49.5	49.5	45.9	25.564	0	41.479	47577000000	83	780000000	1056400000	1609700000	1311600000	P24472	3071
Gps1	COP9 signalosome complex subunit 1	G3UXW9;Q99LD4;Q3MIA8;B1ATU4;Q99LD4-2	1217	4751099904	33.8275	33.7504	33.7894	33.712	18	18	18	39.7	39.7	39.7	58.86	0	323.31	90270000000	208	1368600000	1180700000	1196000000	1005900000	G3UXW9;Q99LD4;Q3MIA8;B1ATU4;Q99LD4-2	2178
Etf1	Eukaryotic peptide chain release factor subunit 1	Q8BWY3	1218	4750700032	34.4138	34.2081	34.277	34.4113	26	26	26	66.1	66.1	66.1	49.03	0	323.31	118770000000	189	1175300000	953540000	1423800000	1198000000	Q8BWY3	6340
Atad3	ATPase family AAA domain-containing protein 3	Q925I1;Q925I1-2;H3BK90;H3BKI6;V9GWS5;V9GWS6	1219	4750099968	34.5462	34.5901	34.7278	34.7152	31	31	31	56.5	56.5	56.5	66.741	0	323.31	156750000000	315	1126900000	1034700000	1409700000	1178700000	Q925I1;Q925I1-2	7601
Fkbp5	Peptidyl-prolyl cis-trans isomerase FKBP5;Peptidyl-prolyl cis-trans isomerase FKBP5, N-terminally processed	Q64378;Q4FJN2;B8JJC2	1220	4742799872	34.4653	34.4708	34.6266	34.5296	29	29	29	50	50	50	50.966	0	323.31	137540000000	317	1244200000	1046300000	1375100000	1077300000	Q64378;Q4FJN2	4632
Pnpla2	Patatin-like phospholipase domain-containing protein 2	Q8BJ56;Q8BJ56-3;Q8BJ56-2;E9PZA4;E9Q323	1221	4738100224	34.1968	34.1654	34.2978	34.2628	24	24	24	64.2	64.2	64.2	53.656	0	323.31	108980000000	164	1328600000	1172500000	1220000000	1017000000	Q8BJ56;Q8BJ56-3;Q8BJ56-2;E9PZA4	6085
Arfip1		G5E8V9;E9Q3G5;A2RSX9;E9QAY5	1222	4737299968	34.2666	34.1527	34.1231	34.1428	20	20	20	69.4	69.4	69.4	41.518	0	323.31	94745000000	188	1269400000	1091800000	1248300000	1127900000	G5E8V9;E9Q3G5;A2RSX9;E9QAY5	2320
Arl6ip1	ADP-ribosylation factor-like protein 6-interacting protein 1	Q9JKW0;Q80ZW9	1223	4733199872	31.6435	31.7799	32.5198	32.228	3	3	3	22.7	22.7	22.7	23.437	0	22.829	18933000000	33	778680000	1046200000	2044100000	864240000	Q9JKW0;Q80ZW9	5885
Pfdn5	Prefoldin subunit 5	Q9WU28;E9PZ62;E9PVG3;E9Q093;E9Q5Q8;H7BWX1	1224	4712399872	32.677	32.8478	32.7676	33.0001	8	8	8	64.9	64.9	64.9	17.356	0	321.47	37699000000	109	1201300000	1099300000	1224200000	1187600000	Q9WU28;E9PZ62;E9PVG3;E9Q093	9100
Cdkn2c	Cyclin-dependent kinase 4 inhibitor C	Q60772	1225	4697800192	33.0164	33.1412	33.3072	33.3115	10	10	10	88.1	88.1	88.1	18.066	0	131.43	46978000000	130	959730000	1065000000	1413500000	1259600000	Q60772	5014
Arl3	ADP-ribosylation factor-like protein 3	Q9WUL7;Q543P7	1226	4686000128	33.0568	32.8292	33.1538	33.0998	12	12	12	79.1	79.1	79.1	20.486	0	323.31	51546000000	93	1317700000	951990000	1509100000	907270000	Q9WUL7;Q543P7	4749
Hspa1a;Hspa1b	Heat shock 70 kDa protein 1A;Heat shock 70 kDa protein 1B	Q61696;Q3TU85;P17879	1227	4679499776	34.7137	34.6032	34.7604	34.5704	27	23	17	52.1	43.5	33.5	70.078	0	323.31	154420000000	236	1253800000	1165200000	1277800000	982720000	Q61696;Q3TU85;P17879	4217
Tusc5	Tumor suppressor candidate 5 homolog	Q8C838	1228	4670000128	32.6946	33.056	32.808	33.0444	7	7	7	49.7	49.7	49.7	18.718	0	129.32	42030000000	73	1067700000	940290000	1571300000	1090800000	Q8C838	6528
Tpp2	Tripeptidyl-peptidase 2	Q64514-2	1229	4666899968	35.6841	35.5739	35.7757	35.5577	64	64	2	64.5	64.5	1.4	138.46	0	323.31	294010000000	550	1206700000	1042700000	1355200000	1062300000	Q64514-2	5252
Eif1ax	Eukaryotic translation initiation factor 1A, X-chromosomal	Q8BMJ3;J3QPQ5	1230	4659800064	31.9837	32.2841	32.7831	32.5778	4	4	1	31.2	31.2	6.9	16.46	0	11.882	32619000000	32	949350000	914920000	1389200000	1406400000	Q8BMJ3	6171
Eif4a2	Eukaryotic initiation factor 4A-II;Eukaryotic initiation factor 4A-II, N-terminally processed	P10630;P10630-2;Q8BTU6;E9Q561;D6RJ60;D6RJ11	1231	4654400000	33.7714	34.0349	34.0852	33.8661	31	14	14	78.4	47.7	47.7	46.402	0	323.31	107050000000	125	1139300000	1139200000	1375600000	1000200000	P10630;P10630-2;Q8BTU6;E9Q561	2904
Nudc	Nuclear migration protein nudC	O35685	1232	4631000064	33.9368	33.974	34.044	34.0026	18	18	18	53.9	53.9	53.9	38.358	0	323.31	97251000000	180	1217100000	1135100000	1148300000	1130500000	O35685	2590
Msra	Mitochondrial peptide methionine sulfoxide reductase	Q9D6Y7;Q9D6Y7-2;Q9D6Y7-3;Q9D6Y7-4	1233	4617699840	33.5098	33.4315	33.5321	33.2486	11	11	11	62.7	62.7	62.7	25.988	0	314.6	69266000000	125	1204200000	1040800000	1353600000	1019000000	Q9D6Y7;Q9D6Y7-2;Q9D6Y7-3;Q9D6Y7-4	8393
2700060E02Rik	UPF0568 protein C14orf166 homolog	Q9CQE8;Q4VA29	1234	4586699776	33.4031	33.4582	33.7417	33.8016	17	17	17	68.4	68.4	68.4	28.152	0	299.18	73388000000	118	1101100000	979190000	1282400000	1224100000	Q9CQE8;Q4VA29	4672
Sbds	Ribosome maturation protein SBDS	P70122;F6TN03;D6REV5	1235	4579999744	33.8212	33.8012	33.9343	33.8713	17	17	17	62.8	62.8	62.8	28.78	0	323.31	77860000000	100	1244700000	1179700000	1330400000	825240000	P70122;F6TN03	3711
Sh3glb1	Endophilin-B1	Q9JK48;A0A0G2JEC4;Q9JK48-2;Q3TYR7;A0A0G2JE45;A0A0G2JF57	1236	4569099776	33.3021	33.3589	33.5632	33.6013	13	12	12	42.7	40.5	40.5	40.855	0	323.31	68537000000	91	1095800000	1080100000	1305600000	1087600000	Q9JK48;A0A0G2JEC4;Q9JK48-2;Q3TYR7	135
Luc7l2	Putative RNA-binding protein Luc7-like 2	Q7TNC4;Q7TNC4-4;Q7TNC4-2;Q7TNC4-3;Q05CX5;E9Q715	1237	4568399872	33.6638	33.5219	33.9239	33.7838	15	15	9	39.5	39.5	25.5	46.582	0	242.47	82232000000	245	1113800000	950000000	1362600000	1142000000	Q7TNC4;Q7TNC4-4;Q7TNC4-2;Q7TNC4-3;Q05CX5;E9Q715	5665
Agpat9	Glycerol-3-phosphate acyltransferase 3	Q8C0N2;D3YUY8	1238	4559499776	33.9898	33.908	34.192	34.0515	19	19	18	45.4	45.4	43.4	49	0	283.7	100310000000	145	1160400000	992480000	1322800000	1083900000	Q8C0N2	6427
Itgb1	Integrin beta-1	P09055;P09055-2	1239	4550900224	34.6824	34.535	34.6376	34.5361	25	25	25	41.2	41.2	41.2	88.231	0	323.31	154730000000	214	1212600000	1117300000	1186100000	1034800000	P09055;P09055-2	2880
Sncg	Gamma-synuclein	Q9Z0F7;Q5GQ64	1240	4544300032	32.5137	32.7162	32.6835	32.5023	5	5	5	54.5	54.5	54.5	13.159	0	168.75	36354000000	54	1185500000	1017100000	1274700000	1066900000	Q9Z0F7;Q5GQ64	4850
Tmbim6	Bax inhibitor 1	Q9D2C7;E0CX98;E0CZE8;E0CXR0	1241	4540800000	31.671	31.3016	31.1036	31.2895	3	3	3	13.1	13.1	13.1	26.477	0	20.326	18163000000	38	1433700000	1154600000	979500000	972990000	Q9D2C7;E0CX98;E0CZE8;E0CXR0	1447
Cmc2	COX assembly mitochondrial protein 2 homolog	Q8K199;D6RJ47;D6RD08;F8WHQ0;D3YZZ0	1242	4538800128	31.227	31.4564	31.0087	31.1759	2	2	2	40.5	40.5	40.5	9.4186	0	30.43	18155000000	62	1127000000	1247100000	1154000000	1010700000	Q8K199;D6RJ47;D6RD08;F8WHQ0;D3YZZ0	6790
Pfdn6	Prefoldin subunit 6	Q03958;G3UYF9;Q792E4	1243	4524199936	32.4699	32.2639	32.2845	32.6511	6	6	6	44.1	44.1	44.1	14.454	0	73.4	36194000000	49	1175500000	1030000000	1102400000	1216300000	Q03958;G3UYF9;Q792E4	2184
Ndufs4	NADH dehydrogenase [ubiquinone] iron-sulfur protein 4, mitochondrial	Q9CXZ1;E9QPX3	1244	4521099776	33.4279	33.3784	33.347	33.4324	6	6	6	37.1	37.1	37.1	19.784	0	30.314	49732000000	42	1133000000	1121900000	1254400000	1011800000	Q9CXZ1;E9QPX3	1934
Hmgcs1	Hydroxymethylglutaryl-CoA synthase, cytoplasmic	Q8JZK9	1245	4516299776	33.8737	34.1282	34.1769	34.1578	23	23	22	62.5	62.5	60.4	57.568	0	323.31	112910000000	214	1103500000	1054500000	1297800000	1060600000	Q8JZK9	6727
Eif4g1		E9PVC5;E9Q770;D3Z439;D3YWM1;D3YWY7;D3YWC6	1246	4515599872	35.47	35.4728	35.7421	35.7672	60	60	1	43.4	43.4	0.6	175.46	0	323.31	298030000000	606	1082300000	952430000	1297700000	1183100000	E9PVC5	1510
Bola2	BolA-like protein 2	Q8BGS2;Q8BGS2-2	1247	4499500032	31.5435	31.5249	32.0665	31.7707	4	4	4	65.1	65.1	65.1	10.214	0	144.65	22498000000	60	1012600000	978220000	1348900000	1159800000	Q8BGS2;Q8BGS2-2	5985
Rdh11	Retinol dehydrogenase 11	Q9QYF1;Q9R1R8	1248	4484599808	33.5333	33.3489	33.6673	33.4526	13	13	13	48.1	48.1	48.1	35.147	0	195.24	67269000000	132	1154300000	996670000	1344600000	989030000	Q9QYF1;Q9R1R8	8975
Rcc2	Protein RCC2	Q8BK67;A2AWQ2	1249	4475500032	34.5852	34.5144	34.2095	34.5248	27	27	27	65.6	65.6	65.6	55.983	0	323.31	120840000000	218	1317900000	1067300000	1065800000	1024500000	Q8BK67	6112
Dhcr7	7-dehydrocholesterol reductase	O88455;D3Z7G1;D3YXR4	1250	4471399936	33.0582	33.2793	33.0444	33.0712	7	7	7	17.4	17.4	17.4	53.918	0	33.263	49186000000	49	1171200000	1052000000	1138800000	1109400000	O88455;D3Z7G1	2736
Prep	Prolyl endopeptidase	Q9QUR6;Q543B9	1251	4468800000	35.0706	35.0168	35.0552	35.0953	41	41	41	76.2	76.2	76.2	80.751	0	323.31	210030000000	429	1298800000	978540000	1155200000	1036300000	Q9QUR6;Q543B9	4736
Lamtor4	Ragulator complex protein LAMTOR4;Ragulator complex protein LAMTOR4, N-terminally processed	Q8CF66	1252	4462400000	30.4057	31.164	29.7506	30.509	2	2	2	28.3	28.3	28.3	10.678	0	41.019	8924800000	17	1056900000	1272500000	1020100000	1112900000	Q8CF66	6608
Ddx6	Probable ATP-dependent RNA helicase DDX6	P54823	1253	4454199808	34.2481	34.0991	34.2196	34.0808	29	29	29	69.8	69.8	69.8	54.191	0	323.31	124720000000	256	1119000000	936590000	1462600000	935910000	P54823	3435
Sdhd	Succinate dehydrogenase [ubiquinone] cytochrome b small subunit, mitochondrial	Q9CXV1	1254	4447300096	31.9763	31.7704	32.2033	31.9786	2	2	2	10.7	10.7	10.7	17.014	0	17.255	26684000000	35	1084800000	1002300000	1252200000	1108000000	Q9CXV1	8102
Pura	Transcriptional activator protein Pur-alpha	P42669	1255	4446400000	32.4759	32.5724	32.7314	32.5244	12	12	12	50.5	50.5	50.5	34.883	0	323.31	35571000000	91	1133000000	940200000	1314700000	1058500000	P42669	3253
Isoc1	Isochorismatase domain-containing protein 1	Q91V64	1256	4423099904	33.1968	33.0053	33.3841	33.2099	14	14	14	56.9	56.9	56.9	32.032	0	178.52	61924000000	122	1387300000	809150000	1253400000	973260000	Q91V64	7294
Retn	Resistin	Q5BMX4;Q99P87	1257	4419400192	32.0237	31.9448	31.8687	31.9101	6	6	6	58.8	58.8	58.8	12.492	0	160.04	22097000000	40	1251200000	1131300000	1158400000	878490000	Q5BMX4;Q99P87	4819
Lmnb1	Lamin-B1	P14733	1258	4415399936	34.8142	34.8283	34.9348	35.0793	40	39	36	64.3	62.9	59.5	66.785	0	323.31	158950000000	337	1084800000	906920000	1301200000	1122400000	P14733	2960
Arpc5	Actin-related protein 2/3 complex subunit 5	Q9CPW4;Q3UA72;E9Q2K4	1259	4411500032	32.7262	32.8252	32.9323	32.9384	6	6	6	43.7	43.7	43.7	16.288	0	69.31	44115000000	45	905150000	1096700000	1281200000	1128400000	Q9CPW4;Q3UA72	7830
Taco1	Translational activator of cytochrome c oxidase 1	Q8K0Z7	1260	4410899968	33.406	33.3989	33.6771	33.3195	12	12	12	52.7	52.7	52.7	32.314	0	200.99	61752000000	97	1270900000	1036900000	1316100000	786930000	Q8K0Z7	6779
Ttll12	Tubulin--tyrosine ligase-like protein 12	Q3UDE2;F2Z423	1261	4401600000	34.81	34.6834	34.8183	34.8455	36	36	36	69.2	69.2	69.2	74.042	0	323.31	167260000000	390	1207500000	1019700000	1129700000	1044600000	Q3UDE2	4387
Twf1	Twinfilin-1	Q91YR1;D3Z2H0	1262	4392999936	33.8014	33.9072	33.6866	33.7174	23	23	19	70.3	70.3	64.3	40.079	0	275.27	87860000000	161	1241600000	1009400000	1217100000	924910000	Q91YR1	7455
Ndufb8	NADH dehydrogenase [ubiquinone] 1 beta subcomplex subunit 8, mitochondrial	Q9D6J5;Q3V406;F6VCY0;E9Q9J5;F6Z9R1	1263	4384099840	32.691	32.4693	32.9251	32.6982	9	9	9	55.4	55.4	55.4	21.876	0	118.23	43841000000	105	1125400000	859450000	1336700000	1062600000	Q9D6J5;Q3V406;F6VCY0	8376
Xpo1	Exportin-1	Q6P5F9;F6YA11;A2AKT6	1264	4381400064	35.2276	35.1369	35.2342	35.1853	49	49	49	57.6	57.6	57.6	123.09	0	323.31	232210000000	514	1084700000	994110000	1287200000	1015400000	Q6P5F9	5425
Gmds	GDP-mannose 4,6 dehydratase	Q8K0C9;J3QMC6	1265	4372599808	34.1638	34.0132	34.1182	34.1224	27	27	27	79.8	79.8	79.8	41.984	0	323.31	113690000000	225	1354900000	916290000	1093300000	1008100000	Q8K0C9	6761
Hccs	Cytochrome c-type heme lyase	P53702;G3UXK7	1266	4371400192	33.3425	33.2536	33.5566	33.5728	15	15	15	60.3	60.3	60.3	30.977	0	116.96	65571000000	180	997620000	999480000	1420800000	953530000	P53702	3410
Uggt1	UDP-glucose:glycoprotein glucosyltransferase 1	Q6P5E4;G3UYG7;G3UZU8;G3UY73;G3UY35	1267	4355200000	35.7419	35.6378	35.7613	35.6406	84	84	81	68.1	68.1	66.8	176.43	0	323.31	330990000000	718	1194700000	981340000	1214100000	965010000	Q6P5E4	5420
Map2k1	Dual specificity mitogen-activated protein kinase kinase 1	P31938;Q3TMJ8	1268	4353099776	33.7656	33.8112	33.8142	33.8087	23	15	15	67.9	51.7	51.7	43.474	0	323.31	82709000000	141	1151000000	1051800000	1225800000	924530000	P31938;Q3TMJ8	3156
Flnc	Filamin-C	Q8VHX6;D3Z576;D3YW87;Q8VHX6-2	1269	4337099776	36.9033	36.7787	36.8729	36.826	144	144	132	72.9	72.9	69.2	291.12	0	323.31	641890000000	1266	1213100000	1026600000	1143300000	954030000	Q8VHX6;D3Z576;D3YW87;Q8VHX6-2	1376
Carkd	ATP-dependent (S)-NAD(P)H-hydrate dehydratase	Q9CZ42;J3QMM7;K3W4M4;Q9CZ42-3;J3QN06;J3QPU6	1270	4335600128	33.6727	33.8454	33.9713	33.7233	14	14	2	62.7	62.7	6.1	36.717	0	323.31	78040000000	128	1180500000	1026900000	1154800000	973320000	Q9CZ42;J3QMM7;K3W4M4;Q9CZ42-3;J3QN06	2402
Tra2b	Transformer-2 protein homolog beta	P62996;F8WJG3	1271	4332000256	33.0933	32.9578	33.1736	33.0383	10	10	9	30.9	30.9	27.8	33.665	0	63.481	51984000000	72	1252400000	960260000	1179100000	940250000	P62996;F8WJG3	2149
9030617O03Rik	UPF0317 protein C14orf159 homolog, mitochondrial	E9QMK9;Q8BH86;Q8BH86-2;F7CUW7	1272	4321800192	34.5708	34.4578	34.6363	34.522	31	31	31	61.7	61.7	61.7	69.921	0	323.31	142620000000	310	1140400000	1066500000	1248900000	866050000	E9QMK9;Q8BH86;Q8BH86-2	1888
G3bp1	Ras GTPase-activating protein-binding protein 1	P97855	1273	4311799808	33.6062	33.7369	33.9375	33.7492	18	17	17	54	52.3	52.3	51.828	0	323.31	94860000000	259	1063900000	1055300000	1308800000	883810000	P97855	3860
Mthfd1l	Monofunctional C1-tetrahydrofolate synthase, mitochondrial	Q3V3R1	1274	4306299904	35.3438	35.3817	35.4985	35.4862	54	52	52	61.4	60.4	60.4	105.73	0	323.31	232540000000	492	1099500000	1014600000	1136400000	1055700000	Q3V3R1	4615
Myadm	Myeloid-associated differentiation marker	O35682;Q0VE46;A0A0N4SW94	1275	4305900032	33.0252	33.2353	32.5867	32.6838	8	8	8	23.8	23.8	23.8	35.284	0	57.859	38753000000	81	1218500000	1165900000	1091200000	830310000	O35682;Q0VE46	2588
Dpm1	Dolichol-phosphate mannosyltransferase subunit 1	O70152;A2BDX2;F8WII3	1276	4303799808	33.5762	33.4694	33.5714	33.5376	16	16	16	70	70	70	29.174	0	268.48	73165000000	130	1176400000	1052100000	1128600000	946750000	O70152;A2BDX2	2679
Gmfb	Glia maturation factor beta	Q9CQI3;D3YY93;Q9ERL7;D3Z2F6;D3YY16;A7VJA4	1277	4301599744	32.7475	32.6984	32.5031	32.4903	9	9	9	69	69	69	16.723	0	106.98	38715000000	64	1183000000	1030600000	1096800000	991260000	Q9CQI3	7908
Sdf2	Stromal cell-derived factor 2	A0A0R4IZW9;Q9DCT5	1278	4300299776	32.6088	32.8241	32.8698	32.7409	7	7	7	38.8	38.8	38.8	23.991	0	323.31	38703000000	71	932710000	943290000	1270600000	1153700000	A0A0R4IZW9;Q9DCT5	236
2005-03-01	E3 ubiquitin-protein ligase MARCH5	Q3KNM2;A2RTC8;A0A0R4J1H0;F6W8T3	1279	4287399936	33.4065	33.2587	33.2928	33.0007	15	15	15	56.1	56.1	56.1	31.231	0	135.15	60024000000	127	1375300000	1160100000	918040000	834060000	Q3KNM2;A2RTC8;A0A0R4J1H0	736
Copg1	Coatomer subunit gamma-1	Q9QZE5;Q7TNQ1	1280	4285400064	34.9173	34.7305	34.9196	34.9204	47	47	42	72.2	72.2	67.2	97.512	0	323.31	197130000000	391	1248800000	918040000	1201300000	917270000	Q9QZE5	9001
Auh	Methylglutaconyl-CoA hydratase, mitochondrial	Q9JLZ3;A0A0R4J023;F6RT60;F6R307;A0A0R4J1L8;Q9JLZ3-3;E9Q6L3;E9QMT1;Q9JLZ3-2	1281	4285299968	33.5569	33.5196	33.742	33.6609	15	15	15	47.1	47.1	47.1	33.395	0	323.31	77136000000	164	1150600000	909730000	1172600000	1052400000	Q9JLZ3;A0A0R4J023;F6RT60;F6R307	252
Chmp4b	Charged multivesicular body protein 4b	Q9D8B3;Q9D7F7	1282	4281799936	33.2225	32.963	33.6455	33.2831	13	13	13	67	67	67	24.936	0	323.31	59945000000	102	850360000	863030000	1553300000	1015000000	Q9D8B3	8441
Pdcd6	Programmed cell death protein 6	P12815-2	1283	4277199872	33.1281	32.938	32.927	32.9637	8	8	1	50.8	50.8	3.7	21.663	0	80.682	47049000000	81	1226800000	1062600000	1120700000	867090000	P12815-2	2938
Map2k2	Dual specificity mitogen-activated protein kinase kinase 2	Q63932;Q91YS7;M0QWN2;D3Z446	1284	4276400128	33.8375	33.7402	33.999	33.8541	23	23	15	55.9	55.9	39.9	44.402	0	323.31	85528000000	191	1171400000	899100000	1200500000	1005400000	Q63932;Q91YS7	5218
Rab5a	Ras-related protein Rab-5A	Q9CQD1	1285	4276000000	32.5717	32.9023	33.0374	32.4613	10	7	7	67	52.1	52.1	23.598	0	169.37	47036000000	87	1067400000	1113200000	1348200000	747290000	Q9CQD1	7892
Vps26a	Vacuolar protein sorting-associated protein 26A	P40336;P40336-2	1286	4275000064	33.6519	33.5714	33.7962	33.6706	18	16	16	62.1	54.7	54.7	38.113	0	308.41	81224000000	172	1122000000	966370000	1219100000	967560000	P40336;P40336-2	3234
Tm9sf2	Transmembrane 9 superfamily member 2	P58021;Q542E4;E9PZ69	1287	4274899968	33.963	33.9906	33.6674	34.0645	17	17	17	33.5	33.5	33.5	75.329	0	318.67	85498000000	243	1155900000	1058200000	965620000	1095200000	P58021;Q542E4;E9PZ69	3486
Arpc5l	Actin-related protein 2/3 complex subunit 5-like protein;Actin-related protein 2/3 complex subunit 5	Q9D898;A3KGQ6	1288	4274599936	32.6996	32.6768	32.5902	32.6506	7	7	7	58.2	58.2	58.2	16.98	0	297.29	38471000000	57	1363200000	1069300000	1068500000	773560000	Q9D898;A3KGQ6	747
Cox7a1	Cytochrome c oxidase subunit 7A1, mitochondrial	P56392;Q792A4	1289	4271500032	31.473	31.9752	32.214	32.4116	2	2	2	28.8	28.8	28.8	8.9863	0	5.2567	21357000000	23	379730000	1295800000	1527200000	1068800000	P56392;Q792A4	3464
Cisd3	CDGSH iron-sulfur domain-containing protein 3, mitochondrial	B1AR13;Z4YKM2;B2RWE3	1290	4270899968	32.3773	32.22	32.3405	32.4662	6	6	6	38	38	38	15.676	0	21.705	34167000000	68	1097300000	959810000	1253300000	960500000	B1AR13;Z4YKM2;B2RWE3	821
Pls3	Plastin-3	Q99K51;B1AX58;Q61233;Q3V0K9	1291	4269100032	34.6964	34.624	34.5205	34.6336	37	37	37	68.1	68.1	68.1	70.741	0	323.31	157960000000	253	1180700000	1022900000	1069000000	996560000	Q99K51;B1AX58	870
Vkorc1	Vitamin K epoxide reductase complex subunit 1	Q9CRC0	1292	4264999936	30.4933	30.5025	29.7895	30.3085	1	1	1	8.1	8.1	8.1	17.768	0	11.019	8530100000	12	1285700000	1063200000	1089900000	826240000	Q9CRC0	8015
Ca13	Carbonic anhydrase 13	Q9D6N1	1293	4264699904	32.3005	32.4222	32.5425	32.2964	10	10	10	70.6	70.6	70.6	29.522	0	323.31	34117000000	74	1026300000	999750000	1286200000	952450000	Q9D6N1	8384
Dctn3	Dynactin subunit 3	Q9Z0Y1;E9Q919	1294	4258599936	33.33	33.2184	33.2956	33.1616	12	12	12	63.4	63.4	63.4	20.978	0	185.48	46845000000	72	1181900000	966450000	1139300000	971020000	Q9Z0Y1;E9Q919	9189
Eif3h	Eukaryotic translation initiation factor 3 subunit H	Q91WK2;Q5M9L0	1295	4257600000	33.9198	34.1105	33.6003	34.1656	17	17	17	61.6	61.6	61.6	39.832	0	323.31	85152000000	176	1192000000	994400000	1091100000	980080000	Q91WK2;Q5M9L0	4865
Nid2	Nidogen-2	O88322	1296	4252000000	35.3132	35.2607	35.4961	35.3746	55	54	54	60.8	60.1	60.1	153.91	0	323.31	246620000000	469	1046100000	897840000	1269200000	1038800000	O88322	2727
Ghitm	Growth hormone-inducible transmembrane protein	Q91VC9	1297	4246099968	32.8187	32.967	32.8783	33.0015	8	8	8	28.6	28.6	28.6	37.275	0	110.56	46707000000	91	1060600000	992590000	1110300000	1082600000	Q91VC9	7307
Lypla1	Acyl-protein thioesterase 1	P97823;J3QP56;P97823-2;D3Z111;D3YUG4;D3Z269;J3QQ63	1298	4244699904	32.6373	32.8729	33.1359	32.6556	8	8	8	57.4	57.4	57.4	24.687	0	323.31	46691000000	69	1060600000	1142500000	1064400000	977290000	P97823;J3QP56;P97823-2;D3Z111;D3YUG4;D3Z269	3858
Cars	Cysteine--tRNA ligase, cytoplasmic	Q9ER72;Q9ER72-2	1299	4241200128	35.0075	35.0374	35.2983	35.1051	47	47	47	66.4	66.4	66.4	94.859	0	323.31	199330000000	403	957700000	996600000	1303800000	983060000	Q9ER72;Q9ER72-2	8719
Calu		Q6XLQ8	1300	4225600000	33.4739	33.2365	33.8293	33.6825	20	3	3	64.1	7	7	37.117	0	82.024	67609000000	40	941840000	827410000	1193400000	1262900000	Q6XLQ8	5547
Chordc1	Cysteine and histidine-rich domain-containing protein 1	Q9D1P4	1301	4224499968	33.2303	33.1045	33.3324	33.1549	17	17	17	64	64	64	37.35	0	288.82	63367000000	183	1113900000	912430000	1282100000	916110000	Q9D1P4	8293
Nptn	Neuroplastin	H3BIX4;Z4YLB7;P97300-3;P97300-1;P97300;A0A0A0MQN8;H3BKA7;P97300-4	1302	4216300032	32.6202	32.7945	32.9382	32.8515	6	6	6	31.2	31.2	31.2	24.293	0	69.69	46379000000	75	1067900000	1026300000	1171400000	950670000	H3BIX4;Z4YLB7;P97300-3;P97300-1;P97300;A0A0A0MQN8	2331
Nnt	NAD(P) transhydrogenase, mitochondrial	Q61941;Q8C9V5;Q8BGK0;E9Q8F4	1303	4215899904	34.9916	35.0305	34.9041	35.0353	48	48	48	44.1	44.1	44.1	113.84	0	323.31	202360000000	427	1097100000	1149800000	1052600000	916450000	Q61941;Q8C9V5;Q8BGK0;E9Q8F4	5156
Lias	Lipoyl synthase, mitochondrial	D3Z6I3;Q99M04;A0A0M3HEP3;A0A0G2JFF7	1304	4211200000	33.4989	33.7241	33.8347	33.9086	14	14	14	54.2	54.2	54.2	41.879	0	323.31	71590000000	117	1001900000	852200000	1154500000	1202600000	D3Z6I3;Q99M04;A0A0M3HEP3	1398
Hint2	Histidine triad nucleotide-binding protein 2, mitochondrial	Q9D0S9;Q5M9J2	1305	4194700032	32.6203	32.6515	33.0981	32.9041	7	7	7	59.5	59.5	59.5	17.32	0	220.02	46141000000	87	1069000000	1035500000	1283000000	807230000	Q9D0S9;Q5M9J2	4864
Naa50	N-alpha-acetyltransferase 50	Q6PGB6;Q6PGB6-4;Q6PGB6-2;Q6PGB6-3;Q6PGB6-5	1306	4193100032	33.1412	32.836	33.0164	33.0489	12	12	12	71	71	71	19.414	0	140.42	46124000000	85	1271400000	984130000	1102300000	835260000	Q6PGB6;Q6PGB6-4;Q6PGB6-2;Q6PGB6-3;Q6PGB6-5	5505
Gfm1	Elongation factor G, mitochondrial	Q8K0D5	1307	4185100032	34.7503	34.789	34.7524	34.9015	35	35	35	53.9	53.9	53.9	83.549	0	323.31	171590000000	361	1099200000	1041200000	1106200000	938490000	Q8K0D5	6763
Dnm2	Dynamin-2	P39054;F8WIV5;G3X9G4;G3UXX2;G3UY64	1308	4181900032	35.0877	35.0368	35.1791	35.0944	44	44	0	60.3	60.3	0	98.144	0	323.31	200730000000	404	1161500000	936410000	1133600000	950360000	P39054;F8WIV5;G3X9G4	3223
Faf2	FAS-associated factor 2	Q3TDN2;Q3TDN2-2;D3Z2H4;D3YUP4;D3Z4G9	1309	4165799936	34.1027	34.2278	34.2128	34.1673	18	18	18	60.4	60.4	60.4	52.471	0	323.31	91649000000	226	1042200000	950690000	1212800000	960200000	Q3TDN2;Q3TDN2-2;D3Z2H4	4120
Echdc3	Enoyl-CoA hydratase domain-containing protein 3, mitochondrial	Q9D7J9	1310	4165499904	32.9238	33.116	33.3419	33.1955	9	9	9	51.3	51.3	51.3	32.402	0	247.99	58317000000	93	842670000	795820000	1123700000	1403300000	Q9D7J9	8417
Mcts1	Malignant T-cell-amplified sequence 1	Q9DB27;Q9DB27-2	1311	4157400064	32.5073	32.4316	32.8315	32.4114	9	9	6	65.2	65.2	38.1	20.555	0	220.47	41574000000	114	1085800000	897460000	1271200000	903020000	Q9DB27;Q9DB27-2	8522
Lta4h	Leukotriene A-4 hydrolase	P24527	1312	4155099904	34.642	34.6123	34.7517	34.6331	34	34	34	66.3	66.3	66.3	69.05	0	323.31	153740000000	324	1152600000	914540000	1146400000	941560000	P24527	3072
Vps25	Vacuolar protein-sorting-associated protein 25	Q9CQ80;A2A4J8;A2A4K0;Q9CQ80-2;A8XY17;E9PXS9	1313	4155000064	33.0645	32.6009	33.0291	32.8455	14	14	14	90.9	90.9	90.9	20.747	0	258.91	41550000000	85	1219300000	993570000	968900000	973200000	Q9CQ80;A2A4J8;A2A4K0;Q9CQ80-2;A8XY17	7873
Emc7	ER membrane protein complex subunit 7	Q9EP72;Q14C26	1314	4152800000	32.3226	32.4815	32.6812	32.7402	10	10	10	49	49	49	26.31	0	183.95	41528000000	107	1024600000	892930000	1148400000	1086900000	Q9EP72;Q14C26	4044
Apip	Methylthioribulose-1-phosphate dehydratase	Q9WVQ5	1315	4152000000	33.3685	33.3732	33.2022	33.5848	20	20	20	85.1	85.1	85.1	26.949	0	323.31	66431000000	224	1031200000	1003600000	987960000	1129200000	Q9WVQ5	9157
Slc25a12	Calcium-binding mitochondrial carrier protein Aralar1	Q8BH59;V9GXX9	1316	4150899968	34.5469	34.7116	34.8123	34.7534	35	35	31	68.1	68.1	62.8	74.569	0	323.31	149430000000	221	1029400000	823390000	1222300000	1075800000	Q8BH59	6018
Ctsl	Cathepsin L1;Cathepsin L1 heavy chain;Cathepsin L1 light chain	P06797;Q543M3;Q9JI81	1317	4141199872	32.9315	32.9054	32.9252	33.0719	14	14	14	57.8	57.8	57.8	37.547	0	259.74	49694000000	123	1120000000	1017700000	962810000	1040600000	P06797;Q543M3	2860
Hmbs	Porphobilinogen deaminase	P22907;P22907-2	1318	4140300032	33.2961	33.348	33.5627	33.7551	17	17	17	58.4	58.4	58.4	39.344	0	323.31	70385000000	141	940020000	863900000	1227600000	1108700000	P22907;P22907-2	3053
Pcna	Proliferating cell nuclear antigen	P17918;Q542J9	1319	4140300032	33.4762	33.2595	33.4218	33.3679	16	16	16	82.8	82.8	82.8	28.785	0	323.31	66244000000	156	1264600000	827120000	1061500000	987080000	P17918;Q542J9	3009
Lrpprc	Leucine-rich PPR motif-containing protein, mitochondrial	Q6PB66;F6V2A3	1320	4130299904	35.9506	35.78	35.9797	35.8358	79	79	79	64.8	64.8	64.8	156.61	0	323.31	363460000000	646	1138200000	941240000	1122200000	928570000	Q6PB66	5460
Camk1	Calcium/calmodulin-dependent protein kinase type 1	Q91YS8;Q3UY68;D3Z368	1321	4123500032	33.3294	33.4903	33.5893	33.5464	20	20	16	65.5	65.5	53.5	41.624	0	323.31	61853000000	162	1069100000	922210000	1218900000	913270000	Q91YS8;Q3UY68	4576
Mogs	Mannosyl-oligosaccharide glucosidase	Q80UM7	1322	4119899904	34.7435	34.5708	34.8633	34.704	28	28	28	52.8	52.8	52.8	91.83	0	323.31	164800000000	295	1052900000	827610000	1247300000	992080000	Q80UM7	5773
Plin3	Perilipin-3	Q9DBG5	1323	4119000064	34.3183	34.1476	34.4181	34.1893	18	18	18	68.6	68.6	68.6	47.262	0	323.31	102970000000	214	1232300000	897450000	1111900000	877410000	Q9DBG5	8557
Copg2	Coatomer subunit gamma-2	Q9QXK3;A0A0M3HEQ7;Q9QXK3-4;Q9QXK3-3;Q9QXK3-2	1324	4103800064	35.0468	34.901	35.0715	35.024	44	39	39	70.3	65.1	65.1	97.679	0	323.31	188770000000	378	1005500000	1162700000	1003600000	932070000	Q9QXK3;A0A0M3HEQ7;Q9QXK3-4	8948
Cpne1	Copine-1	Q8C166;B7ZCP4;A3KGK7;E9Q806;B7ZCP6;B7ZCP5;B7ZCP7;V9GX86;B7ZCP8;V9GWY2;F6R587;V9GXM6	1325	4102400000	33.8205	33.7515	33.8755	33.701	21	21	20	53.4	53.4	53.4	58.886	0	323.31	90252000000	142	1053000000	946480000	1305300000	797590000	Q8C166;B7ZCP4;A3KGK7;E9Q806;B7ZCP6;B7ZCP5;B7ZCP7	6441
Rsu1	Ras suppressor protein 1	Q9D031;Q01730;B1AYQ0;E0CXG5	1326	4090599936	32.8167	32.8399	33.1704	33.3119	15	15	2	78	78	13.7	31.461	0	163.92	53177000000	134	1034500000	733460000	1236800000	1085800000	Q9D031;Q01730	8204
Oplah	5-oxoprolinase	Q8K010;E9Q484;E9PZB8	1327	4080399872	35.2464	35.1791	35.2843	35.172	58	58	58	63.1	63.1	63.1	137.61	0	323.31	224420000000	535	1147600000	950530000	1089500000	892650000	Q8K010;E9Q484	6750
Eef1e1	Eukaryotic translation elongation factor 1 epsilon-1	Q9D1M4	1328	4072900096	32.8105	32.6712	33.1361	32.9525	11	11	11	70.7	70.7	70.7	19.859	0	109.79	48875000000	92	1084300000	906540000	1147100000	934960000	Q9D1M4	8288
Fkbp7	Peptidyl-prolyl cis-trans isomerase FKBP7;Peptidyl-prolyl cis-trans isomerase	Q3UU11;O54998;H3BJI5	1329	4070899968	33.1052	33.1986	33.3387	33.1353	11	11	11	42.7	42.7	42.7	24.913	0	159.99	56993000000	131	1229900000	960940000	978350000	901720000	Q3UU11;O54998;H3BJI5	2650
Lsm2	U6 snRNA-associated Sm-like protein LSm2	O35900;Q3U9X2;O35901	1330	4069499904	32.2585	32.1261	31.8735	32.1643	6	6	6	73.7	73.7	73.7	10.834	0	97.104	24417000000	44	1282100000	1034600000	659710000	1093100000	O35900;Q3U9X2;O35901	2605
Ctbp1	C-terminal-binding protein 1	O88712;O88712-2;A0A0J9YUM4;O88712-3;A0A0J9YTW3;A0A0J9YUR5;A0A0J9YVI3;A0A0J9YU66;A0A0J9YVC3	1331	4066099968	33.9419	33.9271	34.0397	33.8703	18	18	2	60.8	60.8	8.2	47.744	0	323.31	85387000000	138	1168700000	883250000	1169700000	844410000	O88712;O88712-2;A0A0J9YUM4;O88712-3	2764
Fitm2	Fat storage-inducing transmembrane protein 2	P59266	1332	4065700096	31.3073	31.6203	32.5544	31.793	5	5	5	14.9	14.9	14.9	30.016	0	19.276	24394000000	39	507800000	1430400000	765850000	1361700000	P59266	3523
Ide	Insulin-degrading enzyme	F6RPJ9;Q9JHR7	1333	4064199936	34.9915	34.9662	35.0661	35.0654	48	48	48	51.2	51.2	51.2	114.15	0	323.31	199150000000	472	1060900000	896030000	1157800000	949480000	F6RPJ9;Q9JHR7	1963
Cbx5	Chromobox protein homolog 5	Q61686;D3Z0U2	1334	4063699968	33.1303	32.9595	32.7463	33	9	9	8	51.8	51.8	45.5	22.186	0	110.63	40637000000	89	1040800000	1066500000	907550000	1048800000	Q61686	5135
Serhl	Serine hydrolase-like protein	Q9EPB5;Q3U3G8;F6TMN2	1335	4060000000	33.2462	33.3723	33.549	33.4096	19	19	19	56.9	56.9	56.9	35.31	0	323.31	64960000000	189	1100900000	951800000	1046700000	960490000	Q9EPB5;Q3U3G8	8668
Tmem11	Transmembrane protein 11, mitochondrial	Q8BK08;E9Q933;Z4YN74	1336	4058800128	32.3879	32.3436	31.8857	32.2911	5	5	5	27.4	27.4	27.4	21.311	0	42.985	32471000000	43	964320000	1096100000	849180000	1149200000	Q8BK08;E9Q933	6107
Atg3	Ubiquitin-like-conjugating enzyme ATG3	Q9CPX6	1337	4054200064	33.068	32.9954	33.0108	33.0635	13	13	13	50	50	50	35.796	0	194.08	44597000000	105	963570000	963170000	1145800000	981700000	Q9CPX6	7834
Ndufa3	NADH dehydrogenase [ubiquinone] 1 alpha subcomplex subunit 3	Q9CQ91;D3Z670	1338	4053499904	31.095	30.8151	31.3359	31.2091	4	4	4	50	50	50	9.3308	0	41.009	16214000000	44	977350000	674310000	1571100000	830780000	Q9CQ91;D3Z670	7878
Cmc1	COX assembly mitochondrial protein homolog	Q9CPZ8	1339	4049600000	31.188	31.2575	31.2187	31.2226	4	4	4	34.9	34.9	34.9	12.552	0	67.318	16199000000	35	1087000000	1021600000	971250000	969750000	Q9CPZ8	7843
Rbbp4	Histone-binding protein RBBP4	Q60972	1340	4047600128	33.2703	33.127	33.3611	33.423	17	11	11	61.2	51.1	51.1	47.655	0	323.31	56666000000	93	1074200000	789670000	1040100000	1143700000	Q60972	5043
Api5	Apoptosis inhibitor 5	O35841	1341	4045900032	34.0189	34.0596	34.0443	34.1736	25	25	25	56.5	56.5	56.5	56.784	0	304.21	101150000000	176	1022700000	998890000	1055400000	968930000	O35841	2599
Vps26b	Vacuolar protein sorting-associated protein 26B	Q8C0E2;Q8C0E2-2	1342	4043599872	33.7058	33.7258	33.4666	33.7466	24	24	22	70.2	70.2	65.2	39.124	0	323.31	80872000000	255	1104500000	975930000	990550000	972650000	Q8C0E2;Q8C0E2-2	6416
Mapk1ip1l	MAPK-interacting and spindle-stabilizing protein-like	Q8BH93	1343	4037199872	30.4683	30.4418	30.0665	30.5572	1	1	1	10.3	10.3	10.3	23.885	0	49.98	8074500000	15	1234000000	1043500000	708750000	1050900000	Q8BH93	6034
Rbmxl1	RNA binding motif protein, X-linked-like-1	Q91VM5;Q9DAE2	1344	4036400128	34.0903	33.934	34.2557	34.1266	17	16	3	38.1	36.3	9	42.161	0	147.85	100910000000	181	1185400000	979690000	1084400000	786870000	Q91VM5	7322
Cpq	Carboxypeptidase Q	Q9WVJ3-2;Q9WVJ3	1345	4032900096	33.4011	33.4917	33.3781	33.4789	13	13	13	39.3	39.3	39.3	50.49	0	323.31	72593000000	167	1263800000	1029400000	1117000000	622700000	Q9WVJ3-2;Q9WVJ3	9152
Emc2	ER membrane protein complex subunit 2	Q9CRD2;Q6A0D1	1346	4027000064	33.2935	33.2174	33.1984	33.2382	11	11	11	48.8	48.8	48.8	34.934	0	221.97	56378000000	109	1038800000	1047500000	1033800000	906920000	Q9CRD2;Q6A0D1	5312
B2m	Beta-2-microglobulin	P01887	1347	4020100096	31.8242	31.5659	32.1976	32.3207	4	4	4	40.3	40.3	40.3	13.779	0	17.637	28141000000	59	957810000	794720000	1141600000	1126000000	P01887	2823
Coasy	Bifunctional coenzyme A synthase;Phosphopantetheine adenylyltransferase;Dephospho-CoA kinase	Q9DBL7	1348	4014500096	33.5435	33.6806	33.7135	33.6551	19	19	18	48.7	48.7	47.4	62.022	0	323.31	80290000000	127	952920000	874300000	1151500000	1035700000	Q9DBL7	8567
Emilin1	EMILIN-1	Q99K41;Q68G58;A2AFM5;F7CPY7;A2AFM3;A2AFM4;Q68G58-3;Q68G58-5;Q68G58-4;Q68G58-2	1349	3995800064	35.1311	35.0995	35.1712	35.2365	58	58	58	71.9	71.9	71.9	107.58	0	323.31	219770000000	414	1026300000	849290000	1060700000	1059500000	Q99K41	7659
Slc2a4	Solute carrier family 2, facilitated glucose transporter member 4	P14142;J3QK17;J3QNF4;J3QMU2	1350	3983500032	32.9803	32.6046	32.9987	32.7584	11	11	11	22.4	22.4	22.4	54.755	0	194.08	39835000000	52	1205500000	695170000	1235100000	847730000	P14142;J3QK17	2953
Asph	Aspartyl/asparaginyl beta-hydroxylase	Q8BSY0;Q8CBM2;A2AL85;A2AL71;A2AL77;A2AL83;A2AL79;Q9CR06;Q6P8S1;A2AL74;A2AL78;A2AL76;A2AL75;Q3TU40;A2AL81;REV__F6XNB6;Q8BSY0-2	1351	3978599936	34.1791	34.233	34.3227	34.2272	28	28	27	41.4	41.4	40.5	83.041	0	323.31	111400000000	248	981600000	980750000	1041500000	974730000	Q8BSY0;Q8CBM2;A2AL85	603
Hsdl2	Hydroxysteroid dehydrogenase-like protein 2	Q2TPA8;B1AX78;B1AX77	1352	3977299968	34.4098	34.4258	34.6168	34.4897	31	31	31	77.3	77.3	77.3	54.208	0	323.31	127270000000	308	953730000	906840000	1106300000	1010400000	Q2TPA8;B1AX78	4065
Mrrf	Ribosome-recycling factor, mitochondrial	Q9D6S7	1353	3969600000	32.7078	32.5796	32.8724	32.9195	6	6	6	39.3	39.3	39.3	29.05	0	176.65	47635000000	101	1084300000	696980000	1044800000	1143400000	Q9D6S7	8386
Usp14	Ubiquitin carboxyl-terminal hydrolase 14;Ubiquitin carboxyl-terminal hydrolase	Q9JMA1;E9PYI8	1354	3966899968	33.9195	33.669	34.0609	33.983	22	22	22	55	55	55	56.001	0	323.31	99172000000	207	1012300000	858340000	1159600000	936570000	Q9JMA1;E9PYI8	8913
Lamtor2	Ragulator complex protein LAMTOR2	Q9JHS3;D3YTS4	1355	3964800000	31.6652	32.0145	32.0117	32.0444	7	7	7	90.4	90.4	90.4	13.48	0	77.596	23789000000	63	1076700000	1132100000	834550000	921370000	Q9JHS3	8787
Fahd1	Acylpyruvase FAHD1, mitochondrial	Q8R0F8	1356	3958500096	33.6222	33.322	33.383	33.5749	10	10	10	65.6	65.6	65.6	25.172	0	183.67	55419000000	88	1111600000	962710000	929840000	954390000	Q8R0F8	6949
Ppm1a	Protein phosphatase 1A	P49443	1357	3952199936	33.779	33.8245	33.8581	33.8355	21	21	18	68.1	68.1	59.9	42.432	0	323.31	86948000000	265	1028500000	938130000	1095900000	889590000	P49443	3330
Dhodh	Dihydroorotate dehydrogenase (quinone), mitochondrial	O35435;E9Q1V3;F6TCT7;D3YZY5;F6ZQJ5	1358	3935300096	33.6815	33.7681	33.6767	33.5861	22	22	22	62.5	62.5	62.5	42.699	0	323.31	82642000000	174	1142900000	809800000	1141600000	841120000	O35435;E9Q1V3	2555
Nop10	H/ACA ribonucleoprotein complex subunit 3	Q9CQS2	1359	3931899904	30.3906	30.6912	30.6614	30.8391	5	5	5	65.6	65.6	65.6	7.7059	0	88.478	11796000000	72	801760000	1072900000	1024400000	1032900000	Q9CQS2	7937
Mtdh	Protein LYRIC	Q80WJ7;F6QHD1;F6QFT1;F6ZQL0;E9PUX0	1360	3928600064	34.0617	34.106	34.064	34.0873	22	22	8	46.5	46.5	20.9	63.845	0	323.31	94287000000	233	865190000	1051300000	1123500000	888630000	Q80WJ7;F6QHD1	5813
Map4	Microtubule-associated protein 4;Microtubule-associated protein	P27546;A0A0B4J1F2;A0A0B4J1M9;P27546-2;P27546-3;A0A0G2JG35;A0A0G2JFT4;Q78TF3;A0A0G2JFK3;A0A0G2JDY5;A0A0G2JDU1;A0A0G2JE57	1361	3913200128	35.0752	35.0266	35.2709	35.2428	53	53	28	63.3	63.3	41.2	117.43	0	323.31	223050000000	546	1023900000	865960000	1056200000	967140000	P27546;A0A0B4J1F2;A0A0B4J1M9;P27546-2;P27546-3	3102
Ufc1	Ubiquitin-fold modifier-conjugating enzyme 1	Q9CR09;M0QWS4	1362	3908400128	32.8982	32.5153	32.8235	32.691	8	8	8	31.7	31.7	31.7	19.481	0	14.394	31267000000	63	1231900000	857890000	934820000	883730000	Q9CR09;M0QWS4	7975
Slc25a20	Mitochondrial carnitine/acylcarnitine carrier protein	Q9Z2Z6	1363	3908400128	33.5123	33.436	33.7081	33.5265	18	18	18	68.4	68.4	68.4	33.026	0	104.68	66443000000	127	1086000000	921040000	992270000	909080000	Q9Z2Z6	9268
Ndufa11	NADH dehydrogenase [ubiquinone] 1 alpha subcomplex subunit 11	G5E814;Q9D8B4	1364	3900100096	31.7201	31.5685	31.262	31.3914	7	7	7	75.5	75.5	75.5	15.115	0	72.792	19500000000	47	752170000	1090300000	1082700000	974920000	G5E814;Q9D8B4	2274
Pxmp4	Peroxisomal membrane protein 4	Q9JJW0;A2AKD6	1365	3899500032	32.3207	32.2316	32.4906	32.3904	8	8	8	32.5	32.5	32.5	24.196	0	18.733	35095000000	79	949430000	765440000	1349000000	835640000	Q9JJW0;A2AKD6	8852
H6pd	GDH/6PGL endoplasmic bifunctional protein;Glucose 1-dehydrogenase;6-phosphogluconolactonase	Q8CFX1;A2A7A7;A2A7A8	1366	3888000000	34.625	34.5138	34.6797	34.5647	34	34	34	50.7	50.7	50.7	88.927	0	323.31	147740000000	272	1018000000	845740000	1112600000	911670000	Q8CFX1;A2A7A7	484
Fubp1		Q3TUE1;A0A0G2JG00	1367	3884100096	34.2048	34.0292	34.2957	34.3084	27	26	0	54.7	53.4	0	67.443	0	314.42	120410000000	248	1121300000	808020000	1117900000	836880000	Q3TUE1;A0A0G2JG00	4220
Dbnl	Drebrin-like protein	Q62418;Q62418-3;Q62418-2	1368	3880999936	33.7287	33.6914	34.1395	33.9037	19	19	19	48.4	48.4	48.4	48.699	0	323.31	81501000000	169	927160000	766300000	1263800000	923710000	Q62418;Q62418-3;Q62418-2	5202
Suox	Sulfite oxidase, mitochondrial	Q8R086	1369	3874500096	34.0655	34.27	34.3346	34.1847	20	20	20	57.7	57.7	57.7	60.755	0	323.31	104610000000	247	938100000	936850000	1093700000	905910000	Q8R086	6942
Me2	NAD-dependent malic enzyme, mitochondrial	Q99KE1;Q8BMF3	1370	3871899904	34.7664	34.6855	34.7917	34.8906	31	31	31	75.7	75.7	75.7	65.798	0	323.31	116160000000	187	1150600000	1114000000	1125100000	482270000	Q99KE1	7669
Pfdn2	Prefoldin subunit 2	O70591;F8WJ30	1371	3868600064	32.8858	32.9217	32.8091	32.6947	6	6	6	46.1	46.1	46.1	16.534	0	124.27	38686000000	69	1071300000	829170000	1112600000	855490000	O70591;F8WJ30	2722
Ap2a2	AP-2 complex subunit alpha-2	P17427;A0A0J9YUA7	1372	3866899968	34.9503	34.9605	34.8958	34.8799	44	35	35	59.7	49.8	49.8	104.02	0	323.31	193340000000	378	948090000	937220000	1014400000	967220000	P17427	3002
Dync1li1	Cytoplasmic dynein 1 light intermediate chain 1	Q8R1Q8;Q3TWG5	1373	3862200064	34.2754	34.015	34.2098	34.2433	30	30	28	69.8	69.8	64.4	56.614	0	312.94	115870000000	255	1009700000	810130000	1084400000	958030000	Q8R1Q8;Q3TWG5	4233
Tmem258	Transmembrane protein 258	Q60FD1;P61166	1374	3859800064	29.5999	30.4921	30.5134	30.7182	2	2	2	10.1	10.1	10.1	9.0788	0.0048808	1.6712	7719500000	35	470830000	1064800000	1230100000	1094000000	Q60FD1;P61166	3566
Mapre1	Microtubule-associated protein RP/EB family member 1	Q61166;Q3U4H0	1375	3848999936	33.0672	33.1689	33.3486	33.1861	14	14	12	68.7	68.7	62.3	30.016	0	323.31	57735000000	90	995690000	813580000	1058800000	980970000	Q61166;Q3U4H0	4340
Mcu	Calcium uniporter protein, mitochondrial	Q3UMR5;Q3UMR5-2	1376	3840499968	33.1403	33.2048	33.3215	33.3001	13	13	13	36.6	36.6	36.6	39.681	0	307.28	61448000000	124	821810000	945940000	1111000000	961790000	Q3UMR5;Q3UMR5-2	4499
	UPF0600 protein C5orf51 homolog	Q8BR90;Q8BR90-2	1377	3837799936	33.4258	33.2141	33.6104	33.5762	14	14	14	65	65	65	33.471	0	323.31	65243000000	91	747410000	823100000	1248800000	1018500000	Q8BR90;Q8BR90-2	6230
Dync1i2	Cytoplasmic dynein 1 intermediate chain 2	O88487;A2BFF7;Q3TPJ8;A2BFF8;A2BFF9;A2BFF5	1378	3835699968	33.6938	33.6266	33.3623	33.8543	15	15	14	46.4	46.4	43	68.393	0	323.31	76714000000	191	1213000000	846050000	837280000	939390000	O88487;A2BFF7;Q3TPJ8;A2BFF8;A2BFF9;A2BFF5	704
Dtymk	Thymidylate kinase	P97930;D3Z3R3;P97930-2	1379	3825700096	33.6396	33.568	33.6355	33.6374	17	17	17	60.4	60.4	60.4	23.914	0	323.31	61211000000	114	964120000	868690000	1038000000	954880000	P97930	3868
Lypla2	Acyl-protein thioesterase 2	Q9WTL7	1380	3817900032	32.5969	32.7032	32.6492	32.8169	9	9	9	48.5	48.5	48.5	24.794	0	191.28	45815000000	95	981880000	934770000	1197200000	704050000	Q9WTL7	9081
Tomm7	Mitochondrial import receptor subunit TOM7 homolog	Q9D173	1381	3780100096	31.2801	30.99	28.1562	NaN	2	2	2	43.6	43.6	43.6	6.1773	0.0004828	3.49	11340000000	10	1406100000	946100000	298100000	1129700000	Q9D173	8262
Parva	Alpha-parvin	Q9EPC1;Q3UF75;D6RHM9	1382	3779899904	33.7393	33.6228	33.5406	33.6553	19	19	18	47.3	47.3	43.8	42.329	0	320.19	68038000000	103	1008400000	904370000	1009300000	857790000	Q9EPC1;Q3UF75	8669
Bckdk	[3-methyl-2-oxobutanoate dehydrogenase [lipoamide]] kinase, mitochondrial	O55028;Q3UCB5;D3Z7R0	1383	3774700032	33.534	33.2731	33.7091	33.6543	18	18	18	62.9	62.9	62.9	46.587	0	323.31	79268000000	214	890970000	1108500000	1009100000	766030000	O55028;Q3UCB5;D3Z7R0	2654
Qars		Q8BML9;D3Z158;Q8R1V9;F6TDS3;A0A0A6YY08	1384	3765400064	34.852	34.7076	34.7773	34.6186	38	38	38	65.8	65.8	65.8	87.676	0	323.31	169450000000	360	1049500000	855430000	1032900000	827620000	Q8BML9;D3Z158;Q8R1V9	6177
Uba3	NEDD8-activating enzyme E1 catalytic subunit	Q8C878;Q3TL72;Q8C878-2;A0A0N4SVZ2	1385	3764499968	33.8058	33.7585	33.8264	33.9176	22	22	22	58.7	58.7	58.7	51.737	0	323.31	82820000000	147	1013800000	896070000	969530000	885150000	Q8C878;Q3TL72;Q8C878-2	6533
Sigmar1	Sigma non-opioid intracellular receptor 1	O55242;O55242-2	1386	3750299904	31.91	31.9336	32.4473	30.9364	6	6	6	40.8	40.8	40.8	25.25	0	153.66	22502000000	35	677050000	998560000	1337900000	736770000	O55242;O55242-2	2677
Pla2g15	Group XV phospholipase A2	Q8VEB4	1387	3742400000	33.4707	33.4741	33.5663	33.7961	13	13	13	35	35	35	47.307	0	305.44	63621000000	122	800370000	797250000	1166200000	978610000	Q8VEB4	7232
Aldh3a2	Fatty aldehyde dehydrogenase;Aldehyde dehydrogenase	P47740;B1AV77;B1ATI0	1388	3738299904	33.6467	33.5642	33.84	33.6358	21	21	20	53.7	53.7	51.2	53.97	0	323.31	74765000000	173	969980000	855150000	1054500000	858610000	P47740;B1AV77;B1ATI0	844
Flot1	Flotillin-1	O08917;Q540I4;G3UYU4;G3UZZ5;G3UWW8;G3XA73	1389	3730200064	34.1491	34.1853	33.935	33.9962	27	27	27	74.3	74.3	74.3	47.513	0	323.31	100720000000	258	994870000	949920000	973780000	811630000	O08917;Q540I4;G3UYU4	2491
Npepl1	Probable aminopeptidase NPEPL1	Q6NSR8;F6T2H5	1390	3729299968	33.7974	33.8474	33.9499	33.9204	20	20	20	63.7	63.7	63.7	55.939	0	323.31	85774000000	182	1014600000	844240000	989810000	880710000	Q6NSR8	5356
Pdk1	[Pyruvate dehydrogenase (acetyl-transferring)] kinase isozyme 1, mitochondrial	Q8BFP9	1391	3727200000	33.7273	33.6917	33.7999	33.8031	21	21	19	59.9	59.9	57.8	48.994	0	307.96	89452000000	234	956440000	907960000	946930000	915830000	Q8BFP9	5908
Eif3g	Eukaryotic translation initiation factor 3 subunit G	Q9Z1D1;Q544H0	1392	3713299968	33.5824	33.3652	33.5345	33.4355	17	17	17	57.2	57.2	57.2	35.638	0	225.38	70552000000	114	997960000	908050000	1023700000	783550000	Q9Z1D1;Q544H0	4762
Cdv3	Protein CDV3	Q4VAA2;A0A087WNP6;Q4VAA2-2;A0A087WS49;F8WGL9	1393	3707699968	33.2593	33.3006	33.2035	33.1922	10	10	5	46.6	46.6	29.9	29.729	0	246.58	63031000000	130	1070300000	827140000	968750000	841480000	Q4VAA2;A0A087WNP6;Q4VAA2-2;A0A087WS49	4678
Ilk	Integrin-linked protein kinase	O55222;F6Q5Z1;D3YZA5	1394	3707099904	33.7144	33.8031	34.0821	33.9896	23	23	23	60.4	60.4	60.4	51.373	0	204.58	88971000000	279	888810000	863160000	1040100000	915040000	O55222	2671
Plbd2	Putative phospholipase B-like 2;Putative phospholipase B-like 2 28 kDa form;Putative phospholipase B-like 2 40 kDa form;Putative phospholipase B-like 2 15 kDa form	Q3TCN2;Q3TCN2-2	1395	3702799872	34.007	33.9372	34.0179	33.9097	22	22	22	46.3	46.3	46.3	66.289	0	323.31	96273000000	199	1037100000	862440000	1056700000	746600000	Q3TCN2;Q3TCN2-2	4106
Ilf2	Interleukin enhancer-binding factor 2	Q9CXY6	1396	3701499904	33.5316	33.5068	33.4268	33.4945	18	18	18	59.2	59.2	59.2	43.062	0	302.21	70328000000	181	1030000000	791540000	959840000	920110000	Q9CXY6	8108
Lama4	Laminin subunit alpha-4	P97927	1397	3693299968	35.6821	35.662	35.8692	35.7451	75	75	75	49.2	49.2	49.2	201.82	0	323.31	321310000000	734	917480000	832160000	1052100000	891570000	P97927	3867
Ralb	Ras-related protein Ral-B	Q9JIW9;F6QC68	1398	3688699904	32.3838	32.2661	32.8764	32.719	8	3	3	46.6	15.5	15.5	23.349	0	19.237	33198000000	23	870910000	746230000	1204700000	866820000	Q9JIW9	8821
Mmgt1	Membrane magnesium transporter 1	Q8K273	1399	3664999936	31.7809	31.6431	31.4159	31.6391	3	3	3	26.7	26.7	26.7	14.677	0	323.31	18325000000	45	1143600000	890990000	872030000	758400000	Q8K273	6827
Peg10	Retrotransposon-derived protein PEG10	Q7TN75;E9Q3F7;H3BJQ1;Q7TN75-2	1400	3664900096	33.5024	33.3437	33.7947	33.6487	19	19	19	33.3	33.3	33.3	109.85	0	323.31	76964000000	241	903900000	748760000	1074600000	937720000	Q7TN75;E9Q3F7;H3BJQ1	1668
Dguok	Deoxyguanosine kinase, mitochondrial	Q9QX60;Q9QX60-2;Q504N4	1401	3663399936	32.7942	32.6996	32.6118	32.5475	11	11	11	50.2	50.2	50.2	32.281	0	194.48	43961000000	104	1160500000	796490000	883300000	823180000	Q9QX60;Q9QX60-2;Q504N4	8938
Acad8	Isobutyryl-CoA dehydrogenase, mitochondrial	Q9D7B6;A0A0R4J0P1;D3YTT4	1402	3656800000	33.9613	33.8231	33.7922	34.0508	24	24	24	69.7	69.7	69.7	45.019	0	323.31	91421000000	314	1011600000	813320000	946500000	885450000	Q9D7B6;A0A0R4J0P1;D3YTT4	319
Fcgrt	IgG receptor FcRn large subunit p51	Q61559	1403	3643699968	32.5793	32.6127	32.9509	33.0424	7	7	7	33.2	33.2	33.2	40.092	0	163.56	36437000000	48	722380000	855610000	1141600000	924110000	Q61559	5119
Adprhl2	Poly(ADP-ribose) glycohydrolase ARH3	Q8CG72;Q8CG72-2	1404	3641700096	32.8496	32.7112	33.054	32.9091	15	15	15	59.7	59.7	59.7	39.414	0	323.31	43700000000	132	944230000	774540000	1011600000	911260000	Q8CG72;Q8CG72-2	6639
Agpat3	1-acyl-sn-glycerol-3-phosphate acyltransferase gamma	Q9D517;D3YUW0;D3Z1M6;D3YV65;D3YTN7	1405	3639300096	33.2144	33.1634	33.2427	33.1679	18	18	18	35.1	35.1	35.1	43.295	0	157.59	58229000000	134	1051900000	947030000	890870000	749540000	Q9D517	8361
Ykt6	Synaptobrevin homolog YKT6	Q9CQW1	1406	3631899904	33.1753	33.0783	32.8876	33.1063	12	12	12	69.2	69.2	69.2	22.314	0	171.53	50846000000	84	952250000	879050000	998400000	802170000	Q9CQW1	7958
Denr	Density-regulated protein	Q9CQJ6;E9Q0G1	1407	3627000064	32.352	32.5538	32.3061	32.9059	7	7	7	52.5	52.5	52.5	22.166	0	103.82	32643000000	65	784100000	871050000	923240000	1048600000	Q9CQJ6;E9Q0G1	7915
Nln	Neurolysin, mitochondrial	Q91YP2	1408	3621700096	34.3691	34.3576	34.4973	34.2428	34	34	34	53	53	53	80.428	0	323.31	126760000000	381	993260000	813310000	1007500000	807560000	Q91YP2	7452
Esyt2	Extended synaptotagmin-2	Q3TZZ7;Q3TZZ7-2	1409	3621499904	34.5085	34.5571	34.7796	34.6489	35	35	35	51.2	51.2	51.2	94.138	0	323.31	148480000000	276	883820000	776290000	1095300000	866130000	Q3TZZ7;Q3TZZ7-2	4270
Timm23	Mitochondrial import inner membrane translocase subunit Tim23	Q9CXU4;Q9WTQ8	1410	3617499904	32.3632	32.0442	32.0232	32.4321	8	8	8	43.1	43.1	43.1	21.909	0	123.99	32557000000	74	1117800000	713970000	782060000	1003600000	Q9CXU4;Q9WTQ8	8100
Atp6v1g1	V-type proton ATPase subunit G 1	Q9CR51;Q5HZY7	1411	3616300032	31.7569	31.0711	31.3157	32.2355	2	2	2	27.1	27.1	27.1	13.724	0	49.103	21698000000	13	1206300000	627330000	800670000	981990000	Q9CR51;Q5HZY7	4856
Samhd1	Deoxynucleoside triphosphate triphosphohydrolase SAMHD1	Q60710;F8WJE0;E0CXZ5	1412	3609600000	34.4982	34.4186	34.2823	34.4713	35	35	3	71.3	71.3	5.7	72.65	0	323.31	126340000000	268	1039300000	825940000	842720000	901610000	Q60710;F8WJE0	5003
Timm17b	Mitochondrial import inner membrane translocase subunit Tim17-B	Q9Z0V7;Q545H3;A2AES1	1413	3608000000	32.7796	32.5309	32.6803	32.9348	7	7	7	51.7	51.7	51.7	18.352	0	99.492	32472000000	45	1017400000	832790000	855620000	902170000	Q9Z0V7;Q545H3;A2AES1	4770
Nmt1	Glycylpeptide N-tetradecanoyltransferase 1;Glycylpeptide N-tetradecanoyltransferase	O70310;Q3UJC3	1414	3607699968	33.8055	33.6065	33.9959	33.7666	21	21	18	47.2	47.2	39.7	56.888	0	237.07	75761000000	161	879370000	758520000	1138300000	831470000	O70310;Q3UJC3	2691
1700037H04Rik	UPF0687 protein C20orf27 homolog	Q9D1K7;F8WIU1;H7BXB9;Q6IR22	1415	3603000064	32.1911	32.2473	32.514	32.5585	9	9	9	69.5	69.5	69.5	19.476	0	187.89	32427000000	119	781320000	904180000	1033100000	884380000	Q9D1K7;F8WIU1;H7BXB9	2141
Ewsr1	RNA-binding protein EWS	Q61545;Q5SUT0;Q5SUS9;Q5SUS8	1416	3602700032	33.4577	33.2667	33.7491	33.0398	7	7	7	13.4	13.4	13.4	68.461	0	323.31	61246000000	112	968520000	797050000	1172400000	664710000	Q61545;Q5SUT0;Q5SUS9	4928
Atp6v1h	V-type proton ATPase subunit H	Q8BVE3;A0A0A6YX18;A0A0A6YWP6;A0A0A6YVU0;A0A0A6YW86	1417	3601200128	33.7816	33.6857	33.9265	33.7716	25	25	25	63.8	63.8	63.8	55.854	0	323.31	90031000000	221	908300000	868190000	1054300000	770430000	Q8BVE3;A0A0A6YX18;A0A0A6YWP6	6303
Triap1	TP53-regulated inhibitor of apoptosis 1	Q9D8Z2	1418	3599300096	31.2896	31.1796	31.5208	31.222	7	7	7	73.7	73.7	73.7	8.7558	0	13.72	17997000000	68	992140000	794040000	1082800000	730290000	Q9D8Z2	8475
Hars	Histidine--tRNA ligase, cytoplasmic	Q61035	1419	3598599936	34.1367	34.0376	34.0911	34.0714	24	21	21	56.6	51.1	51.1	57.432	0	323.31	104360000000	160	957070000	711980000	1058300000	871270000	Q61035	5058
Comt	Catechol O-methyltransferase	O88587;O88587-2;D3Z227	1420	3589400064	33.0233	33.0028	33.2707	32.9477	14	14	14	68.7	68.7	68.7	29.486	0	323.31	57431000000	136	894090000	843010000	1044100000	808210000	O88587;O88587-2	2752
Vkorc1l1	Vitamin K epoxide reductase complex subunit 1-like protein 1	F8WJJ5;Q6TEK5;A0A0M3HEP8;Q0VGU5;A0A0J9YUN6	1421	3585100032	32.2129	31.976	32.095	32.1269	9	9	9	39.2	39.2	39.2	19.778	0	15.049	25095000000	51	916330000	694390000	1171300000	803020000	F8WJJ5;Q6TEK5;A0A0M3HEP8;Q0VGU5	2150
Prrc1	Protein PRRC1	Q3UPH1	1422	3579500032	32.8356	32.7357	33.0109	32.5979	13	13	13	43.8	43.8	43.8	46.297	0	323.31	46534000000	118	901430000	829940000	1122400000	725730000	Q3UPH1	4513
Reep6	Receptor expression-enhancing protein 6	Q9JM62;Q9JM62-2;D3Z6V2	1423	3572300032	31.7537	31.9073	32.3673	32.1903	6	6	6	36.3	36.3	36.3	22.204	0	42.78	25006000000	74	863480000	787850000	1102300000	818670000	Q9JM62;Q9JM62-2	8910
Nme1	Nucleoside diphosphate kinase A;Nucleoside diphosphate kinase	P15532;Q5NC81;Q5NC80	1424	3566400000	33.0887	31.8558	33.685	29.2883	14	3	3	80.9	22.4	22.4	17.208	0	35.328	35664000000	33	1081200000	291840000	1986300000	207100000	P15532;Q5NC81;Q5NC80	2972
Ndufb11	NADH dehydrogenase [ubiquinone] 1 beta subcomplex subunit 11, mitochondrial	O09111	1425	3565299968	32.9122	31.8662	32.1425	32.3086	5	5	5	46.4	46.4	46.4	17.444	0	126.12	28523000000	38	945680000	749050000	1017500000	853080000	O09111	2506
Bax	Apoptosis regulator BAX	Q07813	1426	3563800064	31.8514	31.7103	32.0371	31.8277	7	7	7	49	49	49	21.394	0	220.24	28510000000	71	981430000	700290000	1148200000	733920000	Q07813	3963
Fermt2	Fermitin family homolog 2	Q8CIB5;Q3TLE2;A6X940;A6X941	1427	3552300032	34.5058	34.3317	34.5068	34.5001	38	38	37	67.6	67.6	66.6	77.8	0	323.31	131430000000	320	842320000	758430000	989970000	961550000	Q8CIB5;Q3TLE2	4168
Kpna3	Importin subunit alpha-4;Importin subunit alpha	O35344;Q543M7	1428	3541700096	33.4421	33.4168	33.6847	33.5101	18	18	10	48.8	48.8	31.9	57.772	0	250.2	60209000000	111	870320000	830370000	1059200000	781770000	O35344;Q543M7	2544
Rab5b	Ras-related protein Rab-5B	P61021;B2RPS1;A2A5F6	1429	3539899904	32.6995	32.7551	33.0862	32.5495	10	7	7	72.1	57.2	57.2	23.707	0	213.47	38939000000	104	935570000	781020000	1100700000	722600000	P61021;B2RPS1	905
Poldip2	Polymerase delta-interacting protein 2	Q91VA6;F6SQH7	1430	3532000000	33.8447	33.9607	33.755	33.6614	21	21	21	73.1	73.1	73.1	41.87	0	323.31	81237000000	206	925970000	950840000	1045900000	609290000	Q91VA6;F6SQH7	7303
Snap23	Synaptosomal-associated protein 23;Synaptosomal-associated protein	O09044;A2AKH4;Q9D3L3;B0R030;B0R029;E9Q8A1;P60879	1431	3527500032	32.7569	32.8329	32.9582	32.9414	13	13	13	69.5	69.5	69.5	23.261	0	323.31	42330000000	130	927950000	860990000	951720000	786800000	O09044;A2AKH4;Q9D3L3;B0R030	596
Atp1a2	Sodium/potassium-transporting ATPase subunit alpha-2	Q6PIE5;Q3UHK5;D3YYN7	1432	3526200064	34.7968	34.8155	35.0346	34.9754	44	44	27	47.3	47.3	28.8	112.22	0	323.31	165730000000	383	938410000	730980000	1015000000	841790000	Q6PIE5;Q3UHK5;D3YYN7	4442
	UPF0562 protein C7orf55 homolog	Q9CR13	1433	3523699968	31.9838	32.1545	32.8299	31.6764	6	6	6	58.4	58.4	58.4	12.694	0	74.587	17619000000	62	748510000	854450000	1207900000	712850000	Q9CR13	7977
Pdxdc1	Pyridoxal-dependent decarboxylase domain-containing protein 1	Q99K01;Q99K01-2;A0A0R4J034;Q99K01-4;Q99K01-3;D3YZA7;Q99K01-5	1434	3521299968	34.4444	34.4753	34.7335	34.5954	38	38	38	66.5	66.5	66.5	87.334	0	323.31	144370000000	310	992610000	817240000	990440000	721030000	Q99K01;Q99K01-2;A0A0R4J034;Q99K01-4;Q99K01-3	257
Spcs2	Signal peptidase complex subunit 2	Q9CYN2	1435	3518000128	33.0891	33.0275	33.215	32.9748	7	7	7	32.3	32.3	32.3	24.977	0	100.1	42216000000	94	944540000	757120000	985180000	831180000	Q9CYN2	8134
Ywhah	14-3-3 protein eta	P68510	1436	3508999936	33.3423	33.1002	33.2763	33.2623	20	11	11	71.1	52	52	28.211	0	180.13	56144000000	76	972630000	679980000	988590000	867810000	P68510	3709
Gusb	Beta-glucuronidase	P12265;Q99KJ6;D3YY48	1437	3503399936	34.1673	34.1035	34.3845	34.1739	27	27	27	48.5	48.5	48.5	74.194	0	323.31	108610000000	244	903960000	798750000	1010500000	790240000	P12265	2934
Ciapin1	Anamorsin	Q8WTY4;F8WIK0;F7BWP1;E0CYY1	1438	3495200000	33.2493	33.2449	33.5274	33.5533	14	14	14	60.5	60.5	60.5	33.429	0	312.5	62913000000	111	720580000	764960000	1050800000	958870000	Q8WTY4;F8WIK0	7282
Pfdn1	Prefoldin subunit 1	Q9CWM4;Q9CQF7	1439	3492600064	31.8398	32.2006	32.2883	32.1471	7	7	7	62.3	62.3	62.3	14.254	0	96.899	27941000000	80	610630000	752120000	1199300000	930500000	Q9CWM4;Q9CQF7	7901
Surf4	Surfeit locus protein 4	Q64310;Q545Q2;E0CXD9;F7CH13	1440	3489900032	32.3228	32.2888	32.486	32.2875	8	8	8	33.1	33.1	33.1	30.381	0	86.261	38389000000	64	821930000	870280000	953470000	844240000	Q64310;Q545Q2;E0CXD9	4775
		A0A0N4SVV4	1441	3489100032	32.6899	32.7338	32.776	32.7925	9	9	1	60.1	60.1	8.6	18.477	0	54.462	31402000000	60	869240000	809530000	1018100000	792300000	A0A0N4SVV4	222
Osbp	Oxysterol-binding protein 1	Q3B7Z2;Q3B7Z2-2;Q5QNQ6;Q8K0C7;Q5QNQ4;Q5F209	1442	3485299968	34.6833	34.6473	34.6742	34.791	32	32	32	53.8	53.8	53.8	88.796	0	323.31	139410000000	278	911910000	776110000	977040000	820220000	Q3B7Z2;Q3B7Z2-2	4078
Ppp2r5d		Q91V89	1443	3484400128	33.9832	33.8936	34.2252	34.0989	31	31	25	57.2	57.2	43.8	68.994	0	323.31	101050000000	233	981610000	745860000	971200000	785700000	Q91V89	7300
Scfd1	Sec1 family domain-containing protein 1	Q8BRF7;Q8BRF7-3	1444	3475899904	34.2342	34.1053	34.0102	34.0126	32	32	16	58.5	58.5	24.6	72.322	0	323.31	118180000000	315	1017700000	811230000	850190000	796730000	Q8BRF7;Q8BRF7-3	6232
Cdc37	Hsp90 co-chaperone Cdc37;Hsp90 co-chaperone Cdc37, N-terminally processed	Q61081	1445	3474700032	33.5275	33.2646	33.4202	33.5473	10	10	10	28.8	28.8	28.8	44.593	0	92.442	55596000000	100	927430000	818230000	832490000	896580000	Q61081	5064
2009-09-01	Septin-9	Q80UG5-3;Q80UG5;A2A6U3;Q80UG5-2;A2A6U5;A8Y5D3;REV__Q6NSQ7	1446	3473400064	34.4512	34.3293	34.5525	34.5572	41	41	41	74.3	74.3	74.3	64.774	0	323.31	142410000000	298	968770000	708910000	993670000	802110000	Q80UG5-3;Q80UG5;A2A6U3	5767
Gfer	FAD-linked sulfhydryl oxidase ALR	P56213	1447	3471500032	32.5401	32.4775	32.5508	32.7472	11	11	11	40.4	40.4	40.4	22.876	0	31.765	41657000000	69	791780000	725340000	1052200000	902120000	P56213	3454
Hnrnpll	Heterogeneous nuclear ribonucleoprotein L-like	Q921F4;V9GXB6;Q921F4-4;Q921F4-5	1448	3466700032	34.1553	34.0693	34.176	33.9798	26	26	26	57.9	57.9	57.9	64.124	0	323.31	100540000000	259	953580000	760600000	1048700000	703870000	Q921F4	7506
Cnn3	Calponin-3	Q9DAW9;A0A0G2JDV8;A0A0G2JFI6;Q08091;A0A0G2JFC8;A0A0G2JFG3;Q08091-2	1449	3460999936	33.3062	33.1075	33.4427	33.0131	14	14	13	56.4	56.4	53	36.428	0	323.31	51915000000	171	866110000	711790000	1125300000	757800000	Q9DAW9;A0A0G2JDV8;A0A0G2JFI6	8509
Parl	Presenilins-associated rhomboid-like protein, mitochondrial;P-beta	Q5XJY4;D6RJ50;D6RCZ6	1450	3457999872	33.319	33.2474	33.1341	33.3629	8	8	8	25.7	25.7	25.7	41.963	0	38.562	55328000000	53	1017300000	847730000	720600000	872350000	Q5XJY4;D6RJ50	4983
Sephs1	Selenide, water dikinase 1	Q8BH69	1451	3452199936	32.7411	32.6727	32.7126	32.8754	13	13	13	66.1	66.1	66.1	42.906	0	323.31	44879000000	102	838870000	843770000	934740000	834860000	Q8BH69	6024
Dctn6	Dynactin subunit 6	D3Z6H3;Q9WUB4;D3Z4E5;F6XWI6;D3Z6A1	1452	3451300096	31.6456	31.631	31.8304	31.8663	7	7	7	64.3	64.3	64.3	20.041	0	142.17	24159000000	78	940580000	832160000	875120000	803450000	D3Z6H3;Q9WUB4;D3Z4E5;F6XWI6	1396
Gstm5	Glutathione S-transferase Mu 5	P48774;E9PVM7;E9PV63;E9Q024	1453	3451300096	32.9943	33.2329	32.9847	33.0149	19	17	15	72.8	65.6	55.4	26.635	0	189.39	55220000000	143	998950000	811060000	980840000	660420000	P48774;E9PVM7;E9PV63	3322
Gna11	Guanine nucleotide-binding protein subunit alpha-11	P21278;Q3UPA1	1454	3447000064	33.4245	33.296	33.4694	33.4178	20	20	13	63.5	63.5	37.6	42.024	0	314.1	65493000000	121	961900000	737980000	943240000	803890000	P21278;Q3UPA1	3036
Snrnp40	U5 small nuclear ribonucleoprotein 40 kDa protein	Q6PE01	1455	3444000000	33.3624	32.9158	33.3288	33.2026	18	18	18	75.4	75.4	75.4	39.275	0	323.31	51660000000	152	1019300000	633190000	1054000000	737470000	Q6PE01	5491
Sf3b3	Splicing factor 3B subunit 3	Q921M3;Q921M3-2	1456	3442200064	34.9138	34.9916	34.8647	34.9521	49	49	49	53	53	53	135.55	0	323.31	179000000000	424	856980000	721430000	1174400000	689400000	Q921M3;Q921M3-2	7522
Cd47	Leukocyte surface antigen CD47	Q61735-2	1457	3438500096	32.7165	32.8463	32.5012	32.5886	8	8	2	26.5	26.5	8.3	35.316	0	163.92	37823000000	55	982330000	708610000	932320000	815200000	Q61735-2	5142
Mavs	Mitochondrial antiviral-signaling protein	Q8VCF0	1458	3432800000	33.0921	33.1844	33.5164	33.4524	16	16	16	65	65	65	53.398	0	323.31	68657000000	201	880380000	761070000	975400000	815980000	Q8VCF0	7141
Thop1	Thimet oligopeptidase	Q8C1A5;A0A0R4IZY0	1459	3432100096	34.4578	34.4498	34.5544	34.4468	39	39	39	60	60	60	78.025	0	323.31	133850000000	322	1012200000	734370000	941110000	744460000	Q8C1A5;A0A0R4IZY0	239
Aimp2	Aminoacyl tRNA synthase complex-interacting multifunctional protein 2	Q8R010	1460	3432000000	32.6923	32.6445	33.0567	32.8507	14	14	2	68.8	68.8	10	35.377	0	323.31	51480000000	101	852820000	786600000	1165800000	626730000	Q8R010	6930
Myeov2	Myeloma-overexpressed gene 2 protein homolog	Q3U898;B2RVT1;D3Z159	1461	3431800064	NaN	NaN	30.1116	NaN	1	1	1	35.1	35.1	35.1	6.1966	0	25.341	3431800000	7	593910000	832370000	1721700000	283880000	Q3U898;B2RVT1;D3Z159	979
Mcat	Malonyl-CoA-acyl carrier protein transacylase, mitochondrial	Q8R3F5	1462	3431600128	33.4248	33.4829	33.4894	33.4545	17	17	17	58.8	58.8	58.8	41.928	0	323.31	65200000000	209	784020000	833240000	956380000	857950000	Q8R3F5	7056
H3f3a;H3f3c	Histone H3.3;Histone H3.3C;Histone H3	P84244;P02301;E0CZ27	1463	3424900096	30.1272	30.5219	31.2187	31.1707	17	2	2	65.4	24.3	24.3	15.328	0	91.753	13700000000	12	599420000	736800000	1034200000	1054500000	P84244;P02301;E0CZ27	2828
Prkaa1	5-AMP-activated protein kinase catalytic subunit alpha-1	Q5EG47	1464	3424199936	33.9209	33.8416	33.9591	33.9106	29	29	26	55.1	55.1	47.8	63.928	0	323.31	95877000000	305	879210000	749840000	981810000	813290000	Q5EG47	4836
Emc1	ER membrane protein complex subunit 1	Q8C7X2-2;Q8C7X2;Z4YJW0;Q8C7X2-3	1465	3416300032	34.7292	34.7266	34.7858	34.7152	43	43	43	56.8	56.8	56.8	111.29	0	323.31	153730000000	300	895250000	807910000	975780000	737360000	Q8C7X2-2;Q8C7X2;Z4YJW0	6527
Ssr3	Translocon-associated protein subunit gamma	Q9DCF9;Q9DCF9-2	1466	3394200064	32.2128	31.9756	31.5913	31.4837	1	1	1	7.6	7.6	7.6	21.064	0	11.719	16971000000	14	1082000000	826820000	944430000	540910000	Q9DCF9;Q9DCF9-2	8620
Mrps6	28S ribosomal protein S6, mitochondrial	P58064;Q3TLQ4	1467	3392300032	32.0348	32.26	32.2462	32.0717	10	10	10	62.4	62.4	62.4	14.308	0	20.898	27139000000	71	938500000	744960000	1015300000	693530000	P58064;Q3TLQ4	3492
Fads1	Fatty acid desaturase 1	Q920L1	1468	3386200064	33.0527	33.2837	33.5948	33.33	15	15	15	38.7	38.7	38.7	52.322	0	177.84	60952000000	156	869970000	888510000	865810000	761940000	Q920L1	7497
Acbd3	Golgi resident protein GCP60	Q8BMP6;A0A0R4J079	1469	3385799936	33.2566	33.2786	33.4676	33.5689	22	22	22	52	52	52	60.18	0	323.31	67716000000	204	857140000	720740000	904650000	903280000	Q8BMP6;A0A0R4J079	267
Ptpn11	Tyrosine-protein phosphatase non-receptor type 11	P35235;P35235-2	1470	3383500032	34.3989	34.2486	34.4789	34.3336	40	40	40	74.5	74.5	74.5	68.46	0	323.31	128570000000	314	910730000	823950000	960640000	688210000	P35235;P35235-2	3178
Ufd1l	Ubiquitin fusion degradation protein 1 homolog	P70362;F6SYJ2;E9Q0Y6;E9Q475;E9Q646	1471	3378899968	33.1199	33.1355	33.0567	33.0769	15	15	15	59.3	59.3	59.3	34.481	0	323.31	47305000000	126	981730000	686200000	883260000	827750000	P70362	3749
Hnrnpr		Q8VHM5;F7B5B5;A2AW41;V9GWW3;S4R1E9;A2AW40	1472	3377499904	34.4394	34.5494	34.5604	34.3233	24	19	19	45.1	37.5	37.5	70.887	0	323.31	114840000000	213	893800000	935710000	867650000	680360000	Q8VHM5;F7B5B5;A2AW41	7263
Cd99	CD99 antigen	Q8VCN6	1473	3372600064	31.1738	31.3727	31.6073	31.6631	1	1	1	13.1	13.1	13.1	16.782	0	121.8	16863000000	16	791260000	751410000	915780000	914160000	Q8VCN6	7156
Metap1	Methionine aminopeptidase 1	Q4VAA9;Q8BP48;A0A0G2JFL1;A0A0G2JF71	1474	3370400000	33.6451	33.5898	33.7334	33.7007	24	24	24	81.3	81.3	81.3	43.221	0	323.31	80890000000	200	895990000	767570000	896020000	810830000	Q4VAA9;Q8BP48	4680
Cfl2	Cofilin-2	P45591;Q3UHW9	1475	3370099968	32.7459	32.5737	32.5841	32.6134	13	11	11	71.1	60.2	60.2	18.709	0	106.6	37071000000	72	848680000	840620000	872300000	808460000	P45591;Q3UHW9	3271
Flnb	Filamin-B	Q80X90	1476	3369700096	36.282	36.2701	36.3845	36.3653	141	131	129	75.7	72.1	71.6	277.82	0	323.31	478500000000	1326	888560000	757650000	942230000	781300000	Q80X90	5833
Gamt	Guanidinoacetate N-methyltransferase	O35969;O35969-2	1477	3369600000	32.3158	32.2347	31.9309	32.0974	11	11	11	73.3	73.3	73.3	26.336	0	291.94	33696000000	107	1072700000	787040000	733870000	775920000	O35969;O35969-2	2611
Sqrdl	Sulfide:quinone oxidoreductase, mitochondrial	Q9R112;F6ZKZ3;H3BLH2	1478	3365700096	34.0111	34.1371	34.098	34.0785	27	27	27	66	66	66	50.282	0	323.31	104340000000	223	853440000	850510000	899940000	761820000	Q9R112	9054
	UPF0598 protein C8orf82 homolog	Q8VE95	1479	3361499904	33.1458	32.9863	32.9648	33.1518	14	14	14	79.4	79.4	79.4	24.33	0	323.31	50423000000	97	921360000	811630000	800960000	827580000	Q8VE95	7227
Rbm39	RNA-binding protein 39	Q8VH51-2;Q8VH51;E9Q8F0;Q8VH51-3;F7AA45;B7ZD61;B7ZD63;B7ZD64;E9PZF9;D6RCZ8;E9Q999;D6RJ85	1480	3359000064	33.6309	33.6097	33.8443	33.8442	25	25	25	59.5	59.5	59.5	58.683	0	302.02	80617000000	191	903440000	763550000	926910000	765130000	Q8VH51-2;Q8VH51;E9Q8F0;Q8VH51-3;F7AA45	7255
Atl2	Atlastin-2	Q6PA06;E9QND8;Q6PA06-2	1481	3357900032	33.894	33.8092	34.0813	34.0567	24	23	22	54.5	52.8	50.9	66.223	0	323.31	90664000000	218	890820000	710660000	956320000	800120000	Q6PA06;E9QND8;Q6PA06-2	5448
Gm20498;Synj2bp	Synaptojanin-2-binding protein	E9PVN6;Q9D6K5-2;Q9D6K5-4;Q9D6K5-3;E9PVQ9	1482	3352999936	33.1192	33.1745	32.966	33.2514	9	9	0	57.1	57.1	0	20.443	0	77.687	40236000000	56	733830000	773350000	922700000	923090000	E9PVN6;Q9D6K5-2;Q9D6K5-4	1513
Tubb6	Tubulin beta-6 chain	Q922F4;Q3UMM1	1483	3351699968	33.4225	33.3097	33.1634	33.32	26	15	13	78.3	47.7	43.6	50.09	0	323.31	67035000000	148	904490000	911880000	728450000	806930000	Q922F4;Q3UMM1	4496
Cse1l	Exportin-2	Q9ERK4;E9Q1T9;F6ZEW4;E9QAX7;F7D1H9	1484	3341900032	34.7455	34.564	35.0062	34.7925	43	43	43	56.2	56.2	56.2	110.45	0	323.31	173780000000	332	858470000	665490000	1024300000	793680000	Q9ERK4;E9Q1T9;F6ZEW4	8731
Ormdl3	ORM1-like protein 3	Q9CPZ6	1485	3336999936	31.708	31.6034	31.7295	31.717	4	3	3	34	26.8	26.8	17.476	0	128.96	20022000000	46	811760000	904720000	925650000	694890000	Q9CPZ6	7842
Picalm	Phosphatidylinositol-binding clathrin assembly protein	Q7M6Y3;Q7M6Y3-6;Q7M6Y3-4;Q61548;A0A087WSI9;Q3TWS4;E9Q9A3;E9QQ05;E9QLK9;Q61548-3;Q61548-2	1486	3336300032	33.5741	33.6055	33.7569	33.6889	23	23	1	52.3	52.3	2.9	71.543	0	323.31	83407000000	183	978340000	771280000	871740000	714900000	Q7M6Y3;Q7M6Y3-6;Q7M6Y3-4	5636
Phyhd1	Phytanoyl-CoA dioxygenase domain-containing protein 1	Q9DB26;A2AQZ2;A0A0R4J137;A2AQZ7;A0A0A0MQG9;D6RI61;A2AQZ5	1487	3336199936	33.0357	32.9529	33.1007	32.9871	11	11	4	50.5	50.5	23	32.517	0	141.11	46707000000	134	842840000	650400000	1054200000	788730000	Q9DB26;A2AQZ2;A0A0R4J137;A2AQZ7;A0A0A0MQG9;D6RI61;A2AQZ5	8521
Ap1m1	AP-1 complex subunit mu-1	P35585;Q3UG16;D3YZ71;Q9WVP1;Q9WVP1-2;A0A0R4IZX6;A0A0R4J1L4;S4R1Q4	1488	3334899968	33.8869	33.7973	33.8501	33.8512	23	23	23	65.2	65.2	65.2	48.542	0	258.42	83372000000	167	921040000	755090000	936150000	722590000	P35585;Q3UG16	3196
Eftud2	116 kDa U5 small nuclear ribonucleoprotein component	O08810;Q543F1;A2AH85;G3UZ34;G3UXK8;G3UZ25	1489	3332499968	34.7954	34.8143	34.906	34.9327	55	53	53	68.2	67	67	109.36	0	323.31	169960000000	449	842920000	759780000	894870000	834970000	O08810;Q543F1;A2AH85;G3UZ34	562
Ipo9	Importin-9	Q91YE6;E9QKZ2;E0CXB2;F6TLX3;E0CY46;F6UT58	1490	3331500032	34.5372	34.6068	34.7823	34.51	42	42	42	53.1	53.1	53.1	116.05	0	323.31	139920000000	338	872580000	719150000	931100000	808640000	Q91YE6;E9QKZ2;E0CXB2	1857
Hnrnph2	Heterogeneous nuclear ribonucleoprotein H2	P70333	1491	3328100096	32.8664	33.0792	33.1543	33.1683	19	11	11	55.9	36.3	36.3	49.279	0	272	56578000000	171	809810000	798620000	1004200000	715550000	P70333	3742
Wibg	Partner of Y14 and mago	Q8CHP5;Q8CHP5-2	1492	3324800000	32.1595	32.2598	32.5658	32.222	6	6	6	58.1	58.1	58.1	22.689	0	79.072	29923000000	43	824390000	807980000	1089500000	602880000	Q8CHP5;Q8CHP5-2	6665
Utrn		E9Q6R7;A2A9Z1;A2A9Z2;Q05AA6;B1AV35	1493	3323500032	36.5625	36.5327	36.6909	36.5388	151	151	147	53.1	53.1	52.2	392.7	0	323.31	564990000000	1337	880520000	762450000	939610000	740900000	E9Q6R7	1742
Casp3	Caspase-3;Caspase-3 subunit p17;Caspase-3 subunit p12	P70677	1494	3321499904	32.8194	33.0179	33.1993	33.1028	15	15	15	64.3	64.3	64.3	31.474	0	231.99	49822000000	93	834460000	796990000	960120000	729910000	P70677	3773
Map1lc3a;Gm5612	Microtubule-associated proteins 1A/1B light chain 3A	Q91VR7;J3QN16	1495	3318599936	31.3049	31.3614	31.0868	30.8974	4	4	2	28.9	28.9	17.4	14.272	0	4.4074	13274000000	29	947460000	937850000	978420000	454870000	Q91VR7;J3QN16	7329
Nfs1	Cysteine desulfurase, mitochondrial	Q9Z1J3;Q9Z1J3-2;V9GXS4;A6QRH3	1496	3311699968	33.552	33.5489	33.9165	34.0193	22	22	20	62.3	62.3	54.5	50.569	0	323.31	92727000000	261	807180000	679300000	988610000	836580000	Q9Z1J3;Q9Z1J3-2	9209
Hsd17b7	3-keto-steroid reductase	O88736;Q8C5N9	1497	3310099968	32.9473	32.8407	32.9625	32.6257	8	8	8	30.5	30.5	30.5	37.316	0	188.38	46341000000	69	893990000	774000000	927440000	714660000	O88736;Q8C5N9	2765
Decr2	Peroxisomal 2,4-dienoyl-CoA reductase	Q9WV68;Q3UVJ7	1498	3302000128	33.1729	33.1877	33.3502	33.0195	16	16	16	67.5	67.5	67.5	31.3	0	195.16	56134000000	124	920880000	727810000	1071300000	581990000	Q9WV68;Q3UVJ7	4564
Mettl7b	Methyltransferase-like protein 7B	Q9DD20	1499	3298400000	32.5463	32.5468	33.1545	32.9797	12	12	12	62.7	62.7	62.7	28.049	0	162.55	39581000000	91	678450000	553570000	1243800000	822570000	Q9DD20	8660
Fnta	Protein farnesyltransferase/geranylgeranyltransferase type-1 subunit alpha	Q61239;Q541Z2	1500	3296199936	33.2087	33.1592	33.1418	33.3095	16	16	16	50.1	50.1	50.1	44.013	0	323.31	52740000000	132	1057900000	716380000	796720000	725260000	Q61239;Q541Z2	4724
Crtap	Cartilage-associated protein	Q9CYD3	1501	3295800064	33.6825	33.656	33.6007	33.5013	21	21	20	62.5	62.5	58.8	46.169	0	323.31	75803000000	172	893670000	878940000	799940000	723210000	Q9CYD3	8127
Mat2b	Methionine adenosyltransferase 2 subunit beta	Q99LB6-2	1502	3294599936	33.1862	33.0353	33.2778	32.9832	17	17	1	69.7	69.7	5.3	36.21	0	323.31	52713000000	141	947340000	797950000	922410000	626890000	Q99LB6-2	7702
Mapk3	Mitogen-activated protein kinase 3;Mitogen-activated protein kinase	Q63844;D3Z3G6;D3Z6D8	1503	3293700096	33.4371	33.603	33.3506	33.464	21	16	16	59.5	47.1	47.1	43.066	0	204.17	72462000000	123	803020000	876090000	833840000	780780000	Q63844;D3Z3G6	5216
Snrnp70	U1 small nuclear ribonucleoprotein 70 kDa	Q62376;Q62376-2	1504	3290099968	33.382	33.1224	33.4224	33.3704	15	15	15	29.7	29.7	29.7	51.991	0	111.52	55932000000	126	918510000	694070000	887230000	790310000	Q62376	5193
Uba2	SUMO-activating enzyme subunit 2	Q9Z1F9;H3BLR3;H3BLM2;H3BJQ2;A2BH29	1505	3281100032	34.0033	33.9162	34.1041	34.0438	31	31	31	65.4	65.4	65.4	70.568	0	323.31	101710000000	241	876590000	720200000	966870000	717440000	Q9Z1F9	9206
Oxsr1	Serine/threonine-protein kinase OSR1	Q6P9R2;D6RFV0;F7AVI9	1506	3280699904	33.7537	33.6051	33.8164	33.8184	23	23	19	52.4	52.4	45.5	58.213	0	303.5	82016000000	192	991000000	719950000	927990000	641710000	Q6P9R2	5445
Snx12	Sorting nexin-12	Q6ZWQ5;Q3TGS7;Q3V2H3;O70493	1507	3278599936	32.5115	32.3021	31.9407	32.7464	12	10	10	71	66.7	66.7	18.884	0	61.875	32786000000	68	883290000	707290000	675640000	1012400000	Q6ZWQ5;Q3TGS7;Q3V2H3;O70493	4134
Mycbp	C-Myc-binding protein	Q9EQS3;A2A7K5	1508	3278200064	31.6685	31.5756	32.1058	31.8407	7	7	7	62.1	62.1	62.1	11.97	0	63.476	22947000000	77	696140000	659880000	971540000	950610000	Q9EQS3;A2A7K5	8709
Lims1		A0A0R4J005;E9QP62;Q9D7B2	1509	3276999936	32.9694	33.0161	33.389	33.1642	17	17	1	63.8	63.8	7.1	38.387	0	299	55710000000	181	727090000	811070000	1065400000	673520000	A0A0R4J005;E9QP62;Q9D7B2	247
Scamp3	Secretory carrier-associated membrane protein 3	O35609;E9Q855;Q3UXS0	1510	3274400000	32.9391	32.894	32.7429	32.7085	12	12	12	44.7	44.7	44.7	38.458	0	323.31	42567000000	91	891160000	789980000	901500000	691720000	O35609;E9Q855;Q3UXS0	1774
Surf1	Surfeit locus protein 1	P09925;A0A0A6YVR9;V9GXE6;A0A0A6YVY3	1511	3271500032	33.3816	33.4448	33.2549	33.5685	12	12	12	44.8	44.8	44.8	34.798	0	118.08	55615000000	109	857180000	833720000	863410000	717150000	P09925;A0A0A6YVR9;V9GXE6	85
Flot2	Flotillin-2	Q60634;Q60634-3;Q5SS83;Q60634-2	1512	3269700096	33.9185	33.9137	33.8304	33.908	24	24	24	60	60	60	47.037	0	323.31	88281000000	192	883990000	807530000	779080000	799080000	Q60634;Q60634-3;Q5SS83;Q60634-2	4997
Stat1	Signal transducer and activator of transcription;Signal transducer and activator of transcription 1	Q8C3V4;A0A087WSP5;P42225;Q99K94;Q8CFQ1;A0A087WSQ5;A0A087WRI1	1513	3268300032	34.1681	34.1633	34.2688	34.1038	37	37	37	58.6	58.6	58.6	87.314	0	323.31	124190000000	339	846660000	735440000	929660000	756510000	Q8C3V4;A0A087WSP5;P42225;Q99K94	53
Ppp3r1	Calcineurin subunit B type 1	Q63810;Q63810-2	1514	3265400064	32.0842	31.8105	31.8036	32.3175	9	9	8	62.9	62.9	58.2	19.3	0	95.925	29388000000	56	951920000	711310000	667710000	934440000	Q63810;Q63810-2	5214
Rnpep	Aminopeptidase B	Q8VCT3;E9PYF1	1515	3263600128	34.1134	34.125	34.1321	34.0773	29	29	29	56.2	56.2	56.2	72.415	0	323.31	114230000000	223	854720000	802120000	849370000	757420000	Q8VCT3;E9PYF1	7165
Uchl5	Ubiquitin carboxyl-terminal hydrolase isozyme L5	Q9WUP7;A0A087WP81;A0A087WRL3	1516	3262200064	33.086	33.0929	33.4006	33.2507	20	20	1	82.1	82.1	7.9	37.616	0	254.73	58719000000	140	767890000	736430000	985820000	772040000	Q9WUP7;A0A087WP81	9119
Ilf3	Interleukin enhancer-binding factor 3	Q9Z1X4-3;Q9Z1X4;Q9Z1X4-2;Q45VK5	1517	3260199936	34.1967	34.2493	34.329	34.3445	41	41	37	65.1	65.1	61.4	97.765	0	323.31	123890000000	383	860850000	805580000	875580000	718190000	Q9Z1X4-3;Q9Z1X4;Q9Z1X4-2;Q45VK5	9224
Chmp5	Charged multivesicular body protein 5	Q9D7S9	1518	3255800064	31.6983	31.8674	32.0618	31.2489	5	5	5	35.6	35.6	35.6	24.575	0	120.81	19535000000	49	889830000	621780000	1157500000	586730000	Q9D7S9	8426
Lepre1;P3h1	Prolyl 3-hydroxylase 1	Q3V1T4;A6PW84;A2A7Q5;Q3V1T4-2;Q3V1T4-3;F2Z499	1519	3253299968	34.1712	33.9475	34.3743	34.1311	28	28	27	43.6	43.6	42.5	83.65	0	323.31	110610000000	273	804680000	652570000	993520000	802480000	Q3V1T4;A6PW84;A2A7Q5;Q3V1T4-2;Q3V1T4-3	490
Nudt21	Cleavage and polyadenylation specificity factor subunit 5	Q9CQF3	1520	3253100032	32.6038	32.7404	32.8477	32.5319	12	12	12	54.6	54.6	54.6	26.24	0	101.38	45543000000	79	786110000	777900000	983350000	705730000	Q9CQF3	7898
Pdcd4	Programmed cell death protein 4	Q61823	1521	3251800064	33.7543	33.6504	33.7813	33.8485	22	22	22	67.2	67.2	67.2	51.702	0	323.31	74792000000	155	882880000	751640000	834140000	783170000	Q61823	5152
Sqle	Squalene monooxygenase	P52019;Q3TQK8;Q3TSS7	1522	3251599872	33.6844	33.5581	33.9722	33.6343	21	21	21	50	50	50	63.769	0	246.45	84541000000	219	842290000	703500000	1016400000	689350000	P52019;Q3TQK8;Q3TSS7	3381
Nae1	NEDD8-activating enzyme E1 regulatory subunit	Q8VBW6;E0CZE0;Q3UK27	1523	3248800000	33.6995	33.6607	33.7033	33.5946	22	22	22	56.2	56.2	56.2	60.273	0	323.31	74723000000	252	929310000	716150000	794420000	808930000	Q8VBW6;E0CZE0;Q3UK27	1472
Gmppb	Mannose-1-phosphate guanyltransferase beta	Q8BTZ7	1524	3247699968	33.0291	33.114	33.3023	33.1718	16	16	16	54.2	54.2	54.2	39.916	0	323.31	51964000000	149	682130000	664360000	996930000	904330000	Q8BTZ7	6276
Hgs	Hepatocyte growth factor-regulated tyrosine kinase substrate	Q99LI8;B1ATZ0;B1ATZ1;Q3UMA3;B1ATY9;F6VV02	1525	3243899904	33.5459	33.3739	33.5452	33.6036	21	21	21	32	32	32	86.014	0	153.2	81096000000	129	591520000	449610000	1610900000	591780000	Q99LI8;B1ATZ0;B1ATZ1;Q3UMA3	849
Hmgb3	High mobility group protein B3	O54879;A2AP78;Q544R9	1526	3241299968	31.3278	31.2899	31.4626	31.4093	5	5	5	26	26	26	23.01	0	63.338	19448000000	42	973460000	574530000	963300000	730050000	O54879;A2AP78;Q544R9	626
Ap1b1	AP-1 complex subunit beta-1	O35643;Q5SVG5;Q5SVG4;Q5SWR0	1527	3239699968	34.6062	34.5638	34.5166	34.7778	47	26	26	58.5	40.6	40.6	103.93	0	323.31	145790000000	250	852280000	732870000	867140000	787400000	O35643;Q5SVG5;Q5SVG4	2579
Ppp1r14b	Protein phosphatase 1 regulatory subunit 14B	Q62084;Q14BX6	1528	3239000064	31.6832	31.6038	31.7254	31.8459	9	9	9	76.9	76.9	76.9	15.957	0	194.17	19434000000	55	844310000	690670000	991980000	712030000	Q62084	5163
Iscu	Iron-sulfur cluster assembly enzyme ISCU, mitochondrial	Q9D7P6;D3Z7W0;D3Z0K9	1529	3233700096	32.3093	32.5959	32.5747	32.7337	9	9	9	58.9	58.9	58.9	18.098	0	72.159	38805000000	137	983170000	712920000	706750000	830880000	Q9D7P6;D3Z7W0;D3Z0K9	8424
Gmps	GMP synthase [glutamine-hydrolyzing]	Q3THK7;B2RRH9	1530	3232900096	34.4798	34.5361	34.5422	34.5571	40	40	40	76.5	76.5	76.5	76.723	0	323.31	135780000000	328	847910000	779660000	855000000	750320000	Q3THK7;B2RRH9	923
Gpd1l	Glycerol-3-phosphate dehydrogenase 1-like protein	Q3ULJ0;Q3ULJ0-2;D3Z0L6	1531	3231899904	33.6471	33.7721	33.6575	33.6638	21	19	19	68.7	65.5	65.5	38.225	0	323.31	74335000000	122	780830000	759190000	903760000	788160000	Q3ULJ0;Q3ULJ0-2	4481
Glb1	Beta-galactosidase	P23780;Q3TAW7	1532	3229900032	33.8145	33.7417	33.5718	33.7351	17	17	16	32	32	30.1	73.12	0	323.31	80748000000	159	901350000	782160000	814370000	732030000	P23780;Q3TAW7	3060
Col4a1	Collagen alpha-1(IV) chain;Arresten	P02463	1533	3228999936	35.3202	35.4747	35.4869	35.5968	22	22	19	18.6	18.6	17.6	160.68	0	323.31	245400000000	225	751430000	778280000	875530000	823700000	P02463	2829
Cst3	Cystatin-C	P21460;A2APX3	1534	3225799936	30.9366	31.8895	32.2355	32.2088	6	6	6	57.9	57.9	57.9	15.531	0	272.9	25807000000	61	536880000	954100000	911480000	823360000	P21460;A2APX3	3039
Acox3	Peroxisomal acyl-coenzyme A oxidase 3;Acyl-coenzyme A oxidase	Q9EPL9;Q3TAW3;E9Q296;Q8C178;D3Z2N6;A0A0J9YVH1	1535	3225200128	34.6294	34.5294	34.4918	34.7357	37	37	36	62.9	62.9	61.9	78.403	0	323.31	132230000000	281	837130000	776100000	781720000	830230000	Q9EPL9;Q3TAW3;E9Q296;Q8C178	8679
Mob1a	MOB kinase activator 1A	Q921Y0;Q921Y0-2	1536	3223000064	32.0776	32.4226	32.7863	32.6641	6	6	2	38	38	15.7	25.079	0	225.91	32230000000	56	646110000	749270000	997260000	830360000	Q921Y0;Q921Y0-2	7537
Srp14	Signal recognition particle 14 kDa protein;Signal recognition particle 14 kDa protein, N-terminally processed	P16254;A2AUM6	1537	3222400000	31.6421	31.7871	32.1143	31.4863	5	5	5	44.5	44.5	44.5	12.51	0	62.491	19334000000	24	818830000	902250000	872780000	628500000	P16254	2986
Sh3gl1	Endophilin-A2	Q62419;Q3TRJ7;Q62420;Q8BXU5;A2ALV3;F6ZL13;A2ALV1	1538	3221199872	33.1201	33.0703	33.0959	33.1279	18	18	18	59.8	59.8	59.8	41.518	0	233.39	54761000000	140	846160000	724600000	809920000	840550000	Q62419;Q3TRJ7	4200
Dhx15	Pre-mRNA-splicing factor ATP-dependent RNA helicase DHX15	O35286;Q3UKJ6;Q497W9;A0A0G2JG10;A0A0G2JGQ5	1539	3217499904	34.2227	34.1692	34.1439	34.3597	41	41	40	55.5	55.5	54.3	91.006	0	323.31	125480000000	434	906390000	696370000	848980000	765730000	O35286;Q3UKJ6;Q497W9;A0A0G2JG10	2538
Sdhaf2	Succinate dehydrogenase assembly factor 2, mitochondrial	Q8C6I2;Q8C6I2-3;Q8C6I2-2	1540	3216699904	32.354	32.7595	32.6763	32.9175	9	9	9	55.5	55.5	55.5	19.431	0	111.17	35384000000	70	726930000	721080000	1027800000	740940000	Q8C6I2;Q8C6I2-3	6509
Uba5	Ubiquitin-like modifier-activating enzyme 5	Q8VE47;F6VRI6;D6RH76	1541	3215500032	33.3428	33.3324	33.2964	33.1951	17	17	17	63.5	63.5	63.5	44.789	0	323.31	54663000000	158	870190000	809600000	807250000	728460000	Q8VE47;F6VRI6	7219
Bub3	Mitotic checkpoint protein BUB3	Q9WVA3	1542	3210800128	33.0083	32.7833	32.9889	32.7271	15	15	15	68.1	68.1	68.1	36.954	0	282.61	48162000000	146	868290000	705740000	1014400000	622340000	Q9WVA3	9144
Paox	Peroxisomal N(1)-acetyl-spermine/spermidine oxidase	Q8C0L6;Q3TXR6;Q8C0L6-2	1543	3198599936	33.0624	33.0584	33.09	32.9114	20	20	20	49.2	49.2	49.2	55.446	0	323.31	51178000000	155	922340000	746760000	817600000	711910000	Q8C0L6;Q3TXR6	6422
Slc2a1	Solute carrier family 2, facilitated glucose transporter member 1	P17809;G3UYL0;A2A7P3;G3V010	1544	3195000064	32.5152	32.741	32.3112	32.4873	5	5	5	8.7	8.7	8.7	53.984	0	94.022	38340000000	58	736390000	825840000	699010000	933750000	P17809	3008
Tuba1c	Tubulin alpha-1C chain	P68373;Q52L87	1545	3188100096	32.8847	32.9974	33.0918	33.2385	39	4	2	85.7	12.7	9.6	49.909	0	259.08	66949000000	76	817550000	834570000	880020000	655920000	P68373;Q52L87	3707
Gda	Guanine deaminase	Q9R111;Q548F2;D3YU09	1546	3184800000	33.6907	33.7065	33.9932	33.8397	26	26	26	68.3	68.3	68.3	51.012	0	323.31	82805000000	256	671240000	730490000	986690000	796370000	Q9R111;Q548F2;D3YU09	4786
Ccbl1	Kynurenine--oxoglutarate transaminase 1	Q8BTY1;Q05CI8;A2AQY8;A2AQY9	1547	3182599936	33.2042	33.1049	33.2256	33.331	18	18	18	53.8	53.8	53.8	47.563	0	323.31	54105000000	189	817780000	736310000	854560000	773970000	Q8BTY1;Q05CI8;A2AQY8;A2AQY9	3945
Asl	Argininosuccinate lyase	Q91YI0;E0CY49;F7D439;E0CYV3	1548	3182400000	33.7411	33.5538	33.7476	33.7665	24	24	24	52.2	52.2	52.2	51.739	0	196.61	82744000000	227	818670000	712650000	899470000	751650000	Q91YI0;E0CY49	7435
Cnbp	Cellular nucleic acid-binding protein	P53996;P53996-2;Q3ULK8;P53996-3	1549	3182000128	32.6013	32.358	33.5374	32.7399	6	6	1	37.1	37.1	8.4	19.592	0	155.05	41366000000	70	823390000	690590000	1029400000	638670000	P53996;P53996-2;Q3ULK8;P53996-3	3418
Xpnpep3	Probable Xaa-Pro aminopeptidase 3	B7ZMP1;B7ZMP1-2;E9Q1R1;E9Q7I3	1550	3181700096	33.597	33.5664	33.6579	33.7316	22	22	22	57.3	57.3	57.3	56.677	0	323.31	79541000000	213	836760000	755700000	839700000	749500000	B7ZMP1;B7ZMP1-2	1015
Rhog	Rho-related GTP-binding protein RhoG	P84096;Q3UDZ1	1551	3180999936	32.5628	32.5096	32.552	32.6461	10	9	9	68.1	62.3	62.3	21.308	0	163.63	34991000000	84	810580000	686210000	911380000	772840000	P84096;Q3UDZ1	3801
Cisd2	CDGSH iron-sulfur domain-containing protein 2	Q9CQB5;D3Z3X4	1552	3180100096	32.4293	32.3072	32.451	32.1334	8	8	8	56.3	56.3	56.3	15.242	0	158.45	28621000000	61	893400000	743140000	921910000	621690000	Q9CQB5;D3Z3X4	7887
Cnih4	Protein cornichon homolog 4	A0A0A6YW87;Q9CX13	1553	3178599936	29.7853	29.1367	29.5575	28.7966	1	1	1	25.6	25.6	25.6	9.22	0	11.468	9535900000	36	1009900000	774480000	780620000	613680000	A0A0A6YW87;Q9CX13	91
Sccpdh	Saccharopine dehydrogenase-like oxidoreductase	Q8R127;J3QNN5;F6S0R8;F6SP57	1554	3177799936	33.3496	33.3286	33.5805	33.4134	19	19	19	68.8	68.8	68.8	47.129	0	261.85	63556000000	103	678480000	753210000	1023700000	722410000	Q8R127	6972
Ncln	Nicalin	Q8VCM8;D3YU17;F6S731	1555	3174299904	33.4283	33.4264	33.5758	33.5854	19	19	19	33.4	33.4	33.4	62.907	0	286.09	66661000000	183	831920000	680290000	814710000	847420000	Q8VCM8;D3YU17	1201
Rexo2	Oligoribonuclease, mitochondrial	Q9D8S4	1556	3174200064	32.7908	32.7654	32.8763	32.7858	12	12	12	66.2	66.2	66.2	26.738	0	135.17	38090000000	66	825530000	835630000	958670000	554350000	Q9D8S4	8456
Rraga;Rragb	Ras-related GTP-binding protein A;Ras-related GTP-binding protein B	Q80X95;Q6NTA4;G3UYP1	1557	3173799936	32.8554	32.7454	32.8477	32.577	13	13	13	42.8	42.8	42.8	36.566	0	312.31	44433000000	123	899790000	764290000	793620000	716060000	Q80X95;Q6NTA4	5834
Sqstm1	Sequestosome-1	Q64337;Q64337-2;F6VD69	1558	3165299968	33.3027	33.2036	33.4131	33.3482	18	18	4	69.2	69.2	21.5	48.162	0	323.31	56976000000	171	840890000	656200000	917550000	750690000	Q64337;Q64337-2	5238
Tubb2b	Tubulin beta-2B chain	Q9CWF2;B2RSN3	1559	3162700032	32.79	32.9925	32.8338	32.9835	29	7	1	78.9	24.3	2.7	49.953	0	261.7	63255000000	138	746440000	596590000	497580000	1322100000	Q9CWF2;B2RSN3	942
Sdf2l1	Stromal cell-derived factor 2-like protein 1	Q9ESP1	1560	3157299968	32.3986	32.5102	32.8056	32.6372	11	11	11	73.3	73.3	73.3	23.648	0	323.31	37888000000	128	591010000	747980000	1126000000	692330000	Q9ESP1	8757
Ppp2r1b	Serine/threonine-protein phosphatase 2A 65 kDa regulatory subunit A beta isoform	Q7TNP2;Q3TTF6;H3BKU1;G3UWS4;H3BLQ0;H3BLE7;H3BIV7	1561	3155699968	34.0594	34.0602	34.1581	33.9865	26	20	20	56.1	39.6	39.6	65.934	0	323.31	94671000000	201	715180000	742260000	967140000	731130000	Q7TNP2;Q3TTF6;H3BKU1;G3UWS4;H3BLQ0;H3BLE7;H3BIV7	5674
Actb;Actg1	Actin, cytoplasmic 1;Actin, cytoplasmic 1, N-terminally processed	P60710;B2RRX1;E9Q1F2;G3UZ07;E9Q606;E9Q2D1;F6WX90	1562	3154400000	NaN	NaN	NaN	33.0469	28	1	0	81.6	4.5	0	41.736	0	122.73	63088000000	69	643280000	890790000	821910000	798420000	P60710;B2RRX1;E9Q1F2;G3UZ07	931
Atp6v1c1	V-type proton ATPase subunit C 1	Q9Z1G3;Q99L60;D3Z5W3;Q99L60-3;Q99L60-2	1563	3153600000	33.74	33.6308	34.0581	33.7235	26	26	26	74.9	74.9	74.9	43.887	0	234.85	85147000000	184	809860000	655490000	995410000	692850000	Q9Z1G3	9207
Colgalt1	Procollagen galactosyltransferase 1	Q8K297	1564	3151800064	33.9031	34.0443	34.0392	34.0357	30	30	30	57.4	57.4	57.4	71.06	0	323.31	97705000000	274	783900000	778940000	846280000	742660000	Q8K297	6831
Gnai3	Guanine nucleotide-binding protein G(k) subunit alpha	Q9DC51;P20612;P50149;Q3V3I2;A2AE32;B2RVZ3;A2AE33;A2AE31;F6QPU5	1565	3148600064	33.0618	32.8734	32.948	33.5813	18	11	11	60.5	42.7	42.7	40.538	0	323.31	47229000000	78	867970000	740890000	601030000	938710000	Q9DC51	8603
Vasp	Vasodilator-stimulated phosphoprotein	P70460	1566	3143800064	33.0026	32.9426	33.0834	32.7843	16	16	16	40.3	40.3	40.3	39.666	0	125.43	53445000000	129	920980000	731920000	908050000	582870000	P70460	3768
Fkbp8	Peptidyl-prolyl cis-trans isomerase FKBP8	O35465-2	1567	3140900096	33.3299	33.3195	33.158	33.3097	16	16	1	52.1	52.1	2.2	43.615	0	323.31	59678000000	148	836320000	743540000	817440000	743630000	O35465-2	2561
Ccdc90b	Coiled-coil domain-containing protein 90B, mitochondrial	Q8C3X2;Q8C3X2-2	1568	3137400064	33.1557	33.0842	33.6212	33.2843	14	14	13	54.7	54.7	52	29.596	0	199.64	56472000000	115	889380000	642340000	848390000	757250000	Q8C3X2;Q8C3X2-2	6472
Snx9	Sorting nexin-9	Q91VH2	1569	3135099904	33.6248	33.4654	33.7484	33.6659	20	20	20	41	41	41	66.545	0	323.31	78379000000	180	854810000	717250000	824920000	738160000	Q91VH2	7312
Hmga2	High mobility group protein HMGI-C	P52927;Q6NSP9	1570	3135000064	31.155	31.2208	31.3944	31.5346	3	3	3	28.7	28.7	28.7	11.819	0	124.68	15675000000	47	688180000	686580000	874970000	885290000	P52927;Q6NSP9	3400
Nap1l1	Nucleosome assembly protein 1-like 1	P28656;E9PW66	1571	3134200064	32.811	32.7999	32.6017	32.5	12	11	11	37.6	35	35	45.345	0	223.48	43879000000	98	931870000	785330000	629540000	787460000	P28656;E9PW66	1520
Ndufs8	NADH dehydrogenase [ubiquinone] iron-sulfur protein 8, mitochondrial	Q8K3J1;Q5M9P5	1572	3132499968	32.6052	32.7565	32.4062	32.6889	10	10	10	44.8	44.8	44.8	24.038	0	51.291	40722000000	75	889640000	780920000	818200000	643730000	Q8K3J1;Q5M9P5	4867
Sumo1	Small ubiquitin-related modifier 1	P63166;A0A087WRQ4	1573	3132300032	31.733	31.7952	32.2718	31.3934	4	4	4	35.6	35.6	35.6	11.557	0	8.3424	21926000000	36	771560000	775730000	1106500000	478460000	P63166;A0A087WRQ4	3688
Gng5	Guanine nucleotide-binding protein G(I)/G(S)/G(O) subunit gamma-5;Guanine nucleotide-binding protein subunit gamma	Q80SZ7;Q3UKC8;D3Z7Q3	1574	3132199936	30.4231	30.8576	31.5945	31.1064	4	4	4	77.9	77.9	77.9	7.3184	0	56.09	12529000000	22	731360000	392340000	940630000	1067900000	Q80SZ7;Q3UKC8	4472
Snx5	Sorting nexin-5	Q9D8U8	1575	3130599936	33.8449	33.7956	33.6372	33.5193	19	19	19	55.7	55.7	55.7	46.797	0	276.14	75135000000	135	858110000	800010000	795790000	676720000	Q9D8U8	8465
Jagn1	Protein jagunal homolog 1	Q5XKN4	1576	3121799936	31.4946	31.5573	30.9677	31.4967	3	3	3	16.9	16.9	16.9	21.102	0	14.431	18731000000	40	957860000	591900000	911380000	660620000	Q5XKN4	4985
Cast	Calpastatin	P51125;Q8CE80;P51125-2;P51125-6;P51125-3;P51125-7;P51125-5;P51125-4	1577	3121400064	34.284	34.3962	34.5299	34.5452	24	24	24	43.8	43.8	43.8	84.921	0	323.31	115490000000	232	806910000	685890000	855450000	773130000	P51125;Q8CE80;P51125-2;P51125-6;P51125-3;P51125-7	3359
Sil1	Nucleotide exchange factor SIL1	Q9EPK6	1578	3116699904	33.4835	33.5161	33.4581	33.4077	18	18	18	50.1	50.1	50.1	52.429	0	289.05	62335000000	131	839890000	788080000	808270000	680490000	Q9EPK6	8674
Krtcap2	Keratinocyte-associated protein 2	Q5RL79;A0A0A0MQN1	1579	3115300096	31.4951	29.5322	30.9402	30.7423	1	1	1	12.5	12.5	12.5	14.674	0.0003651	3.7707	12461000000	11	958880000	829200000	697250000	629940000	Q5RL79;A0A0A0MQN1	81
Spryd4	SPRY domain-containing protein 4	Q91WK1	1580	3114200064	32.8759	32.8374	33.1497	33.1019	17	17	17	70	70	70	23.275	0	99.15	49828000000	124	718990000	618550000	1098600000	678120000	Q91WK1	7380
Rcc1	Regulator of chromosome condensation	Q8VE37;Q6PFB2;A2CER2	1581	3113999872	33.1192	33.1885	32.9892	33.0211	17	17	17	66.7	66.7	66.7	44.93	0	323.31	49824000000	170	864000000	757120000	770280000	722580000	Q8VE37;Q6PFB2	5498
Ppil1	Peptidyl-prolyl cis-trans isomerase-like 1;Peptidyl-prolyl cis-trans isomerase	Q9D0W5;B9EJX8	1582	3108499968	31.8515	31.7232	32.0383	31.9692	7	7	7	40.4	40.4	40.4	18.237	0	153.9	24868000000	64	724040000	676540000	859760000	848160000	Q9D0W5;B9EJX8	1062
Dak	Bifunctional ATP-dependent dihydroxyacetone kinase/FAD-AMP lyase (cyclizing);ATP-dependent dihydroxyacetone kinase;FAD-AMP lyase (cyclizing)	Q8VC30	1583	3104499968	33.9515	33.8943	33.8753	33.8313	22	22	22	59.9	59.9	59.9	59.69	0	323.31	90031000000	192	846210000	717090000	822070000	719130000	Q8VC30	7126
Ddx19a	ATP-dependent RNA helicase DDX19A	Q61655	1584	3103099904	34.0421	33.7711	33.7647	33.9778	24	24	6	58.8	58.8	17.8	53.932	0	323.31	86888000000	201	831770000	722770000	756380000	792220000	Q61655	5130
Sec24c		G3X972	1585	3094599936	34.4064	34.3678	34.5096	34.447	40	40	40	49	49	49	118.58	0	323.31	120690000000	329	804830000	654820000	916350000	718560000	G3X972	2235
Fdps	Farnesyl pyrophosphate synthase	Q920E5;Q4FJN9;A0A0G2JE82	1586	3092499968	32.827	32.7725	32.9089	32.7118	21	4	4	65.2	16.1	16.1	40.581	0	54.23	55665000000	49	949500000	575370000	849620000	718010000	Q920E5;Q4FJN9	4633
Nup62	Nuclear pore glycoprotein p62	Q63850;Q5FWJ9;G3UZB1	1587	3091599872	32.3915	32.1898	32.4367	32.332	12	12	12	29.1	29.1	29.1	53.254	0	323.31	30916000000	88	871060000	672690000	745870000	801970000	Q63850;Q5FWJ9	4847
Papss1	Bifunctional 3-phosphoadenosine 5-phosphosulfate synthase 1;Sulfate adenylyltransferase;Adenylyl-sulfate kinase	Q60967;Q3U647;Q6NZM8;A0A0G2JFM1;A0A0G2JFK8	1588	3090899968	34.0768	33.9491	34.1192	34.1504	42	42	39	68.3	68.3	62.8	70.793	0	323.31	102000000000	351	838470000	681490000	814360000	756610000	Q60967;Q3U647;Q6NZM8	4351
Fubp3		A2AJ72;A0A0A6YVV5;A0A0A6YY39;A0A0A6YX76;F6W2V3;A0A0A6YW42	1589	3087000064	34.1289	34.1043	34.0924	34.0631	27	27	1	68.2	68.2	3.5	61.447	0	323.31	98785000000	228	824640000	717010000	817550000	727810000	A2AJ72	581
Pin1	Peptidyl-prolyl cis-trans isomerase NIMA-interacting 1	Q9QUR7;Q3ULQ2	1590	3070200064	32.3113	32.3322	32.3659	32.1467	10	10	10	68.5	68.5	68.5	18.37	0	323.31	30702000000	91	852060000	751860000	837360000	628910000	Q9QUR7	8931
Gpx4	Phospholipid hydroperoxide glutathione peroxidase, mitochondrial;Glutathione peroxidase;Phospholipid hydroperoxide glutathione peroxidase, nuclear	O70325;Q76LV0;O70325-2;S4R1E5;Q91XR9	1591	3067500032	32.4804	32.4092	32.4555	32.4156	9	9	9	43.7	43.7	43.7	22.228	0	66.467	36810000000	94	885250000	753140000	878480000	550650000	O70325;Q76LV0;O70325-2;S4R1E5;Q91XR9	2693
Tmem254b;Tmem254	Transmembrane protein 254	V9GX22;Q9DCV5	1592	3062599936	29.8031	29.9156	30.2729	29.9765	2	2	1	34.4	34.4	17.2	7.3483	0	8.0828	6125100000	20	785770000	742420000	973930000	560440000	V9GX22;Q9DCV5	8650
Ethe1	Persulfide dioxygenase ETHE1, mitochondrial	Q9DCM0	1593	3057700096	32.9303	32.8477	32.9659	32.9512	13	13	13	77.2	77.2	77.2	27.738	0	211.04	45866000000	120	779800000	787660000	838540000	651740000	Q9DCM0	8634
Sepsecs	O-phosphoseryl-tRNA(Sec) selenium transferase	Q6P6M7;D6RGM2;F6ZFG8	1594	3053499904	33.5255	33.58	33.5686	33.5262	23	23	21	54.8	54.8	46	55.325	0	296.28	85497000000	141	683780000	752380000	877770000	739520000	Q6P6M7	5433
Sypl1;Sypl	Synaptophysin-like protein 1	O09117-2;O09117;D6RFU9	1595	3052000000	31.4685	31.8044	31.8009	31.5122	3	3	3	18.5	18.5	18.5	26.751	0	37.002	24416000000	52	772450000	671050000	919160000	689320000	O09117-2;O09117;D6RFU9	2507
Ppp1r11	Protein phosphatase 1 regulatory subunit 11	Q8K1L5;G3UZ30;A5A4Y9	1596	3050899968	30.9837	30.4064	30.9012	30.7236	4	4	4	44.3	44.3	44.3	14.544	0	175.35	12204000000	63	906870000	508500000	940650000	694870000	Q8K1L5;G3UZ30;A5A4Y9	6805
Nt5c	5(3)-deoxyribonucleotidase, cytosolic type	Q9JM14;A2A9X5	1597	3050099968	31.7639	32.1007	32.3556	32.0215	12	12	12	78.5	78.5	78.5	23.076	0	231.23	27451000000	87	698100000	755760000	899290000	696910000	Q9JM14;A2A9X5	8907
Copz2	Coatomer subunit zeta-2	Q9JHH9;F2Z4A2	1598	3042800128	31.8465	31.8335	31.976	31.7606	9	9	9	40	40	40	22.934	0	200.88	21300000000	73	813460000	667850000	842780000	718750000	Q9JHH9;F2Z4A2	8776
Wbp2	WW domain-binding protein 2	P97765;Q544A1;A2A860	1599	3042800128	31.588	31.7158	31.6251	31.7667	8	8	8	47.9	47.9	47.9	28.032	0	104.62	21300000000	97	658240000	767800000	858560000	758220000	P97765;Q544A1;A2A860	3847
Fads3	Fatty acid desaturase 3	Q9JJE7;Q3T9H9	1600	3041100032	32.8604	32.8086	33.277	33.1065	11	10	10	35.2	33.6	33.6	51.469	0	260.68	45616000000	65	782530000	597950000	966270000	694320000	Q9JJE7;Q3T9H9	4081
Snx6	Sorting nexin-6;Sorting nexin-6, N-terminally processed	Q6P8X1;Q80ZJ7	1601	3034599936	33.6132	33.5535	33.5293	33.7244	19	19	19	58.4	58.4	58.4	46.648	0	323.31	69795000000	141	812320000	669110000	882780000	670380000	Q6P8X1	5439
Pvr		Q8K094	1602	3034200064	33.1667	33.0184	33.1002	32.9662	9	9	9	24.8	24.8	24.8	44.667	0	76.205	45512000000	85	856270000	689780000	811370000	676740000	Q8K094	6756
Clpx	ATP-dependent Clp protease ATP-binding subunit clpX-like, mitochondrial	Q9JHS4	1603	3025799936	34.3241	34.1646	34.4374	34.354	28	28	1	56.9	56.9	4.7	69.228	0	323.31	118010000000	218	811330000	684140000	783410000	746960000	Q9JHS4	8788
Hnrnpdl		D3YTQ3;F6VQH5	1604	3024999936	33.0483	33.3023	33.4092	33.2423	11	10	3	28.1	26.2	7.6	46.27	0	113.06	60499000000	65	724030000	825130000	940850000	534960000	D3YTQ3;F6VQH5	1190
Hpcal1;Hpca	Hippocalcin-like protein 1;Neuron-specific calcium-binding protein hippocalcin	P62748;P84075;E9PV73;A2A7R5	1605	3024000000	33.0536	33.0907	33.3244	33.1069	14	14	10	75.1	75.1	58.5	22.338	0	184.79	45361000000	101	840080000	610690000	961420000	611860000	P62748;P84075	3643
Gcat	2-amino-3-ketobutyrate coenzyme A ligase, mitochondrial	O88986;E9PWY6	1606	3023600128	32.8028	33.0159	33.1342	33.1623	15	15	15	53.8	53.8	53.8	44.93	0	323.31	51402000000	156	678340000	664890000	859220000	821170000	O88986;E9PWY6	2793
Ap2a1	AP-2 complex subunit alpha-1	P17426;P17426-2;F6TPX8;F6VSP9;E9PWD0	1607	3020900096	34.841	34.7535	34.7747	34.7441	47	47	38	57.7	57.7	48.2	107.66	0	323.31	160110000000	344	854920000	676670000	769070000	720220000	P17426;P17426-2	3001
Ctps1	CTP synthase 1	P70698	1608	3012400128	34.0272	33.849	34.0075	33.9571	32	30	30	68.2	63.8	63.8	66.682	0	323.31	96396000000	271	838940000	622260000	826980000	724200000	P70698	3775
Mpi	Mannose-6-phosphate isomerase	Q924M7;Q3V100;F6Q3K8	1609	3011800064	33.2383	33.0643	33.2096	33.2621	19	19	19	64.5	64.5	64.5	46.575	0	323.31	60235000000	187	888440000	637840000	758170000	727310000	Q924M7;Q3V100	4594
Rdx	Radixin	P26043;Q7TSG6	1610	3011800064	33.8551	33.9613	34.0839	34.118	35	21	19	54	39.5	33.4	68.542	0	268.96	93366000000	173	843720000	675980000	821990000	670120000	P26043;Q7TSG6	3088
Mtx1	Metaxin-1	F7C846;P47802;D3Z3F4;D3YVW0;G3XA75;G3UXX9;G3UYJ5;G3UXB5	1611	3001499904	33.6171	33.5717	33.7398	33.5137	13	13	2	29.3	29.3	3.9	51.341	0	101.24	69034000000	102	884760000	511920000	949270000	655530000	F7C846;P47802;D3Z3F4;D3YVW0;G3XA75;G3UXX9	2050
Ubap2l	Ubiquitin-associated protein 2-like	Q80X50-2;A0A0H2UH17;A0A0G2JDV6;Q80X50-3;A0A0G2JFN7	1612	2999399936	33.959	33.8768	34.0254	33.9712	26	26	2	39.2	39.2	1.6	107.24	0	323.31	92981000000	256	824300000	696350000	825280000	653460000	Q80X50-2;A0A0H2UH17;A0A0G2JDV6;Q80X50-3	5825
Fbln2	Fibulin-2	P37889;P37889-2	1613	2995200000	34.7891	34.8286	34.8554	34.7374	46	46	46	55.9	55.9	55.9	131.83	0	323.31	146770000000	366	811660000	748070000	811600000	623880000	P37889;P37889-2	3215
Ptma	Prothymosin alpha;Prothymosin alpha, N-terminally processed;Thymosin alpha	P26350;Q0VGU2;A0A087WP98;A0A087WPN6	1614	2986200064	30.7561	30.5987	30.6388	31.0505	3	3	3	27.9	27.9	27.9	12.254	0	118.04	8958700000	193	744220000	757770000	883120000	601120000	P26350;Q0VGU2	3091
Pex16	Peroxisomal membrane protein PEX16	Q91XC9	1615	2984100096	33.5082	33.3386	33.5399	33.4619	14	14	14	58	58	58	38.677	0	115.17	59681000000	108	772890000	666290000	914990000	629890000	Q91XC9	7408
Ap1g1	AP-1 complex subunit gamma-1	P22892;Q8CBB7	1616	2979800064	34.1988	34.1651	34.1243	33.9812	33	33	32	51	51	50.1	91.349	0	323.31	104290000000	301	862180000	739120000	772330000	606180000	P22892;Q8CBB7	3052
Atp6v0d1	V-type proton ATPase subunit d 1	P51863	1617	2979099904	33.4622	33.4915	33.1722	33.0651	14	14	14	47.9	47.9	47.9	40.301	0	110.87	47665000000	57	797230000	867270000	742660000	571910000	P51863	3377
Ndrg3	Protein NDRG3	Q9QYF9;Q544I1;Q8VCV2;Q8CBD0	1618	2975899904	32.9264	32.756	32.8326	32.7604	14	14	14	58.7	58.7	58.7	41.555	0	286.07	44639000000	116	803230000	692650000	833310000	646750000	Q9QYF9;Q544I1;Q8VCV2;Q8CBD0	4763
Srp54	Signal recognition particle 54 kDa protein	P14576	1619	2974599936	33.8615	33.8074	33.8161	33.9459	24	24	1	57.3	57.3	2.2	55.72	0	323.31	89238000000	257	804320000	662370000	781240000	726680000	P14576	2957
Adpgk	ADP-dependent glucokinase	A0A0R4J064;Q8VDL4-3;Q8VDL4;Q8VDL4-2	1620	2964999936	33.3816	33.3339	33.1903	33.3666	17	17	17	43.8	43.8	43.8	53.916	0	323.31	56336000000	114	800830000	720340000	687560000	756310000	A0A0R4J064;Q8VDL4-3;Q8VDL4	262
Cdk4	Cyclin-dependent kinase 4	P30285;Q545C3;E9Q9E4;E9PZX7;D3YWB0;D6RHS5	1621	2963500032	32.8296	32.8736	32.9673	32.8526	21	20	20	67.3	64.7	64.7	33.75	0	266.61	47416000000	162	813560000	610710000	850450000	688800000	P30285;Q545C3;E9Q9E4;E9PZX7	3145
Lrrc47	Leucine-rich repeat-containing protein 47	Q505F5;B1AX98;E9PV22;F6YT33;F6Z4L9	1622	2963399936	33.9684	33.9165	34.2376	34.0797	34	34	34	72.6	72.6	72.6	63.589	0	323.31	91866000000	271	807300000	670380000	832740000	652990000	Q505F5;B1AX98;E9PV22	871
Pdlim5	PDZ and LIM domain protein 5	Q8CI51;Q8CI51-2	1623	2961799936	34.0055	33.9882	34.0731	34.0248	29	29	7	62.1	62.1	11	63.299	0	323.31	94778000000	308	792350000	663720000	847790000	657960000	Q8CI51;Q8CI51-2	6685
Ak1	Adenylate kinase isoenzyme 1	Q9R0Y5;Q9R0Y5-2;Z4YN97;A0A0A6YXW8	1624	2956600064	32.4602	32.5598	32.9943	32.6841	10	10	10	62.4	62.4	62.4	21.539	0	245.25	32522000000	61	661930000	713600000	784720000	796310000	Q9R0Y5;Q9R0Y5-2;Z4YN97;A0A0A6YXW8	9052
Actbl2	Beta-actin-like protein 2	Q8BFZ3	1625	2954400000	32.7071	33.0152	33.2474	32.8482	11	3	3	33.5	10.6	10.6	42.004	0	47.566	62041000000	39	94536000	75383000	2695500000	88884000	Q8BFZ3	5928
Hsbp1	Heat shock factor-binding protein 1	Q9CQZ1	1626	2953600000	31.1461	31.0345	31.3956	30.0987	3	3	3	64.5	64.5	64.5	8.6107	0	297.03	14768000000	41	935300000	883660000	690580000	444070000	Q9CQZ1	7968
Rnps1	RNA-binding protein with serine-rich domain 1	Q99M28;Q99M28-2	1627	2943200000	32.0135	31.9665	32.2158	32.4472	6	6	6	25.6	25.6	25.6	34.208	0	81.785	35318000000	131	736740000	572760000	844250000	789440000	Q99M28;Q99M28-2	7748
Gnpat	Dihydroxyacetone phosphate acyltransferase	P98192;Q545P6;Q05DV2;REV__F6WSV0;REV__F6YJ89	1628	2942500096	34.4827	34.2557	34.3654	34.3646	39	39	38	59.3	59.3	58.3	76.869	0	323.31	114760000000	249	798570000	656300000	742360000	745240000	P98192;Q545P6;Q05DV2	3874
Erlin2	Erlin-2	Q8BFZ9	1629	2942500096	33.2457	33.4684	33.3657	33.3611	18	15	15	56.5	50.9	50.9	37.872	0	114.37	61792000000	123	725370000	748510000	804590000	664010000	Q8BFZ9	5929
Rmdn1	Regulator of microtubule dynamics protein 1	Q9DCV4;A2AGJ2	1630	2940100096	33.4174	33.3988	33.3638	33.4145	11	11	11	42	42	42	35	0	44.064	55861000000	76	837120000	701810000	705560000	695580000	Q9DCV4;A2AGJ2	8649
Col1a1	Collagen alpha-1(I) chain	P11087;P11087-2;CON__Q862S4	1631	2932900096	35.4716	35.469	35.3364	35.3417	47	47	44	47.1	47.1	45.1	138.03	0	323.31	225830000000	339	695320000	726010000	832890000	678660000	P11087;P11087-2	2915
Tmx1	Thioredoxin-related transmembrane protein 1	Q8VBT0;F6V084	1632	2932100096	32.6606	32.3345	32.5689	32.0131	7	7	7	23	23	23	31.395	0	23.322	29321000000	29	847060000	601380000	995430000	488230000	Q8VBT0	7113
Ptges	Prostaglandin E synthase	Q9JM51	1633	2931200000	31.6135	32.0202	31.7264	31.9752	4	4	4	37.9	37.9	37.9	17.285	0	17.455	20518000000	33	350860000	780510000	852730000	947080000	Q9JM51	8908
Tmem199	Transmembrane protein 199	Q5SYH2;B2RV69	1634	2931200000	33.0313	33.165	33.1744	32.7924	8	8	8	43.8	43.8	43.8	23.099	0	52.859	32244000000	22	151890000	136450000	2551500000	91398000	Q5SYH2;B2RV69	971
Ndufb6	NADH dehydrogenase [ubiquinone] 1 beta subcomplex subunit 6	Q3UIU2;A2AP32;A2AP31	1635	2925700096	31.4946	31.6185	31.7274	31.7784	5	5	5	36.7	36.7	36.7	15.515	0	19.045	23405000000	56	717510000	630770000	744730000	832670000	Q3UIU2;A2AP32;A2AP31	624
Prkag1	5-AMP-activated protein kinase subunit gamma-1	O54950;Q3TWR3;Q8BGM7;E0CXJ7;Q8BGM7-2	1636	2923399936	33.4936	33.4351	33.2954	33.4829	22	22	19	83.6	83.6	73	37.52	0	279.75	61392000000	168	749250000	753280000	714530000	706350000	O54950;Q3TWR3	2643
Lgmn	Legumain	O89017;A2RTI3	1637	2922500096	33.0645	33.0899	33.5409	33.1394	9	9	9	35.4	35.4	35.4	49.372	0	323.31	52605000000	109	659870000	562670000	977180000	722750000	O89017;A2RTI3	738
C3	Complement C3;Complement C3 beta chain;C3-beta-c;Complement C3 alpha chain;C3a anaphylatoxin;Acylation stimulating protein;Complement C3b alpha chain;Complement C3c alpha chain fragment 1;Complement C3dg fragment;Complement C3g fragment;Complement C3d fragment;Complement C3f fragment;Complement C3c alpha chain fragment 2	P01027;P01027-2;H3BKW9;H3BL60	1638	2919699968	35.6787	35.6435	35.7296	35.5755	101	101	91	72	72	66.3	186.48	0	323.31	303650000000	814	777860000	666910000	824890000	650090000	P01027	2820
Cluh	Clustered mitochondria protein homolog	A0A0R4J140;Z4YLI8	1639	2919600128	35.2022	35.1084	35.1933	35.0014	59	59	2	57.6	57.6	2.7	151.83	0	323.31	210210000000	528	805200000	649860000	824460000	640090000	A0A0R4J140;Z4YLI8	361
Brk1	Protein BRICK1	Q91VR8	1640	2918400000	31.6231	31.4925	31.8419	31.8328	6	6	6	64	64	64	8.7608	0	46.859	17510000000	45	832880000	625410000	853210000	606900000	Q91VR8	7330
Palm	Paralemmin-1	Q9Z0P4	1641	2915399936	33.4696	33.5315	33.4386	33.4245	18	18	4	59.8	59.8	14.9	41.614	0	218.45	64139000000	135	734980000	613310000	971250000	595860000	Q9Z0P4	9177
Rab21	Ras-related protein Rab-21	P35282;Q0PD35	1642	2903399936	32.7323	32.6906	32.7913	32.4896	13	13	13	62.6	62.6	62.6	24.106	0	282.37	37745000000	111	782950000	704870000	907870000	507760000	P35282;Q0PD35	3183
Pacsin3	Protein kinase C and casein kinase II substrate protein 3	Q99JB8;Q543N7;B1AW91;A6PWR1;B1AW94;B1AW93;B1AW92;B1AW95;F6W8Y8	1643	2899800064	33.1641	33.1672	33.4252	33.2352	17	17	17	52.1	52.1	52.1	48.584	0	323.31	60896000000	164	766120000	691960000	770490000	671230000	Q99JB8;Q543N7;B1AW91;A6PWR1	4748
Sf1	Splicing factor 1	D3YZC9;Q64213;D3YZD0;Q64213-2;Q64213-3;D3YVH4;F8WHF9;D6RDB7;F6YR19	1644	2896999936	32.9822	32.8274	33.0123	33.0264	15	15	1	42	42	3.9	61.755	0	255.66	57941000000	154	834180000	663940000	722700000	676230000	D3YZC9;Q64213;D3YZD0;Q64213-2;Q64213-3;D3YVH4	1287
Itga6	Integrin alpha-6;Integrin alpha-6 heavy chain;Integrin alpha-6 light chain	Q61739;Q61739-2;F6VSK8	1645	2895000064	34.7563	34.7022	34.7793	34.6917	44	44	44	48.7	48.7	48.7	122.16	0	323.31	165020000000	305	799200000	684790000	777900000	633120000	Q61739;Q61739-2;F6VSK8	5144
Atad1	ATPase family AAA domain-containing protein 1	Q9D5T0	1646	2892900096	33.3777	33.0553	33.3833	33.2825	17	17	17	55.4	55.4	55.4	40.744	0	237.48	57859000000	125	833670000	513780000	881890000	663590000	Q9D5T0	8364
Hmga1	High mobility group protein HMG-I/HMG-Y	P17095	1647	2890299904	31.1457	31.692	31.3781	31.7497	6	6	2	38.3	38.3	15	11.614	0	14.625	17342000000	30	615290000	749300000	691840000	833840000	P17095	2997
Dkc1	H/ACA ribonucleoprotein complex subunit 4	Q9ESX5;B7ZCL7;F6YUI5;A2AN81;F6S1S5	1648	2884999936	33.8932	33.9547	33.9299	33.976	26	26	26	55.2	55.2	55.2	57.401	0	323.31	86550000000	210	851600000	683390000	670670000	679350000	Q9ESX5;B7ZCL7	8765
0610037L13Rik	UPF0587 protein C1orf123 homolog	Q8BHG2;Q8BHG2-3;A2A8E2;B7ZC72;B7ZC71;Q8BHG2-2;A2A8E4;B7ZC73;D6REH4	1649	2881900032	32.1776	32.2658	32.2459	32.0985	7	7	7	63.1	63.1	63.1	18.02	0	109.38	28819000000	44	767680000	693180000	813220000	607780000	Q8BHG2;Q8BHG2-3;A2A8E2;B7ZC72;B7ZC71;Q8BHG2-2	6043
Smim1	Small integral membrane protein 1	P0C8K7;S4R2T3;S4R191;S4R1P3	1650	2878200064	29.9948	29.7453	30.577	29.8149	3	3	3	46.2	46.2	46.2	8.764	0	183.39	8634600000	37	789490000	596460000	929430000	562830000	P0C8K7;S4R2T3	2891
Acad11	Acyl-CoA dehydrogenase family member 11	Q80XL6;A0A0R4J0I6;D3YTQ5;A0A087WSI8	1651	2877700096	34.6443	34.6362	34.8224	34.5698	40	40	37	67.8	67.8	63.8	87.365	0	323.31	135250000000	289	801650000	669940000	768630000	637510000	Q80XL6;A0A0R4J0I6;D3YTQ5	300
Rer1	Protein RER1	Q9CQU3	1652	2876999936	31.919	31.9153	31.8265	32.0058	6	6	6	37.8	37.8	37.8	22.988	0	71.397	23016000000	42	791240000	596900000	705850000	782980000	Q9CQU3	7949
Chtop	Chromatin target of PRMT1 protein	Q9CY57;E9PW20;Q9CY57-3;Q9CY57-5;Q9CY57-4;Q9CY57-2;D3YZA1;D3Z7T7	1653	2876600064	31.7125	31.6199	32.0031	31.9382	9	9	9	34.1	34.1	34.1	26.585	0	218.15	25890000000	96	723430000	593530000	872140000	687560000	Q9CY57;E9PW20;Q9CY57-3;Q9CY57-5;Q9CY57-4;Q9CY57-2;D3YZA1;D3Z7T7	1519
Cltb	Clathrin light chain B	Q6IRU5-2;Q6IRU5;F7BHJ0;Q6IRU5-3	1654	2874299904	32.1168	31.9395	32.4329	31.9093	9	9	9	28.4	28.4	28.4	23.174	0	13.788	25868000000	56	738890000	650430000	889090000	595840000	Q6IRU5-2;Q6IRU5;F7BHJ0;Q6IRU5-3	5347
Papss2	Bifunctional 3-phosphoadenosine 5-phosphosulfate synthase 2;Sulfate adenylyltransferase;Adenylyl-sulfate kinase	O88428	1655	2873900032	33.9666	33.9833	34.1147	34.1491	40	37	37	67	61.5	61.5	70.35	0	323.31	100590000000	327	742160000	634140000	782560000	715010000	O88428	2734
Clint1	Clathrin interactor 1	Q5SUH6;Q5SUH7;Q99KN9;Q99KN9-2	1656	2873600000	33.3501	33.5771	33.5036	33.7001	18	18	18	30.6	30.6	30.6	69.758	0	238.23	66092000000	177	684070000	619200000	850440000	719850000	Q5SUH6;Q5SUH7;Q99KN9;Q99KN9-2	4923
Pea15;Pea15a	Astrocytic phosphoprotein PEA-15	Q62048;D3Z375;Q62048-2	1657	2872499968	31.3839	31.629	31.6536	31.9706	4	4	4	52.3	52.3	52.3	15.054	0	153.69	20107000000	39	755010000	731410000	565960000	820120000	Q62048;D3Z375;Q62048-2	1345
Aifm2	Apoptosis-inducing factor 2	Q8BUE4;Q8BUE4-2	1658	2864499968	33.2649	33.1727	33.1604	33.341	20	20	20	59.5	59.5	59.5	40.634	0	261.83	54426000000	171	719400000	673360000	823510000	648270000	Q8BUE4;Q8BUE4-2	6287
		A0A0J9YTR2	1659	2861499904	31.1393	31.1346	30.9333	30.9984	3	3	3	35.8	35.8	35.8	10.829	0	31.919	11446000000	35	755060000	686420000	751660000	668420000	A0A0J9YTR2	178
Emc3	ER membrane protein complex subunit 3	Q99KI3	1660	2860999936	32.6854	32.7172	32.5303	32.9721	10	10	10	51.7	51.7	51.7	29.98	0	194.29	37193000000	116	761480000	661690000	716580000	721280000	Q99KI3	7672
Slc1a3	Excitatory amino acid transporter 1;Amino acid transporter	P56564;Q543U3;O35544;D3YY51;B2RQX4	1661	2859099904	32.859	33.0708	32.7629	32.9419	10	10	10	18.4	18.4	18.4	59.622	0	323.31	45745000000	111	1060800000	770770000	443220000	584320000	P56564;Q543U3	3468
Hk1	Hexokinase-1;Hexokinase	P17710;G3UVV4;P17710-3;P17710-4;P17710-2;D3YYR4;D3Z365;D3Z105;B4YB29	1662	2858599936	34.754	34.7465	34.8028	34.7461	52	48	45	56.9	53	51.3	108.3	0	323.31	151500000000	351	810600000	626600000	790700000	630680000	P17710;G3UVV4;P17710-3;P17710-4;P17710-2	2153
Ptgis	Prostacyclin synthase	O35074;Q8BXC0	1663	2856800000	33.5869	33.3855	33.6553	33.7324	22	22	22	52.1	52.1	52.1	57.046	0	323.31	79991000000	268	733350000	677340000	767250000	678880000	O35074;Q8BXC0	2517
Snrpb;Snrpn	Small nuclear ribonucleoprotein-associated protein B;Small nuclear ribonucleoprotein-associated protein N;Small nuclear ribonucleoprotein-associated protein	P27048;P63163;Q3UN87;A0A0G2JGN4	1664	2852800000	32.4033	32.0589	32.6949	32.7147	7	7	7	28.1	28.1	28.1	23.656	0	51.688	42792000000	121	769020000	618240000	718190000	747320000	P27048;P63163;Q3UN87;A0A0G2JGN4	3100
Acad10	Acyl-CoA dehydrogenase family member 10	Q8K370	1665	2849499904	34.7398	34.7289	34.8892	34.775	59	59	42	64.9	64.9	47.9	118.98	0	323.31	168120000000	467	756520000	646900000	795040000	651010000	Q8K370	6881
Dhrs1	Dehydrogenase/reductase SDR family member 1	Q99L04	1666	2849299968	33.0395	33.0398	33.2795	33.2785	21	21	21	78.9	78.9	78.9	34.005	0	125.83	54137000000	136	710610000	598590000	876570000	663550000	Q99L04	7693
Igf2r	Cation-independent mannose-6-phosphate receptor	Q07113;F6SFP4;E0CXV7	1667	2838099968	35.8849	35.8395	35.937	35.8393	99	99	99	51.1	51.1	51.1	273.81	0	323.31	337730000000	803	727390000	648760000	847530000	614430000	Q07113	3955
Aip	AH receptor-interacting protein	O08915;D3YW40	1668	2837600000	32.8116	33.1048	32.8776	32.6628	15	15	15	61.8	61.8	61.8	37.605	0	188.78	42564000000	125	709630000	834410000	779990000	513570000	O08915;D3YW40	2490
Hdhd2;Ier3ip1;Gm10784	Immediate early response 3-interacting protein 1	D6RI20;Q9CR20;J3QMQ2	1669	2836600064	31.1811	32.0009	31.5467	31.4961	2	2	2	18.4	18.4	18.4	16.254	0	110.14	22693000000	39	697600000	730380000	725520000	683100000	D6RI20;Q9CR20;J3QMQ2	1435
Fam114a1	Protein Noxp20	Q9D281;D3Z2J2	1670	2836300032	33.661	33.5333	33.6764	33.5564	19	19	19	52.4	52.4	52.4	61.012	0	323.31	70909000000	197	801780000	560310000	786680000	687560000	Q9D281	8307
Tmem205	Transmembrane protein 205	Q91XE8	1671	2829900032	31.1157	31.7548	31.3727	31.4163	4	4	4	22.2	22.2	22.2	21.18	0	5.5688	19809000000	22	508560000	958470000	1072000000	290840000	Q91XE8	7411
Lancl1	LanC-like protein 1	O89112;B2KGR2	1672	2823600128	32.8274	32.8997	33.0949	32.9903	13	13	13	40.1	40.1	40.1	45.341	0	184.2	48002000000	106	678510000	723830000	774640000	646640000	O89112;B2KGR2	2808
Mrps34	28S ribosomal protein S34, mitochondrial	Q9JIK9	1673	2820300032	32.8178	32.8194	33.0041	32.7768	15	15	15	66.5	66.5	66.5	25.826	0	323.31	36664000000	126	706650000	651700000	814310000	647680000	Q9JIK9	8816
Cad	CAD protein;Glutamine-dependent carbamoyl-phosphate synthase;Aspartate carbamoyltransferase;Dihydroorotase	B2RQC6;E9QAI5;G3UWN2;B2RQC6-2;E9QAT6	1674	2810899968	35.5527	35.4841	35.6687	35.6276	106	106	96	68.4	68.4	63.5	243.24	0	323.31	300770000000	773	744840000	624570000	789800000	651680000	B2RQC6;E9QAI5;G3UWN2;B2RQC6-2	911
Sf3a2	Splicing factor 3A subunit 2	G3UVU2;Q62203;D3YW09;D3Z5A6	1675	2809700096	32.5402	32.4251	32.6861	32.4765	13	13	13	30.3	30.3	30.3	51.278	0	323.31	39335000000	134	670650000	673010000	846760000	619240000	G3UVU2;Q62203;D3YW09	2152
Prmt1	Protein arginine N-methyltransferase 1	Q9JIF0-2;Q9JIF0;Q9JIF0-3;D3Z0A2;F8WH01;D3Z3N0;Q6PAK3	1676	2808699904	33.432	33.1908	33.3681	33.557	21	21	21	71.4	71.4	71.4	40.522	0	238.28	61791000000	179	763930000	532600000	783450000	728710000	Q9JIF0-2;Q9JIF0;Q9JIF0-3;D3Z0A2;F8WH01;D3Z3N0	8808
Ube2g2	Ubiquitin-conjugating enzyme E2 G2	P60605;Q3U431;G3UZX2	1677	2808100096	31.2455	31.1719	31.1849	30.8636	4	4	4	42.4	42.4	42.4	18.566	0	113.22	14041000000	49	809650000	636180000	738640000	623660000	P60605;Q3U431;G3UZX2	3548
Stat5a	Signal transducer and activator of transcription 5A;Signal transducer and activator of transcription	P42230;Q9JIA0;B2C3G8;A2A5D3;A2A5D4	1678	2807300096	34.3321	34.189	34.3013	34.2039	39	39	13	60.2	60.2	23.2	90.83	0	323.31	115100000000	308	753360000	634420000	757790000	661700000	P42230;Q9JIA0;B2C3G8	3249
Kif5b	Kinesin-1 heavy chain;Kinesin-like protein	Q61768;E9QAK5;P28738;A2ARD4	1679	2801999872	34.7695	34.7559	34.8394	34.7302	47	47	38	54.9	54.9	45.3	109.55	0	323.31	168120000000	494	701880000	653620000	775090000	671410000	Q61768;E9QAK5	5148
Ndufb2	NADH dehydrogenase [ubiquinone] 1 beta subcomplex subunit 2, mitochondrial	Q9CPU2	1680	2793900032	30.7667	30.0645	30.776	30.7187	2	2	2	8.6	8.6	8.6	11.967	0.0087209	1.347	11176000000	15	920770000	421720000	834830000	616570000	Q9CPU2	7822
Abcf1	ATP-binding cassette sub-family F member 1	Q6P542	1681	2786800128	34.1022	34.0303	34.1199	34.0751	32	32	32	51.4	51.4	51.4	94.944	0	323.31	103110000000	235	792050000	631970000	712790000	649990000	Q6P542	5413
Gosr1	Golgi SNAP receptor complex member 1	O88630	1682	2784900096	32.5673	32.4641	32.7112	32.7427	16	16	16	62	62	62	28.489	0	102.25	44558000000	144	696700000	557270000	801690000	729210000	O88630	2754
Puf60	Poly(U)-binding-splicing factor PUF60	Q3UEB3-2;Q3UEB3;Q3UEB3-3	1683	2778899968	33.6175	33.475	33.5045	33.511	23	23	23	56.7	56.7	56.7	58.544	0	323.31	72252000000	224	718510000	723170000	672380000	664880000	Q3UEB3-2;Q3UEB3;Q3UEB3-3	4395
Ppme1	Protein phosphatase methylesterase 1	Q8BVQ5	1684	2772800000	32.934	32.7503	32.8648	32.5061	15	15	15	42.7	42.7	42.7	42.256	0	104.28	47137000000	128	869610000	633970000	703660000	565530000	Q8BVQ5	6315
Nnmt	Nicotinamide N-methyltransferase	O55239;D3YX59	1685	2768699904	31.9318	32.0698	32.1384	31.672	11	11	11	61.7	61.7	61.7	29.597	0	149.09	27687000000	71	801110000	776870000	648960000	541760000	O55239;D3YX59	2676
Lsm5	U6 snRNA-associated Sm-like protein LSm5	P62322;A0A0N4SVK3;A0A0N4SUT0	1686	2768199936	30.473	30.6319	NaN	31.9319	2	2	2	46.2	46.2	46.2	9.9374	0	8.9045	8304700000	6	675540000	885740000	42651000	1164300000	P62322;A0A0N4SVK3;A0A0N4SUT0	3626
Ptbp3	Polypyrimidine tract-binding protein 3	G8JL74;G3UXA6;Q8BHD7;Q8BHD7-2;G3UZ01;G3UY95;F7C521;G3UXZ8;G3UXZ6	1687	2767600128	32.7908	33.1094	33.1481	33.144	19	14	14	47.2	42.6	42.6	59.465	0	323.31	49817000000	104	707890000	674780000	754340000	630630000	G8JL74;G3UXA6;Q8BHD7;Q8BHD7-2;G3UZ01	2170
Cpox	Oxygen-dependent coproporphyrinogen-III oxidase, mitochondrial	P36552	1688	2767200000	33.4768	33.3909	33.6129	33.4295	21	21	21	57.1	57.1	57.1	49.714	0	323.31	66414000000	207	698300000	675100000	716940000	676910000	P36552	3208
Tor1aip1	Torsin-1A-interacting protein 1	Q921T2;Q921T2-2;Q921T2-3;E9PWW2;J3QQ40;Q3UE61;D3YXF8	1689	2764600064	33.6509	33.6314	34.0191	34.0863	26	26	19	59.3	59.3	44.9	66.78	0	323.31	91233000000	281	686670000	581150000	780120000	716680000	Q921T2;Q921T2-2;Q921T2-3;E9PWW2	7530
Anp32e	Acidic leucine-rich nuclear phosphoprotein 32 family member E	P97822;P97822-2;E9Q0X5;E9Q2G1	1690	2764400128	31.6043	31.8678	31.7732	32.3134	7	7	2	41.2	41.2	18.1	29.622	0	323.31	22115000000	38	643230000	421060000	812720000	887380000	P97822;P97822-2	3857
Cbwd1	COBW domain-containing protein 1	Q8VEH6;Q8VEH6-2	1691	2763599872	33.3084	33.2363	33.3047	33.1541	17	17	17	53.4	53.4	53.4	43.771	0	179.88	55271000000	109	1403000000	267010000	275780000	817760000	Q8VEH6;Q8VEH6-2	7241
Ndufs7	NADH dehydrogenase [ubiquinone] iron-sulfur protein 7, mitochondrial	Q9DC70	1692	2763500032	32.2673	32.5427	32.8816	32.323	8	8	8	46.4	46.4	46.4	24.683	0	103.32	30399000000	69	646790000	696470000	744680000	675610000	Q9DC70	8608
[truncated: 7,158 more rows]
